# Supplementary material for: Microglia show differential transcriptomic response to Aβ peptide aggregates ex vivo and in vivo
Source: Life Sci Alliance. 2021 Jun 14;4(7):e202101108. doi: 10.26508/lsa.202101108 (PMC8321667; doi:10.26508/lsa.202101108)
Supplement: Supplementary file 2 [file LSA-2021-01108_TableS2.xlsx]

## Sheet: Sheet1
category	ontology	term	over_represented_pvalue	BHadjust	numDEInCat	numInCat	totalDEG	totalNum	enrichment
GO:0050786	MF	RAGE receptor binding	2.06316e-05	0.000648814	5	8	1206	21152	10.9619
GO:0008009	MF	chemokine activity	5.63795e-16	8.92742e-14	20	40	1206	21152	8.76949
GO:0017017	MF	MAP kinase tyrosine/serine/threonine phosphatase activity	1.63822e-05	0.000529242	6	13	1206	21152	8.09491
GO:0005041	MF	low-density lipoprotein particle receptor activity	0.00129959	0.0240642	4	10	1206	21152	7.01559
GO:0033549	MF	MAP kinase phosphatase activity	5.30277e-05	0.00150357	6	15	1206	21152	7.01559
GO:0004115	MF	3',5'-cyclic-AMP phosphodiesterase activity	0.00200798	0.0344915	4	11	1206	21152	6.37781
GO:0043138	MF	3'-5' DNA helicase activity	9.45501e-05	0.0025309	7	20	1206	21152	6.13864
GO:0017116	MF	single-stranded DNA helicase activity	5.33848e-05	0.00151179	7	20	1206	21152	6.13864
GO:0042379	MF	chemokine receptor binding	8.87188e-13	8.45272e-11	21	63	1206	21152	5.84632
GO:0003688	MF	DNA replication origin binding	0.00019337	0.00473115	7	23	1206	21152	5.33795
GO:0048020	MF	CCR chemokine receptor binding	5.01419e-07	2.11925e-05	12	43	1206	21152	4.8946
GO:0005125	MF	cytokine activity	6.00977e-16	9.38401e-14	42	209	1206	21152	3.52458
GO:0042056	MF	chemoattractant activity	0.000699328	0.014256	8	40	1206	21152	3.50779
GO:0003678	MF	DNA helicase activity	0.000113172	0.00294522	12	60	1206	21152	3.50779
GO:0008138	MF	protein tyrosine/serine/threonine phosphatase activity	0.00251855	0.0413106	7	38	1206	21152	3.23086
GO:0005126	MF	cytokine receptor binding	5.82819e-16	9.16411e-14	54	323	1206	21152	2.93221
GO:0008081	MF	phosphoric diester hydrolase activity	9.29575e-05	0.00249124	14	86	1206	21152	2.85518
GO:0038024	MF	cargo receptor activity	0.000195329	0.00476869	12	74	1206	21152	2.84416
GO:0001540	MF	amyloid-beta binding	0.00159651	0.028445	9	58	1206	21152	2.72156
GO:0005178	MF	integrin binding	0.000109882	0.00286957	17	122	1206	21152	2.44396
GO:0016209	MF	antioxidant activity	0.00232881	0.0386639	11	79	1206	21152	2.44214
GO:0070851	MF	growth factor receptor binding	2.97249e-05	0.00089593	20	146	1206	21152	2.4026
GO:0004896	MF	cytokine receptor activity	0.00062239	0.0129578	13	96	1206	21152	2.37507
GO:0019955	MF	cytokine binding	0.000150666	0.00378516	17	128	1206	21152	2.32939
GO:0008094	MF	DNA-dependent ATPase activity	0.0023317	0.0386639	13	99	1206	21152	2.3031
GO:0016616	MF	oxidoreductase activity, acting on the CH-OH group of donors, NAD or NADP as acceptor	0.000246543	0.0057951	17	133	1206	21152	2.24182
GO:0001664	MF	G protein-coupled receptor binding	1.28194e-06	5.12888e-05	35	289	1206	21152	2.1241
GO:0016614	MF	oxidoreductase activity, acting on CH-OH group of donors	0.000488717	0.010556	17	142	1206	21152	2.09974
GO:0008083	MF	growth factor activity	0.000500186	0.010783	17	143	1206	21152	2.08505
GO:0048018	MF	receptor ligand activity	9.5703e-10	6.14823e-08	54	475	1206	21152	1.9939
GO:0030546	MF	signaling receptor activator activity	1.47096e-09	9.0864e-08	54	481	1206	21152	1.96903
GO:0035257	MF	nuclear hormone receptor binding	0.00306759	0.0482679	16	147	1206	21152	1.909
GO:0140097	MF	catalytic activity, acting on DNA	0.00183231	0.0320868	20	187	1206	21152	1.87583
GO:0019207	MF	kinase regulator activity	0.00124093	0.0232326	20	187	1206	21152	1.87583
GO:0030545	MF	receptor regulator activity	7.17806e-09	3.94618e-07	54	508	1206	21152	1.86438
GO:0030246	MF	carbohydrate binding	0.000242111	0.00571235	27	268	1206	21152	1.76699
GO:1990837	MF	sequence-specific double-stranded DNA binding	1.00055e-10	7.28067e-09	89	884	1206	21152	1.7658
GO:0042578	MF	phosphoric ester hydrolase activity	0.0001252	0.00323205	35	349	1206	21152	1.75892
GO:0061629	MF	RNA polymerase II-specific DNA-binding transcription factor binding	0.000714162	0.0144851	28	283	1206	21152	1.7353
GO:0000987	MF	cis-regulatory region sequence-specific DNA binding	2.73593e-07	1.18303e-05	57	582	1206	21152	1.71773
GO:0031625	MF	ubiquitin protein ligase binding	0.000910886	0.017872	29	300	1206	21152	1.69543
GO:0019900	MF	kinase binding	3.0564e-08	1.49724e-06	77	799	1206	21152	1.69024
GO:0019901	MF	protein kinase binding	2.57806e-07	1.1234e-05	68	719	1206	21152	1.65876
GO:0003690	MF	double-stranded DNA binding	1.75618e-09	1.07013e-07	91	964	1206	21152	1.65565
GO:0005102	MF	signaling receptor binding	5.36934e-16	8.56239e-14	150	1594	1206	21152	1.65047
GO:0044389	MF	ubiquitin-like protein ligase binding	0.00126645	0.0236513	30	319	1206	21152	1.64943
GO:0000978	MF	RNA polymerase II cis-regulatory region sequence-specific DNA binding	5.07471e-06	0.000181696	53	567	1206	21152	1.63945
GO:0001228	MF	DNA-binding transcription activator activity, RNA polymerase II-specific	6.67727e-05	0.00183993	41	440	1206	21152	1.63431
GO:0001216	MF	DNA-binding transcription activator activity	6.8768e-05	0.00189259	41	441	1206	21152	1.63061
GO:0008134	MF	transcription factor binding	2.58785e-06	9.77518e-05	65	704	1206	21152	1.61937
GO:0005525	MF	GTP binding	0.00128913	0.0239554	31	347	1206	21152	1.56688
GO:0000976	MF	transcription regulatory region sequence-specific DNA binding	3.29606e-07	1.41166e-05	75	842	1206	21152	1.56226
GO:0001067	MF	regulatory region nucleic acid binding	3.83173e-07	1.63175e-05	75	846	1206	21152	1.55487
GO:0000977	MF	RNA polymerase II transcription regulatory region sequence-specific DNA binding	1.90799e-06	7.38402e-05	70	796	1206	21152	1.54237
GO:0032550	MF	purine ribonucleoside binding	0.00170072	0.0300162	31	354	1206	21152	1.5359
GO:0032549	MF	ribonucleoside binding	0.00201943	0.0346353	31	357	1206	21152	1.52299
GO:0000981	MF	DNA-binding transcription factor activity, RNA polymerase II-specific	4.70058e-06	0.000169924	66	761	1206	21152	1.52112
GO:0001883	MF	purine nucleoside binding	0.00202726	0.0347167	31	358	1206	21152	1.51874
GO:0043565	MF	sequence-specific DNA binding	4.17436e-08	2.02723e-06	96	1112	1206	21152	1.51416
GO:0001882	MF	nucleoside binding	0.00301671	0.0478017	31	366	1206	21152	1.48554
GO:0019001	MF	guanyl nucleotide binding	0.00299822	0.0475866	31	369	1206	21152	1.47346
GO:0032561	MF	guanyl ribonucleotide binding	0.00299822	0.0475866	31	369	1206	21152	1.47346
GO:0003700	MF	DNA-binding transcription factor activity	5.76958e-06	0.000204298	80	988	1206	21152	1.42016
GO:0016301	MF	kinase activity	0.000379617	0.00851866	60	752	1206	21152	1.39939
GO:0019899	MF	enzyme binding	2.64566e-10	1.85899e-08	180	2293	1206	21152	1.37681
GO:0098772	MF	molecular function regulator	2.43687e-08	1.21224e-06	132	1699	1206	21152	1.36265
GO:0046982	MF	protein heterodimerization activity	0.00283395	0.0456784	43	556	1206	21152	1.35643
GO:0140110	MF	transcription regulator activity	3.38358e-06	0.000125337	103	1335	1206	21152	1.35319
GO:0016773	MF	phosphotransferase activity, alcohol group as acceptor	0.00213029	0.0360672	53	693	1206	21152	1.34136
GO:0046914	MF	transition metal ion binding	0.000153087	0.00383315	72	944	1206	21152	1.33772
GO:0016772	MF	transferase activity, transferring phosphorus-containing groups	0.00207373	0.0353508	66	902	1206	21152	1.28334
GO:0019904	MF	protein domain specific binding	0.00313639	0.049144	57	783	1206	21152	1.27678
GO:0003677	MF	DNA binding	2.25948e-06	8.65493e-05	141	1946	1206	21152	1.27081
GO:0046983	MF	protein dimerization activity	0.000519994	0.0111459	97	1386	1206	21152	1.22747
GO:0044877	MF	protein-containing complex binding	0.00154067	0.0277358	86	1232	1206	21152	1.22431
GO:0042802	MF	identical protein binding	9.70463e-05	0.00257625	130	1869	1206	21152	1.21994
GO:0005515	MF	protein binding	2.09274e-21	7.71399e-19	577	8689	1206	21152	1.16469
GO:0097367	MF	carbohydrate derivative binding	0.00207201	0.0353508	132	2074	1206	21152	1.11627
GO:0000166	MF	nucleotide binding	0.00305879	0.0481631	127	1999	1206	21152	1.11428
GO:1901265	MF	nucleoside phosphate binding	0.00305879	0.0481631	127	1999	1206	21152	1.11428
GO:1901363	MF	heterocyclic compound binding	2.77139e-05	0.000846668	297	4860	1206	21152	1.07183
GO:0043167	MF	ion binding	1.86633e-05	0.000594397	327	5374	1206	21152	1.06722
GO:0046872	MF	metal ion binding	0.00148944	0.0271394	208	3441	1206	21152	1.06019
GO:0097159	MF	organic cyclic compound binding	9.54503e-05	0.00254893	298	4960	1206	21152	1.05375
GO:0003824	MF	catalytic activity	6.26369e-05	0.00173875	333	5553	1206	21152	1.05177
GO:0043169	MF	cation binding	0.00259491	0.0422297	211	3538	1206	21152	1.04599
GO:0005488	MF	binding	4.05352e-17	7.79003e-15	749	12816	1206	21152	1.02502
