# Supplementary material for: Microglia show differential transcriptomic response to Aβ peptide aggregates ex vivo and in vivo
Source: Life Sci Alliance. 2021 Jun 14;4(7):e202101108. doi: 10.26508/lsa.202101108 (PMC8321667; doi:10.26508/lsa.202101108)
Supplement: Supplementary file 3 [file LSA-2021-01108_TableS3.xlsx]

## Sheet: Sheet1
category	ontology	term	over_represented_pvalue	BHadjust	numDEInCat	numInCat	totalDEG	totalNum	enrichment
GO:0001730	MF	2'-5'-oligoadenylate synthetase activity	0.00021085	0.0246925	4	6	1067	21152	13.2159
GO:0048407	MF	platelet-derived growth factor binding	1.94907e-05	0.00466791	6	12	1067	21152	9.9119
GO:0030021	MF	extracellular matrix structural constituent conferring compression resistance	3.41467e-05	0.00647048	6	14	1067	21152	8.49592
GO:0008574	MF	ATP-dependent microtubule motor activity, plus-end-directed	0.000133184	0.0170149	7	26	1067	21152	5.33718
GO:0003777	MF	microtubule motor activity	1.72831e-07	0.000159379	17	81	1067	21152	4.16055
GO:1990939	MF	ATP-dependent microtubule motor activity	0.000271389	0.0302088	9	46	1067	21152	3.87857
GO:0005201	MF	extracellular matrix structural constituent	1.88693e-09	9.58414e-06	26	140	1067	21152	3.68156
GO:0003774	MF	motor activity	4.39124e-05	0.00789896	18	130	1067	21152	2.74483
GO:0008017	MF	microtubule binding	7.05594e-07	0.000428791	30	237	1067	21152	2.50934
GO:0015631	MF	tubulin binding	5.87564e-05	0.00923873	33	333	1067	21152	1.96452
GO:0016887	MF	ATPase activity	1.86736e-05	0.00466458	40	407	1067	21152	1.94829
GO:0019900	MF	kinase binding	4.77344e-06	0.00178885	68	799	1067	21152	1.68713
GO:0017111	MF	nucleoside-triphosphatase activity	2.60023e-05	0.00559163	61	739	1067	21152	1.63634
GO:0019901	MF	protein kinase binding	4.54629e-05	0.00804438	59	719	1067	21152	1.62671
GO:0008270	MF	zinc ion binding	8.72633e-05	0.0122344	54	670	1067	21152	1.59774
GO:0016462	MF	pyrophosphatase activity	5.21553e-05	0.00875158	63	790	1067	21152	1.58089
GO:0016817	MF	hydrolase activity, acting on acid anhydrides	5.87218e-05	0.00923873	63	793	1067	21152	1.57491
GO:0016818	MF	hydrolase activity, acting on acid anhydrides, in phosphorus-containing anhydrides	5.87218e-05	0.00923873	63	793	1067	21152	1.57491
GO:0019899	MF	enzyme binding	7.87682e-06	0.00256682	154	2293	1067	21152	1.33139
GO:0046872	MF	metal ion binding	1.1106e-05	0.00327872	214	3441	1067	21152	1.23287
GO:0043169	MF	cation binding	3.41219e-05	0.00647048	216	3538	1067	21152	1.21027
GO:0043167	MF	ion binding	2.27588e-05	0.00507539	312	5374	1067	21152	1.15092
GO:0005515	MF	protein binding	8.75356e-05	0.0122344	468	8689	1067	21152	1.06773
GO:0005488	MF	binding	6.28209e-05	0.00974158	653	12816	1067	21152	1.01006
