# Supplementary material for: Microglia show differential transcriptomic response to Aβ peptide aggregates ex vivo and in vivo
Source: Life Sci Alliance. 2021 Jun 14;4(7):e202101108. doi: 10.26508/lsa.202101108 (PMC8321667; doi:10.26508/lsa.202101108)
Supplement: Supplementary file 4 [file LSA-2021-01108_TableS4.xlsx]

## Sheet: Sheet1
category	pathway_name	over_represented_pvalue	BHadjust	numDEInCat	numInCat	totalDEG	totalNum	enrichment
900	Terpenoid backbone biosynthesis	0.00231271	0.024779	5	14	1206	6309	1.86834
10	Glycolysis / Gluconeogenesis	0.000626229	0.00782786	12	59	1206	6309	1.064
4115	p53 signaling pathway	0.000427359	0.00600973	14	68	1206	6309	1.07704
5140	Leishmaniasis	1.53454e-05	0.000653516	16	64	1206	6309	1.30784
4621	NOD-like receptor signaling pathway	2.53668e-05	0.000653516	14	56	1206	6309	1.30784
4640	Hematopoietic cell lineage	2.1507e-05	0.000653516	17	81	1206	6309	1.09794
4620	Toll-like receptor signaling pathway	1.77197e-05	0.000653516	20	101	1206	6309	1.03591
5144	Malaria	3.92426e-06	0.000294319	14	45	1206	6309	1.62753
5323	Rheumatoid arthritis	6.50369e-07	7.31665e-05	20	81	1206	6309	1.29169
4060	Cytokine-cytokine receptor interaction	3.62596e-14	8.15841e-12	51	243	1206	6309	1.09794
