# Supplementary material for: Microglia show differential transcriptomic response to Aβ peptide aggregates ex vivo and in vivo
Source: Life Sci Alliance. 2021 Jun 14;4(7):e202101108. doi: 10.26508/lsa.202101108 (PMC8321667; doi:10.26508/lsa.202101108)
Supplement: Supplementary file 6 [file LSA-2021-01108_TableS6.xlsx]

## Sheet: 1_DEGs_fibrils_12hr_vs_control
GeneStableID	symbol	entrezid	baseMean	log2FoldChange	lfcSE	stat	pvalue	padj
ENSMUSG00000000957	Mmp14	17387	6836.75	2.94925	0.0573574	51.4189	0	0
ENSMUSG00000002103	Acp2	11432	10869.3	1.40428	0.0352345	39.8553	0	0
ENSMUSG00000004730	Adgre1	13733	96550.3	2.34775	0.0402535	58.3241	0	0
ENSMUSG00000006818	Sod2	20656	22006.5	3.70707	0.0577078	64.2387	0	0
ENSMUSG00000015340	Cybb	13058	92138.7	2.019	0.0410248	49.2143	0	0
ENSMUSG00000017737	Mmp9	17395	32846.1	2.52632	0.0386758	65.3205	0	0
ENSMUSG00000018920	Cxcl16	66102	13421.8	1.65333	0.0314587	52.5556	0	0
ENSMUSG00000018924	Alox15	11687	2424.71	-2.44201	0.0588628	-41.4864	0	0
ENSMUSG00000020901	Pik3r5	320207	10824.9	1.38715	0.0367927	37.7019	0	0
ENSMUSG00000021025	Nfkbia	18035	12757.9	2.67159	0.063564	42.0299	0	0
ENSMUSG00000021322	Aoah	27052	5456.96	2.25376	0.0507019	44.4513	0	0
ENSMUSG00000021591	Glrx	93692	9749.49	2.23666	0.0456044	49.0449	0	0
ENSMUSG00000021876	Rnase4	58809	4317.95	-2.25457	0.0556854	-40.4876	0	0
ENSMUSG00000022831	Hcls1	15163	10659.2	1.73271	0.0448373	38.6444	0	0
ENSMUSG00000023030	Slc11a2	18174	8825.99	1.64503	0.032411	50.7553	0	0
ENSMUSG00000023367	Tmem176a	66058	9399.71	1.84901	0.0419024	44.1265	0	0
ENSMUSG00000025804	Ccr1	12768	9750.41	-1.91959	0.0488993	-39.2559	0	0
ENSMUSG00000025854	Fam20c	80752	36511.1	1.57924	0.0420533	37.5534	0	0
ENSMUSG00000026390	Marco	17167	56707.4	5.96629	0.0673998	88.5209	0	0
ENSMUSG00000026656	Fcgr2b	14130	41236.8	-1.96017	0.0351852	-55.7101	0	0
ENSMUSG00000027111	Itga6	16403	9351.4	-1.59816	0.0414826	-38.5262	0	0
ENSMUSG00000027995	Tlr2	24088	27560.2	2.45119	0.0615817	39.8038	0	0
ENSMUSG00000028124	Gclm	14630	14014.8	2.00088	0.0505558	39.5777	0	0
ENSMUSG00000028691	Prdx1	18477	228047	1.95262	0.0353229	55.2793	0	0
ENSMUSG00000029810	Tmem176b	65963	23367.8	1.6448	0.0410089	40.1084	0	0
ENSMUSG00000030142	Clec4e	56619	14627.1	4.71945	0.081528	57.8875	0	0
ENSMUSG00000030403	Vasp	22323	7698.79	2.57791	0.0601481	42.8593	0	0
ENSMUSG00000035004	Igsf6	80719	10465.9	2.39256	0.0545178	43.8859	0	0
ENSMUSG00000036067	Slc2a6	227659	5770.43	2.98836	0.0710569	42.0559	0	0
ENSMUSG00000039109	F13a1	74145	47391.9	-1.95611	0.0429848	-45.5071	0	0
ENSMUSG00000039934	Gsap	212167	6264.12	1.8223	0.0462832	39.3727	0	0
ENSMUSG00000040026	Saa3	20210	59223.5	5.02611	0.0788428	63.7485	0	0
ENSMUSG00000040229	Gpr34	23890	2667.2	-4.83966	0.110054	-43.9755	0	0
ENSMUSG00000042129	Rassf4	213391	34155.1	2.2281	0.040175	55.4598	0	0
ENSMUSG00000044162	Tnip3	414084	1549.73	3.68768	0.0924148	39.9036	0	0
ENSMUSG00000045551	Fpr1	14293	5831.99	3.58177	0.0741308	48.3169	0	0
ENSMUSG00000046245	Pilra	231805	2688.36	3.05764	0.0748247	40.8641	0	0
ENSMUSG00000047945	Marcksl1	17357	22966.7	3.522	0.0745867	47.2202	0	0
ENSMUSG00000049037	Clec4a1	269799	1566.67	3.36354	0.0814939	41.2735	0	0
ENSMUSG00000063234	Gpr84	80910	9112.35	4.05688	0.0751286	53.9991	0	0
ENSMUSG00000066152	Slc31a2	20530	9928.52	2.69936	0.05828	46.317	0	0
ENSMUSG00000075010	AW112010	107350	1373.6	3.96785	0.105117	37.7471	0	0
ENSMUSG00000094530	Gm21399	100862012	10460.5	1.93759	0.04225	45.86	0	0
ENSMUSG00000024401	Tnf	21926	9297.32	5.04161	0.134382	37.5169	4.88936e-308	2.1052e-305
ENSMUSG00000018395	Kif3a	16568	8141.87	-2.12589	0.0567621	-37.4526	5.43979e-307	2.29015e-304
ENSMUSG00000042349	Ikbke	56489	9384.71	1.98397	0.0531628	37.3188	8.13719e-305	3.35129e-302
ENSMUSG00000037405	Icam1	15894	8196.66	2.87317	0.0772497	37.1933	8.76211e-303	3.53188e-300
ENSMUSG00000001542	Ell2	192657	6002.93	1.79087	0.0483756	37.0201	5.43417e-300	2.1448e-297
ENSMUSG00000024953	Prdx5	54683	28936.4	1.7947	0.0487437	36.8192	9.1094e-297	3.52199e-294
ENSMUSG00000079197	Psme2	19188	8834.44	2.07871	0.0566671	36.6828	1.37416e-294	5.20669e-292
ENSMUSG00000024661	Fth1	14319	1.03901e+06	1.2752	0.0348064	36.6371	7.35113e-294	2.73073e-291
ENSMUSG00000052270	Fpr2	14289	956.213	5.52422	0.151075	36.5661	9.87644e-293	3.59825e-290
ENSMUSG00000053318	Slamf8	74748	1066.31	4.71629	0.129172	36.5118	7.20796e-292	2.57651e-289
ENSMUSG00000021281	Tnfaip2	21928	25168.2	2.34689	0.0649063	36.1582	2.76796e-286	9.71093e-284
ENSMUSG00000023088	Abcc1	17250	10933	1.69367	0.0469968	36.0379	2.13087e-284	7.33989e-282
ENSMUSG00000031722	Hp	15439	1254.45	3.54391	0.0983553	36.0317	2.66707e-284	9.02281e-282
ENSMUSG00000022707	Gbe1	74185	2899.02	1.93131	0.0536987	35.9656	2.88224e-283	9.57966e-281
ENSMUSG00000022126	Acod1	16365	13277.6	8.95397	0.249748	35.852	1.70873e-281	5.58135e-279
ENSMUSG00000059498	Fcgr3	14131	36880.2	-1.30322	0.036527	-35.6782	8.60893e-279	2.76434e-276
ENSMUSG00000003283	Hck	15162	6776.21	2.16408	0.0609956	35.4792	1.02847e-275	3.2474e-273
ENSMUSG00000060703	Cd302	66205	5512.5	1.59127	0.044971	35.3844	2.97111e-274	9.22748e-272
ENSMUSG00000035356	Nfkbiz	80859	8349.15	2.40342	0.0680521	35.3174	3.17721e-273	9.70843e-271
ENSMUSG00000027087	Itgav	16410	18505.2	-1.66057	0.0478306	-34.7178	4.24498e-264	1.27653e-261
ENSMUSG00000000682	Cd52	23833	9292.45	1.9447	0.0564067	34.4764	1.81293e-260	5.36656e-258
ENSMUSG00000022106	Rcbtb2	105670	7282.36	-2.46361	0.0715799	-34.4177	1.37301e-259	4.00181e-257
ENSMUSG00000033220	Rac2	19354	18368	1.41978	0.0412532	34.4163	1.43834e-259	4.12869e-257
ENSMUSG00000047592	Nxpe5	381680	1248.1	-3.40494	0.0990675	-34.3699	7.11463e-259	2.01174e-256
ENSMUSG00000003420	Fcgrt	14132	7981.67	-1.43886	0.0419542	-34.296	9.00589e-258	2.50907e-255
ENSMUSG00000005667	Mthfd2	17768	3433.39	2.18689	0.0642477	34.0384	6.02218e-254	1.65348e-251
ENSMUSG00000050737	Ptges	64292	953.225	4.91543	0.144629	33.9864	3.535e-253	9.56722e-251
ENSMUSG00000035697	Arhgap45	70719	13060.5	-1.32013	0.0392736	-33.6137	1.05892e-247	2.82553e-245
ENSMUSG00000029915	Clec5a	23845	4333.89	2.24461	0.0669695	33.5169	2.73522e-246	7.19704e-244
ENSMUSG00000064373	Selenop	20363	76434.7	-2.15391	0.0642984	-33.4987	5.03836e-246	1.30756e-243
ENSMUSG00000029752	Asns	27053	2239.07	1.73597	0.0521172	33.3091	2.85489e-243	7.3089e-241
ENSMUSG00000025969	Nrp2	18187	24771.2	1.68026	0.0505324	33.2511	1.96803e-242	4.97125e-240
ENSMUSG00000038352	Arl5c	217151	1752.72	2.30851	0.0697981	33.0742	6.99333e-240	1.74327e-237
ENSMUSG00000015852	Fcrls	80891	40128.8	-1.0583	0.0320605	-33.0096	5.9211e-239	1.45682e-236
ENSMUSG00000048164	Gm7204	637273	8722.02	1.91	0.0584313	32.6879	2.31757e-234	5.62903e-232
ENSMUSG00000031129	Slc9a9	331004	4344.5	-1.93534	0.0593804	-32.5923	5.27932e-233	1.26603e-230
ENSMUSG00000024164	C3	12266	25207.8	3.97294	0.122549	32.4191	1.47875e-230	3.50186e-228
ENSMUSG00000064289	Tank	21353	3421.77	1.5099	0.0465813	32.4143	1.7243e-230	4.03295e-228
ENSMUSG00000000732	Icosl	50723	2848.82	2.81321	0.0869354	32.3598	1.01075e-229	2.33521e-227
ENSMUSG00000037926	Ssh2	237860	9923.84	-1.65982	0.0513257	-32.3391	1.97703e-229	4.51264e-227
ENSMUSG00000081534	Slc48a1	67739	22417.7	1.25219	0.0387769	32.2922	8.99388e-229	2.02844e-226
ENSMUSG00000062070	Pgk1	18655	17576.5	1.30781	0.0405139	32.2804	1.31613e-228	2.93342e-226
ENSMUSG00000011008	Mcoln2	68279	2820.24	2.10544	0.0657049	32.0438	2.67447e-225	5.89161e-223
ENSMUSG00000029650	Slc46a3	71706	1514.19	-2.56726	0.0802148	-32.0048	9.33946e-225	2.03375e-222
ENSMUSG00000076441	Ass1	11898	1029.79	4.31459	0.135658	31.8049	5.54398e-222	1.19353e-219
ENSMUSG00000058672	Tubb2a	22151	7925.21	1.13471	0.0359416	31.5709	9.25767e-219	1.97064e-216
ENSMUSG00000027399	Il1a	16175	2133.33	3.559	0.113076	31.4744	1.9466e-217	4.09759e-215
ENSMUSG00000020101	Vsir	74048	14167.3	-1.79705	0.0573782	-31.3193	2.54851e-215	5.30565e-213
ENSMUSG00000079227	Ccr5	12774	3419.22	-1.56524	0.0500257	-31.2888	6.62678e-215	1.36461e-212
ENSMUSG00000053063	Clec12a	232413	8011.29	1.20761	0.0387384	31.1735	2.43405e-213	4.95839e-211
ENSMUSG00000020598	Nrcam	319504	2734.14	-2.10067	0.0674795	-31.1306	9.29861e-213	1.87407e-210
ENSMUSG00000026548	Slamf9	98365	1166.33	3.13098	0.10086	31.0429	1.42411e-211	2.83997e-209
ENSMUSG00000030830	Itgal	16408	2096.13	2.559	0.0824863	31.0233	2.61215e-211	5.15491e-209
ENSMUSG00000040710	St8sia4	20452	6876.36	-1.92914	0.0624442	-30.8938	1.44896e-209	2.82995e-207
ENSMUSG00000015837	Sqstm1	18412	52580.3	0.910461	0.0296662	30.6902	7.6878e-207	1.48618e-204
ENSMUSG00000029063	Nadk	192185	10486.5	1.04789	0.0343279	30.5259	1.18002e-204	2.25812e-202
ENSMUSG00000049327	Kmt5a	67956	5387.24	1.58323	0.0519257	30.4904	3.49181e-204	6.61523e-202
ENSMUSG00000066632	Pgk1-rs7	668435	10275.5	1.32538	0.0435217	30.4533	1.08329e-203	2.03198e-201
ENSMUSG00000019850	Tnfaip3	21929	7800.85	2.16039	0.0713095	30.296	1.29424e-201	2.40387e-199
ENSMUSG00000021996	Esd	13885	25695.9	1.26358	0.0417325	30.2781	2.23028e-201	4.10221e-199
ENSMUSG00000026712	Mrc1	17533	19280.6	-1.40122	0.0463361	-30.2403	6.99877e-201	1.27492e-198
ENSMUSG00000035835	Plppr3	216152	797.26	-3.0227	0.100306	-30.1348	1.6944e-199	3.05718e-197
ENSMUSG00000016528	Mapkapk2	17164	20787.1	1.35914	0.0451931	30.074	1.06069e-198	1.89573e-196
ENSMUSG00000039942	Ptger4	19219	4511.19	2.28372	0.0762538	29.9489	4.54479e-197	8.04682e-195
ENSMUSG00000016256	Ctsz	64138	93451.6	0.865874	0.0290364	29.8202	2.13478e-195	3.74476e-193
ENSMUSG00000023349	Clec4n	56620	16523.9	1.90787	0.0640516	29.7864	5.86235e-195	1.01892e-192
ENSMUSG00000041439	Mfsd6	98682	2375.06	-2.27323	0.076459	-29.7313	3.02665e-194	5.21272e-192
ENSMUSG00000026547	Tagln2	21346	10132.8	1.11807	0.0377709	29.6013	1.43959e-192	2.45703e-190
ENSMUSG00000069008	Gm5537	433594	9927.48	1.32376	0.0447742	29.5652	4.18338e-192	7.07626e-190
ENSMUSG00000028270	Gbp2	14469	2711.67	5.12112	0.175384	29.1994	1.97157e-187	3.30544e-185
ENSMUSG00000037306	Man1c1	230815	20926.2	-1.03965	0.0356442	-29.1675	5.00858e-187	8.32348e-185
ENSMUSG00000024397	Aif1	11629	5617.03	1.51066	0.0519267	29.0921	4.52039e-186	7.44684e-184
ENSMUSG00000022817	Itgb5	16419	32696.4	-1.3294	0.0459382	-28.9389	3.87424e-184	6.32737e-182
ENSMUSG00000066684	Pilrb1	170741	572.291	3.67585	0.127413	28.8498	5.09193e-183	8.24501e-181
ENSMUSG00000035107	Dcbld2	73379	1804.19	2.40439	0.0837695	28.7025	3.5536e-181	5.70533e-179
ENSMUSG00000028525	Pde4b	18578	4270.89	1.94591	0.067827	28.6892	5.19688e-181	8.27353e-179
ENSMUSG00000030474	Siglece	83382	2218	5.07293	0.177244	28.6211	3.66647e-180	5.78844e-178
ENSMUSG00000031429	Psmd10	53380	2378.52	1.60274	0.0561344	28.5519	2.66333e-179	4.16998e-177
ENSMUSG00000038886	Man2a2	140481	8155.93	-1.59562	0.0562761	-28.3534	7.59181e-177	1.17891e-174
ENSMUSG00000030220	Arhgdib	11857	20982.3	0.993843	0.0350761	28.3339	1.32123e-176	2.03502e-174
ENSMUSG00000022265	Ank	11732	2491.42	-1.37789	0.0487234	-28.2798	6.13253e-176	9.36942e-174
ENSMUSG00000055782	Abcd2	26874	3912.15	-1.93408	0.0686559	-28.1706	1.34008e-174	2.03102e-172
ENSMUSG00000006800	Sulf2	72043	1869.29	-2.07441	0.073679	-28.1547	2.10058e-174	3.15838e-172
ENSMUSG00000043091	Tuba1c	22146	21526.5	1.03562	0.036793	28.1472	2.59563e-174	3.87199e-172
ENSMUSG00000058818	Pirb	18733	13917.5	1.20278	0.0428458	28.0723	2.13273e-173	3.15661e-171
ENSMUSG00000031304	Il2rg	16186	1284.83	2.16621	0.077458	27.9663	4.18073e-172	6.13985e-170
ENSMUSG00000026864	Hspa5	14828	47973.2	0.929866	0.033265	27.9533	6.01241e-172	8.76193e-170
ENSMUSG00000051343	Rab11fip5	52055	9970.82	-0.982576	0.0351577	-27.9477	7.03023e-172	1.0167e-169
ENSMUSG00000045636	Mtus1	102103	2541.24	-1.71021	0.0612321	-27.9299	1.1553e-171	1.65812e-169
ENSMUSG00000031799	Tpm4	326618	24013.1	1.25193	0.0448589	27.9081	2.12901e-171	3.03264e-169
ENSMUSG00000031451	Gas6	14456	37120.8	-1.80681	0.0648215	-27.8736	5.58161e-171	7.89131e-169
ENSMUSG00000055546	Timd4	276891	1742.92	2.62069	0.0948191	27.6388	3.80417e-168	5.33852e-166
ENSMUSG00000036636	Clcn7	26373	14871.2	1.12468	0.0407153	27.6231	5.88242e-168	8.1943e-166
ENSMUSG00000040466	Blvrb	233016	13203.1	1.13375	0.041098	27.5866	1.61006e-167	2.22647e-165
ENSMUSG00000028367	Txn1	22166	10396.9	1.06252	0.0385542	27.5591	3.44219e-167	4.72553e-165
ENSMUSG00000020227	Irak3	73914	2570.97	2.00386	0.0727561	27.5421	5.4972e-167	7.49241e-165
ENSMUSG00000034265	Zdhhc14	224454	3996.88	-1.51212	0.0549753	-27.5055	1.51091e-166	2.04459e-164
ENSMUSG00000023947	Nfkbie	18037	3125.83	2.43697	0.0887989	27.4437	8.26107e-166	1.10997e-163
ENSMUSG00000037443	Cep85	70012	3341.35	1.47391	0.0539304	27.3299	1.87479e-164	2.50125e-162
ENSMUSG00000061232	H2-K1	14972	47638.3	1.13349	0.0414978	27.3146	2.84815e-164	3.7733e-162
ENSMUSG00000036833	Pnpla7	241274	10201.6	-1.12099	0.0411168	-27.2636	1.14723e-163	1.50932e-161
ENSMUSG00000012519	Mlkl	74568	827.788	3.41666	0.125431	27.2394	2.21971e-163	2.90016e-161
ENSMUSG00000025225	Nfkb2	18034	6625.89	1.8424	0.06776	27.1901	8.5045e-163	1.10355e-160
ENSMUSG00000036752	Tubb4b	227613	4750.14	1.33373	0.0491768	27.1211	5.55663e-162	7.16125e-160
ENSMUSG00000030787	Lyve1	114332	543.901	-5.2355	0.194221	-26.9564	4.79743e-160	6.14104e-158
ENSMUSG00000056737	Capg	12332	25093.6	0.930015	0.0347806	26.7394	1.6382e-157	2.08293e-155
ENSMUSG00000063694	Cycs	13063	4258.31	1.37868	0.0515757	26.7313	2.03987e-157	2.57636e-155
ENSMUSG00000020400	Tnip1	57783	3151.68	1.5784	0.0592632	26.6337	2.76353e-156	3.46722e-154
ENSMUSG00000025591	Tma16	66282	1278.58	3.53506	0.13284	26.6115	4.99824e-156	6.22971e-154
ENSMUSG00000037966	Ninj1	18081	21685	1.15958	0.0436475	26.567	1.633e-155	2.02203e-153
ENSMUSG00000029338	Antxr2	71914	7342.15	-1.64995	0.0622163	-26.5196	5.7541e-155	7.07867e-153
ENSMUSG00000018459	Slc13a3	114644	809.783	8.72238	0.330297	26.4077	1.1183e-153	1.36685e-151
ENSMUSG00000020057	Dram1	71712	4507.23	1.6536	0.0627343	26.3587	4.07419e-153	4.94779e-151
ENSMUSG00000061666	Gdpd1	66569	4190.9	1.01279	0.038528	26.2872	2.68873e-152	3.24446e-150
ENSMUSG00000016283	H2-M2	14990	403.146	6.53759	0.248819	26.2745	3.75028e-152	4.49677e-150
ENSMUSG00000030681	Mvp	78388	9514.14	1.05919	0.0403759	26.2333	1.10993e-151	1.32249e-149
ENSMUSG00000023004	Tuba1b	22143	32916.2	1.00649	0.0383774	26.226	1.34126e-151	1.58813e-149
ENSMUSG00000017652	Cd40	21939	1226.52	2.88173	0.11006	26.1833	4.12016e-151	4.84822e-149
ENSMUSG00000024772	Ehd1	13660	23908.9	1.73319	0.0661959	26.1827	4.1837e-151	4.89261e-149
ENSMUSG00000026827	Gpd2	14571	1910.84	2.24208	0.0856442	26.1791	4.60069e-151	5.34724e-149
ENSMUSG00000018819	Lsp1	16985	1242.39	-1.95876	0.074849	-26.1695	5.90561e-151	6.82206e-149
ENSMUSG00000047250	Ptgs1	19224	15946.7	-0.817378	0.0315326	-25.9217	3.79602e-148	4.33227e-146
ENSMUSG00000002983	Relb	19698	4178.47	1.67094	0.0644829	25.913	4.75871e-148	5.39843e-146
ENSMUSG00000030156	Cd69	12515	1125.03	7.05401	0.272577	25.879	1.14818e-147	1.29478e-145
ENSMUSG00000039899	Fgl2	14190	2407.94	2.40278	0.0928515	25.8776	1.18916e-147	1.33305e-145
ENSMUSG00000051906	Cd209f	69142	301.055	5.23528	0.202445	25.8603	1.86555e-147	2.07899e-145
ENSMUSG00000031584	Gsr	14782	15320.9	1.09665	0.0424699	25.8219	5.02852e-147	5.57107e-145
ENSMUSG00000018796	Acsl1	14081	3672.78	1.56409	0.0605814	25.8181	5.55891e-147	6.12288e-145
ENSMUSG00000028832	Stmn1	16765	2854.76	-1.46451	0.0568644	-25.7544	2.87726e-146	3.15085e-144
ENSMUSG00000032000	Birc3	11796	4031.82	1.66037	0.0645746	25.7124	8.49828e-146	9.25287e-144
ENSMUSG00000074794	Arrdc3	105171	3964	-1.98177	0.0771128	-25.6996	1.17949e-145	1.27688e-143
ENSMUSG00000044827	Tlr1	21897	2066.17	1.72349	0.0671086	25.682	1.85578e-145	1.9976e-143
ENSMUSG00000017707	Serinc3	26943	84504.9	-0.950455	0.0370246	-25.6709	2.47198e-145	2.64585e-143
ENSMUSG00000089942	Pira2	18725	2324.27	1.39062	0.0541875	25.6632	3.01234e-145	3.20611e-143
ENSMUSG00000029304	Spp1	20750	644179	-1.34303	0.0523996	-25.6305	6.97829e-145	7.38568e-143
ENSMUSG00000020034	Tcp11l2	216198	2749.31	-2.49415	0.0976149	-25.5509	5.36264e-144	5.64418e-142
ENSMUSG00000036617	Etl4	208618	1089.82	-2.25008	0.0881159	-25.5354	7.96793e-144	8.33992e-142
ENSMUSG00000058427	Cxcl2	20310	5515.49	4.27952	0.167736	25.5135	1.39686e-143	1.45403e-141
ENSMUSG00000028756	Pink1	68943	2994.39	-1.41105	0.0553246	-25.505	1.73676e-143	1.79798e-141
ENSMUSG00000016496	Cd274	60533	3450.5	2.69954	0.106004	25.4663	4.65602e-143	4.79393e-141
ENSMUSG00000073412	Lst1	16988	821.916	2.11314	0.0831386	25.4171	1.63311e-142	1.6724e-140
ENSMUSG00000016319	Slc25a5	11740	11140.9	0.997529	0.0393575	25.3454	1.01111e-141	1.02986e-139
ENSMUSG00000026177	Slc11a1	18173	33192.8	0.883813	0.0348746	25.3426	1.08515e-141	1.09936e-139
ENSMUSG00000037580	Gch1	14528	3116.01	2.3728	0.0937874	25.2997	3.21596e-141	3.24077e-139
ENSMUSG00000045092	S1pr1	13609	14624.7	-1.49492	0.0591042	-25.2929	3.82542e-141	3.83453e-139
ENSMUSG00000066682	Pilrb2	545812	654.933	3.11442	0.123435	25.2313	1.81577e-140	1.81051e-138
ENSMUSG00000047735	Samd9l	209086	2590.48	2.70878	0.107419	25.2171	2.60442e-140	2.58328e-138
ENSMUSG00000071715	Ncf4	17972	7412.47	1.21027	0.0480398	25.193	4.77653e-140	4.71309e-138
ENSMUSG00000018930	Ccl4	20303	4471.4	2.2428	0.0890842	25.1761	7.31546e-140	7.1809e-138
ENSMUSG00000021190	Lgmn	19141	57546.2	-0.872412	0.0347477	-25.107	4.16758e-139	4.06983e-137
ENSMUSG00000033446	Lpar6	67168	2354.29	-1.9682	0.0784074	-25.1022	4.70005e-139	4.56628e-137
ENSMUSG00000026288	Inpp5d	16331	15815	-0.762061	0.0303762	-25.0874	6.8221e-139	6.59412e-137
ENSMUSG00000038459	Abhd17c	70178	4727.5	1.109	0.0442554	25.0592	1.38706e-138	1.3339e-136
ENSMUSG00000038776	Ephx1	13849	2485.44	-1.24478	0.0497832	-25.0039	5.53894e-138	5.29976e-136
ENSMUSG00000068129	Cst7	13011	2963.06	1.48424	0.0596677	24.8751	1.38366e-136	1.31726e-134
ENSMUSG00000050578	Mmp13	17386	911.504	2.94469	0.119009	24.7435	3.64332e-135	3.45113e-133
ENSMUSG00000024421	Lama3	16774	859.605	-2.93529	0.118736	-24.7212	6.32379e-135	5.96041e-133
ENSMUSG00000074417	Gm14548	100038909	3588.69	1.18119	0.0478225	24.6994	1.08596e-134	1.01849e-132
ENSMUSG00000051439	Cd14	12475	59699.2	1.26299	0.0511389	24.6973	1.14199e-134	1.06576e-132
ENSMUSG00000005054	Cstb	13014	27361.8	0.977294	0.0397076	24.6123	9.33411e-134	8.66837e-132
ENSMUSG00000078812	Eif5a	276770	17931.6	0.877425	0.0357199	24.5641	3.05951e-133	2.82743e-131
ENSMUSG00000020671	Rab10	19325	17725	0.855715	0.0348552	24.5506	4.26448e-133	3.92187e-131
ENSMUSG00000031207	Msn	17698	64624	0.713611	0.029079	24.5405	5.46839e-133	5.00476e-131
ENSMUSG00000024180	Tmem8	60455	3015.01	-1.67543	0.0685249	-24.45	5.035e-132	4.58596e-130
ENSMUSG00000040907	Atp1a3	232975	7094.14	-1.2111	0.0496465	-24.3945	1.95504e-131	1.77217e-129
ENSMUSG00000004266	Ptpn6	15170	15897.8	0.83348	0.0341766	24.3875	2.32362e-131	2.09623e-129
ENSMUSG00000001741	Il16	16170	1176.88	-1.55751	0.0642067	-24.2577	5.4859e-130	4.92561e-128
ENSMUSG00000024646	Cyb5a	109672	9024.08	1.07053	0.044225	24.2064	1.90426e-129	1.7017e-127
ENSMUSG00000047747	Rnf150	330812	792.53	-2.3894	0.0989392	-24.1502	7.43145e-129	6.60981e-127
ENSMUSG00000029401	Rilpl2	80291	2990.2	1.15239	0.047723	24.1475	7.92998e-129	7.02025e-127
ENSMUSG00000058625	Gm17383	100191011	8466.1	1.03743	0.0430352	24.1066	2.131e-128	1.87776e-126
ENSMUSG00000001525	Tubb5	22154	12876.4	1.0612	0.0440934	24.0671	5.53303e-128	4.85293e-126
ENSMUSG00000021451	Sema4d	20354	25970.1	1.02012	0.0423976	24.0609	6.42052e-128	5.60538e-126
ENSMUSG00000003206	Ebi3	50498	1125.84	2.07181	0.0861274	24.0552	7.36001e-128	6.39612e-126
ENSMUSG00000040264	Gbp2b	14468	1126.15	5.09076	0.212048	24.0076	2.31592e-127	2.00343e-125
ENSMUSG00000029840	Mtpn	14489	24791.4	0.773978	0.0322612	23.991	3.45461e-127	2.97489e-125
ENSMUSG00000000982	Ccl3	20302	5288.33	1.91116	0.0798024	23.9486	9.55306e-127	8.18926e-125
ENSMUSG00000037235	Mxd4	17122	1635.04	-1.32605	0.0554411	-23.9182	1.98217e-126	1.69154e-124
ENSMUSG00000024143	Rhoq	104215	7114.49	1.07017	0.0448247	23.8747	5.61576e-126	4.77088e-124
ENSMUSG00000028494	Plin2	11520	40708.3	-0.806059	0.0337628	-23.8742	5.68425e-126	4.8075e-124
ENSMUSG00000017132	Cyth1	19157	7381.41	-1.31632	0.0551414	-23.8718	6.0144e-126	5.06413e-124
ENSMUSG00000027035	Cers6	241447	8043.91	1.38685	0.0581317	23.857	8.56552e-126	7.18026e-124
ENSMUSG00000082809	Gm14150	100043840	8503.91	1.00365	0.0421011	23.8391	1.3129e-125	1.09572e-123
ENSMUSG00000058927	Gm10053	672195	2592.01	1.38198	0.0579747	23.8377	1.35828e-125	1.12862e-123
ENSMUSG00000054263	Lifr	16880	739.095	-2.42012	0.101642	-23.8103	2.6103e-125	2.15948e-123
ENSMUSG00000032802	Srxn1	76650	12170.6	1.65185	0.069391	23.805	2.96741e-125	2.44424e-123
ENSMUSG00000026365	Cfh	12628	34860.3	-1.05413	0.0444401	-23.7203	2.22505e-124	1.82483e-122
ENSMUSG00000032115	Hyou1	12282	3468.99	1.01873	0.042971	23.7075	3.02077e-124	2.46675e-122
ENSMUSG00000004698	Hdac9	79221	1805.83	-1.46402	0.0618073	-23.6869	4.92196e-124	4.002e-122
ENSMUSG00000040699	Limd2	67803	9638.96	1.13264	0.0478451	23.6731	6.83217e-124	5.53143e-122
ENSMUSG00000020869	Lrrc59	98238	12382.9	0.889662	0.0375833	23.6717	7.05249e-124	5.68551e-122
ENSMUSG00000030737	Slco2b1	101488	5792.09	-4.35123	0.183928	-23.6572	9.94114e-124	7.98029e-122
ENSMUSG00000031355	Arhgap6	11856	893.43	-1.86321	0.0787728	-23.6529	1.10203e-123	8.80924e-122
ENSMUSG00000028961	Pgd	110208	30403.7	0.935937	0.0396588	23.5997	3.87705e-123	3.08616e-121
ENSMUSG00000018293	Pfn1	18643	29750.4	1.11367	0.0472213	23.584	5.62772e-123	4.46097e-121
ENSMUSG00000024308	Tapbp	21356	22145.4	1.25116	0.0534929	23.3893	5.49106e-121	4.33451e-119
ENSMUSG00000037999	Arap2	212285	3246.43	-1.15892	0.0495585	-23.3848	6.10292e-121	4.7975e-119
ENSMUSG00000056153	Socs6	54607	4909.32	-1.33979	0.0573889	-23.3459	1.51775e-120	1.18817e-118
ENSMUSG00000005583	Mef2c	17260	6815.61	-1.36499	0.0584892	-23.3375	1.84684e-120	1.43985e-118
ENSMUSG00000014867	Surf4	20932	16167.2	0.936109	0.0401199	23.3328	2.06158e-120	1.60068e-118
ENSMUSG00000029177	Cenpa	12615	1090.78	-2.47227	0.106188	-23.2819	6.76666e-120	5.23242e-118
ENSMUSG00000029994	Anxa4	11746	17204.4	0.827269	0.0355623	23.2626	1.06172e-119	8.17656e-118
ENSMUSG00000039031	Arhgap18	73910	3859.75	-1.4435	0.0621723	-23.2177	3.01783e-119	2.31469e-117
ENSMUSG00000029098	Acox3	80911	5896.95	-1.16263	0.0502366	-23.143	1.70995e-118	1.30625e-116
ENSMUSG00000028459	Cd72	12517	6508.42	1.4305	0.0619241	23.101	4.52902e-118	3.44588e-116
ENSMUSG00000030144	Clec4d	17474	10500.9	1.00824	0.0436482	23.0992	4.71978e-118	3.57665e-116
ENSMUSG00000020841	Cpd	12874	28121.3	1.32995	0.0575976	23.0903	5.79592e-118	4.37465e-116
ENSMUSG00000026821	Ralgds	19730	5427.31	2.08949	0.0906501	23.0501	1.46736e-117	1.10314e-115
ENSMUSG00000052593	Adam17	11491	28070	0.866457	0.0376187	23.0326	2.1975e-117	1.64552e-115
ENSMUSG00000049624	Slc17a5	235504	6245.56	-0.940276	0.0409723	-22.9491	1.50532e-116	1.12277e-114
ENSMUSG00000039206	Daglb	231871	7704.87	-1.2388	0.0540492	-22.9199	2.94404e-116	2.18725e-114
ENSMUSG00000025044	Msr1	20288	40679.3	1.07254	0.0468135	22.9109	3.61803e-116	2.67749e-114
ENSMUSG00000049866	Arl4c	320982	4417.87	-1.02961	0.0449925	-22.8839	6.71416e-116	4.93022e-114
ENSMUSG00000032193	Ldlr	16835	3389.58	1.21313	0.0532368	22.7875	6.10662e-115	4.46679e-113
ENSMUSG00000040010	Slc7a5	20539	1112.68	2.27973	0.100319	22.7249	2.53955e-114	1.85045e-112
ENSMUSG00000030148	Clec4a2	26888	1125.51	1.97172	0.0867656	22.7246	2.5575e-114	1.85639e-112
ENSMUSG00000005686	Ampd3	11717	7379.99	1.00863	0.0444608	22.6857	6.19532e-114	4.47979e-112
ENSMUSG00000041797	Abca9	217262	6724.73	-1.60564	0.0707825	-22.6841	6.43418e-114	4.63481e-112
ENSMUSG00000027398	Il1b	16176	3655.4	5.17534	0.228166	22.6824	6.68898e-114	4.8001e-112
ENSMUSG00000009090	Ap1b1	11764	12495.9	-0.915284	0.040399	-22.6561	1.21439e-113	8.68177e-112
ENSMUSG00000022148	Fyb	23880	9355.38	0.971365	0.0429061	22.6393	1.77705e-113	1.26565e-111
ENSMUSG00000033083	Tbc1d4	210789	3571.01	-1.31651	0.0583191	-22.5742	7.76415e-113	5.50906e-111
ENSMUSG00000022912	Pros1	19128	6787.1	-1.10049	0.0487873	-22.5568	1.15164e-112	8.11075e-111
ENSMUSG00000025742	Prps2	110639	7244.26	-1.35527	0.0601792	-22.5205	2.61212e-112	1.83284e-110
ENSMUSG00000021703	Serinc5	218442	1655.21	-1.48848	0.066421	-22.4098	3.15554e-111	2.20597e-109
ENSMUSG00000033450	Tagap	72536	2485.45	1.54727	0.0690469	22.409	3.21477e-111	2.23911e-109
ENSMUSG00000080242	Atp6v0c-ps2	100039636	27568.3	0.649302	0.0289898	22.3976	4.15219e-111	2.88144e-109
ENSMUSG00000096606	Tpbgl	100503386	987.214	-1.90544	0.0850963	-22.3916	4.7529e-111	3.28627e-109
ENSMUSG00000036528	Ppfibp2	19024	2112.63	1.68435	0.0752489	22.3837	5.67166e-111	3.90726e-109
ENSMUSG00000002992	Apoc2	11813	2665.37	-1.44434	0.0645615	-22.3716	7.44536e-111	5.11059e-109
ENSMUSG00000048120	Entpd1	12495	2465.67	-1.55789	0.0697091	-22.3484	1.25126e-110	8.55784e-109
ENSMUSG00000002897	Il17ra	16172	2793.04	-1.36678	0.0612495	-22.3149	2.64595e-110	1.80315e-108
ENSMUSG00000022358	Fbxo32	67731	1784.1	-2.56313	0.114868	-22.3136	2.72627e-110	1.85123e-108
ENSMUSG00000002108	Nr1h3	22259	566.931	2.41141	0.108089	22.3095	2.99141e-110	2.02401e-108
ENSMUSG00000000555	Itga5	16402	8229.19	1.02306	0.0459648	22.2575	9.55032e-110	6.43882e-108
ENSMUSG00000039361	Picalm	233489	10003.9	-0.838231	0.0377251	-22.2194	2.22917e-109	1.49757e-107
ENSMUSG00000027366	Sppl2a	66552	14313.4	1.01542	0.0459704	22.0886	4.06991e-108	2.72454e-106
ENSMUSG00000023913	Pla2g7	27226	16708.6	0.972734	0.0440489	22.083	4.6008e-108	3.06909e-106
ENSMUSG00000066150	Slc31a1	20529	12797.8	1.10618	0.0501094	22.0752	5.47224e-108	3.6376e-106
ENSMUSG00000044350	Lacc1	210808	3803.74	1.77514	0.0804361	22.0689	6.29295e-108	4.16853e-106
ENSMUSG00000027381	Bcl2l11	12125	2885.88	-1.55333	0.0705146	-22.0285	1.53586e-107	1.01383e-105
ENSMUSG00000003617	Cp	12870	6420.37	1.62946	0.0739798	22.0258	1.63064e-107	1.07266e-105
ENSMUSG00000045827	Serpinb9	20723	1464.62	1.61769	0.0735129	22.0056	2.54572e-107	1.66881e-105
ENSMUSG00000030123	Plxnd1	67784	12189.3	0.818742	0.0372928	21.9544	7.8566e-107	5.13252e-105
ENSMUSG00000045502	Hcar2	80885	820.284	2.75587	0.125668	21.9298	1.34938e-106	8.78487e-105
ENSMUSG00000019951	Uhrf1bp1l	75089	6411.84	-1.01092	0.0461427	-21.9085	2.15521e-106	1.39831e-104
ENSMUSG00000030990	Pgap2	233575	2877.18	1.27021	0.058012	21.8956	2.86183e-106	1.85042e-104
ENSMUSG00000051212	Gpr183	321019	2262.08	-1.86563	0.0854136	-21.8423	9.19147e-106	5.92287e-104
ENSMUSG00000004707	Ly9	17085	3798.05	0.984265	0.0451208	21.814	1.70894e-105	1.09749e-103
ENSMUSG00000025473	Adam8	11501	43181	-0.68093	0.0312171	-21.8127	1.75661e-105	1.12429e-103
ENSMUSG00000020432	Tcn2	21452	12251.7	-0.86394	0.0396327	-21.7987	2.38793e-105	1.52321e-103
ENSMUSG00000028031	Dkk2	56811	1098.78	-2.67013	0.122568	-21.7849	3.22952e-105	2.05313e-103
ENSMUSG00000019970	Sgk1	20393	13060.1	0.883128	0.0406157	21.7435	7.95922e-105	5.04306e-103
ENSMUSG00000020250	Txnrd1	50493	25660.8	1.14099	0.0524765	21.7428	8.08713e-105	5.10702e-103
ENSMUSG00000029580	Actb	11461	114427	0.800638	0.0368546	21.7242	1.21069e-104	7.62013e-103
ENSMUSG00000038615	Nfe2l1	18023	11504.6	0.891215	0.0410298	21.7212	1.29493e-104	8.12332e-103
ENSMUSG00000072235	Tuba1a	22142	11759.1	1.03598	0.0477693	21.6872	2.7091e-104	1.69386e-102
ENSMUSG00000025161	Slc16a3	80879	5307.83	1.2869	0.0594382	21.6511	5.93693e-104	3.69984e-102
ENSMUSG00000021024	Psma6	26443	6945.16	0.899168	0.0415942	21.6177	1.22549e-103	7.61212e-102
ENSMUSG00000031328	Flna	192176	45126.9	1.1745	0.0543463	21.6113	1.40561e-103	8.70241e-102
ENSMUSG00000011148	Adssl1	11565	4716.5	-1.56142	0.0722828	-21.6016	1.73516e-103	1.07077e-101
ENSMUSG00000032786	Alas1	11655	8486.02	0.911067	0.0421828	21.598	1.87362e-103	1.15246e-101
ENSMUSG00000005142	Man2b1	17159	40786.9	-0.720584	0.0333905	-21.5805	2.73713e-103	1.67815e-101
ENSMUSG00000038301	Snx10	71982	8254.13	0.935	0.0433491	21.5691	3.50593e-103	2.14257e-101
ENSMUSG00000034663	Bmp2k	140780	6055.77	-0.903959	0.0419262	-21.5607	4.20141e-103	2.55935e-101
ENSMUSG00000050370	Ch25h	12642	2323.31	1.90593	0.0885852	21.5153	1.11994e-102	6.8004e-101
ENSMUSG00000022895	Ets2	23872	7091.88	1.57424	0.0731875	21.5096	1.26491e-102	7.65615e-101
ENSMUSG00000021990	Spata13	219140	3022.01	1.1262	0.0523688	21.5052	1.39159e-102	8.39606e-101
ENSMUSG00000019122	Ccl9	20308	12030.1	1.35054	0.0629552	21.4524	4.34139e-102	2.61103e-100
ENSMUSG00000025509	Pnpla2	66853	3863.87	-0.967413	0.0452379	-21.385	1.84246e-101	1.1046e-99
ENSMUSG00000057666	Gapdh	14433	57196.5	0.833216	0.0390332	21.3463	4.21881e-101	2.52131e-99
ENSMUSG00000041164	Zmiz2	52915	4530.29	1.04929	0.0491729	21.3388	4.95558e-101	2.95231e-99
ENSMUSG00000024121	Atp6v0c	11984	49748.7	0.665188	0.0311917	21.3258	6.53829e-101	3.88301e-99
ENSMUSG00000028793	Rnf19b	75234	5755.24	1.258	0.0590037	21.3207	7.30302e-101	4.32362e-99
ENSMUSG00000025792	Slc25a10	27376	4122.26	1.05178	0.049338	21.3178	7.76009e-101	4.5799e-99
ENSMUSG00000066026	Dhrs3	20148	22128.7	-0.743295	0.0349101	-21.2917	1.35465e-100	7.97014e-99
ENSMUSG00000027215	Cd82	12521	4392.29	1.14844	0.0539857	21.273	2.01861e-100	1.18398e-98
ENSMUSG00000026360	Rgs2	19735	5030.54	-1.54238	0.0725141	-21.27	2.15228e-100	1.25849e-98
ENSMUSG00000014226	Cacybp	12301	3858.01	0.913093	0.0429433	21.2628	2.511e-100	1.46372e-98
ENSMUSG00000027589	Pcmtd2	245867	2281.74	-1.21939	0.057364	-21.257	2.83772e-100	1.6491e-98
ENSMUSG00000040855	Reps2	194590	4861.6	-1.87368	0.0883415	-21.2095	7.80967e-100	4.52459e-98
ENSMUSG00000029385	Ccng2	12452	3678.22	-1.38719	0.0654148	-21.206	8.40376e-100	4.85394e-98
ENSMUSG00000004460	Dnajb11	67838	6335.19	0.801681	0.0378223	21.196	1.04001e-99	5.98876e-98
ENSMUSG00000079363	Gbp4	17472	327.394	5.22516	0.246711	21.1793	1.48329e-99	8.51542e-98
ENSMUSG00000029512	Ulk1	22241	3226.44	-1.35297	0.064087	-21.1114	6.24804e-99	3.5761e-97
ENSMUSG00000038400	Pmepa1	65112	3560.15	-1.59928	0.0757585	-21.1103	6.40179e-99	3.65307e-97
ENSMUSG00000045382	Cxcr4	12767	3349.88	-1.70689	0.0808926	-21.1007	7.83138e-99	4.45542e-97
ENSMUSG00000030189	Ybx3	56449	1395.62	1.37442	0.0652329	21.0694	1.51871e-98	8.61434e-97
ENSMUSG00000028773	Fabp3	14077	1003.12	1.80394	0.085639	21.0644	1.68589e-98	9.53409e-97
ENSMUSG00000030671	Pde3b	18576	5268.48	-1.14697	0.0545212	-21.037	3.00578e-98	1.69478e-96
ENSMUSG00000025810	Nrp1	18186	21985.1	-0.736154	0.0350132	-21.025	3.87044e-98	2.17583e-96
ENSMUSG00000018899	Irf1	16362	6042.53	1.58244	0.0754246	20.9804	9.90561e-98	5.55212e-96
ENSMUSG00000022822	Abcc5	27416	5532.32	0.952217	0.0455941	20.8847	7.38275e-97	4.12585e-95
ENSMUSG00000021133	Susd6	217684	17824.2	0.813515	0.0390113	20.8533	1.42187e-96	7.92276e-95
ENSMUSG00000023992	Trem2	83433	29114.4	-0.802314	0.0385447	-20.8151	3.15663e-96	1.75374e-94
ENSMUSG00000049103	Ccr2	12772	240.023	-3.66298	0.175989	-20.8137	3.24992e-96	1.80029e-94
ENSMUSG00000033192	Lpcat2	270084	11232.4	1.12486	0.0540964	20.7937	4.93613e-96	2.72638e-94
ENSMUSG00000031770	Herpud1	64209	2951	1.16044	0.0559644	20.7354	1.66188e-95	9.15244e-94
ENSMUSG00000024165	Jpt2	52009	5576.26	0.934612	0.0450941	20.7258	2.027e-95	1.11309e-93
ENSMUSG00000030695	Aldoa	11674	66594.5	0.667488	0.0322116	20.722	2.19393e-95	1.20127e-93
ENSMUSG00000021003	Galc	14420	12465.9	-0.864936	0.041764	-20.7101	2.80932e-95	1.53379e-93
ENSMUSG00000003814	Calr	12317	44203.6	0.59863	0.0289085	20.7077	2.95168e-95	1.60689e-93
ENSMUSG00000017466	Timp2	21858	44066.5	-0.812438	0.0392697	-20.6886	4.38327e-95	2.3794e-93
ENSMUSG00000031504	Rab20	19332	3609.84	1.38237	0.0668377	20.6825	4.98336e-95	2.69742e-93
ENSMUSG00000029379	Cxcl3	330122	702.237	4.17794	0.202214	20.661	7.77686e-95	4.19751e-93
ENSMUSG00000034343	Ube2f	67921	3773.21	0.930353	0.0450907	20.6329	1.38993e-94	7.48073e-93
ENSMUSG00000030201	Lrp6	16974	5356.3	-1.15067	0.0558329	-20.6092	2.26868e-94	1.21757e-92
ENSMUSG00000025017	Pik3ap1	83490	15919.8	1.06646	0.0517831	20.5948	3.05838e-94	1.63675e-92
ENSMUSG00000028599	Tnfrsf1b	21938	28034.2	0.677062	0.0328989	20.5801	4.13748e-94	2.20802e-92
ENSMUSG00000000149	Gna12	14673	21872.5	-0.863046	0.0419975	-20.5499	7.70639e-94	4.10106e-92
ENSMUSG00000005610	Eif4g2	13690	57272.1	0.911272	0.0443893	20.5291	1.18371e-93	6.28161e-92
ENSMUSG00000004798	Ulk2	29869	6778.95	-0.965539	0.0470668	-20.5142	1.60776e-93	8.5081e-92
ENSMUSG00000035042	Ccl5	20304	692.244	8.10338	0.395456	20.4912	2.57816e-93	1.36054e-91
ENSMUSG00000039908	Slc26a11	268512	2575.9	-1.9552	0.0955048	-20.4722	3.80772e-93	2.00381e-91
ENSMUSG00000015733	Capza2	12343	33137.6	0.892773	0.0436487	20.4536	5.58222e-93	2.92951e-91
ENSMUSG00000024789	Jak2	16452	3292.71	1.14979	0.0562799	20.4299	9.06478e-93	4.74399e-91
ENSMUSG00000027435	Cd93	17064	10302.6	-1.66831	0.081702	-20.4195	1.12277e-92	5.85977e-91
ENSMUSG00000060073	Psma3	19167	6256.66	0.828363	0.0406342	20.3859	2.23171e-92	1.16153e-90
ENSMUSG00000000787	Ddx3x	13205	12236	-0.745999	0.0366251	-20.3685	3.18032e-92	1.65072e-90
ENSMUSG00000063229	Ldha	16828	40996.4	0.758461	0.0372555	20.3584	3.91336e-92	2.02564e-90
ENSMUSG00000001175	Calm1	12313	34540.4	0.849742	0.041741	20.3575	3.98634e-92	2.0578e-90
ENSMUSG00000041058	Wwp1	107568	12631.7	-1.54874	0.0761154	-20.3473	4.90353e-92	2.52439e-90
ENSMUSG00000022885	St6gal1	20440	12061.2	-1.34904	0.0663461	-20.3334	6.51491e-92	3.34485e-90
ENSMUSG00000050777	Tmem37	170706	1678.77	-1.35125	0.0664565	-20.3329	6.58005e-92	3.36916e-90
ENSMUSG00000052698	Tln2	70549	2531.16	-1.77433	0.0872914	-20.3265	7.49888e-92	3.82928e-90
ENSMUSG00000068749	Psma5	26442	4610.08	0.923313	0.0454702	20.3059	1.14025e-91	5.80698e-90
ENSMUSG00000032915	Adgre4	52614	277.347	6.16715	0.304049	20.2834	1.80314e-91	9.13381e-90
ENSMUSG00000028885	Smpdl3b	100340	902.951	2.28519	0.112825	20.2542	3.25904e-91	1.64647e-89
ENSMUSG00000037242	Clic4	29876	25512.5	0.775108	0.0382774	20.2498	3.5704e-91	1.79897e-89
ENSMUSG00000050103	Agmo	319660	502.308	-2.16429	0.106974	-20.2319	5.12658e-91	2.57621e-89
ENSMUSG00000058013	2021-09-11	52398	4305.72	1.32542	0.0655598	20.217	6.93867e-91	3.4776e-89
ENSMUSG00000070738	Dgkd	227333	9009.05	-0.715685	0.0354117	-20.2104	7.92999e-91	3.96395e-89
ENSMUSG00000020644	Id2	15902	10387.8	0.767562	0.0379892	20.2047	8.89773e-91	4.43599e-89
ENSMUSG00000021846	Peli2	93834	1666.25	-1.23208	0.0609911	-20.201	9.60058e-91	4.77383e-89
ENSMUSG00000031400	G6pdx	14381	13363.5	0.724968	0.0359614	20.1596	2.21546e-90	1.09874e-88
ENSMUSG00000031960	Aars	234734	9772.88	1.07558	0.0533699	20.1534	2.51352e-90	1.24331e-88
ENSMUSG00000053398	Phgdh	236539	852.12	1.69733	0.0842519	20.1459	2.92375e-90	1.44246e-88
ENSMUSG00000021549	Rasa1	218397	5158.45	-0.974098	0.0483846	-20.1324	3.83857e-90	1.88888e-88
ENSMUSG00000000290	Itgb2	16414	34314.8	0.54335	0.0270114	20.1156	5.39322e-90	2.64701e-88
ENSMUSG00000018339	Gpx3	14778	6164.13	-1.01173	0.0503547	-20.0921	8.65294e-90	4.23592e-88
ENSMUSG00000042675	Ypel3	66090	4777.61	-1.62706	0.0809989	-20.0875	9.50021e-90	4.6387e-88
ENSMUSG00000029430	Ran	19384	10007.3	0.764916	0.0381093	20.0716	1.30689e-89	6.36479e-88
ENSMUSG00000024892	Pcx	18563	1143.45	1.69404	0.0844648	20.0561	1.78416e-89	8.66688e-88
ENSMUSG00000039191	Rbpj	19664	13031.4	0.751393	0.0374681	20.0542	1.85499e-89	8.98794e-88
ENSMUSG00000039316	Rftn1	76438	9407.28	-0.774761	0.0386604	-20.0402	2.45845e-89	1.18815e-87
ENSMUSG00000073700	Klhl21	242785	2432.64	-1.08751	0.0543742	-20.0004	5.46286e-89	2.63343e-87
ENSMUSG00000056904	Gm5620	434428	4198.47	1.02783	0.0515466	19.9398	1.83686e-88	8.83233e-87
ENSMUSG00000035385	Ccl2	20296	2021.3	5.47257	0.27449	19.9372	1.93432e-88	9.27739e-87
ENSMUSG00000023055	Calcoco1	67488	2705.77	-1.11793	0.0561763	-19.9004	4.03818e-88	1.9319e-86
ENSMUSG00000062232	Rapgef2	76089	3599.83	1.68918	0.0850931	19.851	1.0801e-87	5.15428e-86
ENSMUSG00000017781	Pitpna	18738	21231.1	0.564714	0.0284894	19.8219	1.92743e-87	9.17466e-86
ENSMUSG00000026914	Psmd14	59029	3389.28	0.896622	0.0453258	19.7817	4.27939e-87	2.03191e-85
ENSMUSG00000027339	Rassf2	215653	7351.98	-1.08858	0.0551307	-19.7455	8.77547e-87	4.15628e-85
ENSMUSG00000066306	Numa1	101706	8154.19	-0.866601	0.0439342	-19.725	1.31613e-86	6.21798e-85
ENSMUSG00000010406	Mrpl52	68836	1382.95	1.75136	0.088816	19.7189	1.48321e-86	6.9899e-85
ENSMUSG00000033857	Engase	217364	1554.67	-2.05253	0.104178	-19.7021	2.06747e-86	9.71917e-85
ENSMUSG00000030717	Nupr1	56312	1391.55	1.60797	0.0816288	19.6986	2.21648e-86	1.03939e-84
ENSMUSG00000083773	Gm13394	100033452	13484.6	0.754466	0.0383012	19.6982	2.23323e-86	1.04465e-84
ENSMUSG00000047454	Gphn	268566	780.978	1.62471	0.0826015	19.6692	3.96025e-86	1.84795e-84
ENSMUSG00000039232	Stx11	74732	683.409	2.50002	0.127219	19.6513	5.63527e-86	2.6231e-84
ENSMUSG00000083282	Ctsf	56464	2666.98	-1.05412	0.0537375	-19.6162	1.12514e-85	5.22444e-84
ENSMUSG00000046687	Gm5424	432466	330.806	4.66954	0.238104	19.6113	1.23823e-85	5.73553e-84
ENSMUSG00000024663	Rab3il1	74760	7795.82	-0.746454	0.0381465	-19.5681	2.89429e-85	1.33737e-83
ENSMUSG00000026701	Prdx6	11758	6769.11	1.07809	0.0551775	19.5386	5.15565e-85	2.37649e-83
ENSMUSG00000034855	Cxcl10	15945	1149.05	8.09041	0.414494	19.5188	7.60601e-85	3.49747e-83
ENSMUSG00000011752	Pgam1	18648	33738.7	0.617916	0.0316898	19.4989	1.12113e-84	5.14282e-83
ENSMUSG00000031613	Hpgd	15446	6804.45	-3.37428	0.173058	-19.4979	1.14355e-84	5.23298e-83
ENSMUSG00000026031	Cflar	12633	8144.39	1.05342	0.0540664	19.4838	1.50574e-84	6.87379e-83
ENSMUSG00000014353	Tmem87b	72477	5465.86	-0.781312	0.0401412	-19.4641	2.21427e-84	1.0084e-82
ENSMUSG00000045664	Cdc42ep2	104252	324.512	4.19653	0.215791	19.4472	3.0802e-84	1.39939e-82
ENSMUSG00000056116	H2-T22	15039	1753.53	1.90819	0.0981275	19.446	3.15094e-84	1.4281e-82
ENSMUSG00000066621	Tecpr1	70381	10519	-0.818083	0.0421175	-19.4238	4.85658e-84	2.19589e-82
ENSMUSG00000022270	Retreg1	66270	3762.38	-1.12662	0.0580183	-19.4184	5.39839e-84	2.43506e-82
ENSMUSG00000076617	Ighm	16019	225.259	-3.43101	0.176737	-19.4131	5.98483e-84	2.69318e-82
ENSMUSG00000021457	Syk	20963	13278.7	0.607923	0.0314554	19.3265	3.21482e-83	1.44324e-81
ENSMUSG00000018286	Psmb6	19175	9888.57	0.814482	0.0421848	19.3075	4.64713e-83	2.08132e-81
ENSMUSG00000078965	Gm12033	100042746	10231	0.805388	0.0417314	19.2993	5.43895e-83	2.43021e-81
ENSMUSG00000024981	Acsl5	433256	7971.97	0.889356	0.0461645	19.2649	1.05813e-82	4.71678e-81
ENSMUSG00000026875	Traf1	22029	274.927	6.2528	0.3246	19.2631	1.09661e-82	4.87683e-81
ENSMUSG00000007891	Ctsd	13033	1.20728e+06	-0.674136	0.0350287	-19.2452	1.54716e-82	6.86438e-81
ENSMUSG00000008035	Mid1ip1	68041	1789.9	-1.10193	0.0575137	-19.1594	8.07795e-82	3.57562e-80
ENSMUSG00000080917	Gm15925	100502662	1248.51	1.25117	0.0653338	19.1505	9.58883e-82	4.23451e-80
ENSMUSG00000001627	Ifrd1	15982	2988.23	1.00562	0.05271	19.0783	3.82835e-81	1.6867e-79
ENSMUSG00000006519	Cyba	13057	26479.1	0.889385	0.0466464	19.0665	4.79001e-81	2.10549e-79
ENSMUSG00000033880	Lgals3bp	19039	20958.5	1.47142	0.0772715	19.0422	7.62458e-81	3.34369e-79
ENSMUSG00000019838	Slc16a10	72472	3190.07	1.08325	0.0568947	19.0396	8.01885e-81	3.50848e-79
ENSMUSG00000095567	Noc2l	57741	4203.6	0.76427	0.0401471	19.0367	8.46699e-81	3.69602e-79
ENSMUSG00000006611	Hfe	15216	3177.46	-1.03766	0.0545119	-19.0355	8.66565e-81	3.77404e-79
ENSMUSG00000021596	Mctp1	78771	2052.63	-1.31044	0.0689477	-19.0063	1.51224e-80	6.57094e-79
ENSMUSG00000040522	Tlr8	170744	5959.11	-0.869336	0.0457498	-19.002	1.64314e-80	7.1234e-79
ENSMUSG00000001473	Tubb6	67951	6072.9	0.848634	0.0447133	18.9795	2.52172e-80	1.09073e-78
ENSMUSG00000025915	Sgk3	170755	5279.01	0.871259	0.0459588	18.9574	3.83825e-80	1.65639e-78
ENSMUSG00000025025	Mxi1	17859	2139.95	-1.55746	0.0822824	-18.9283	6.67019e-80	2.87197e-78
ENSMUSG00000027646	Src	20779	969.348	2.35007	0.124225	18.9178	8.13426e-80	3.49441e-78
ENSMUSG00000036103	Colec12	140792	43847.9	-0.794713	0.0420141	-18.9154	8.5223e-80	3.65283e-78
ENSMUSG00000025372	Baiap2	108100	2834.28	-1.02578	0.054294	-18.8931	1.30045e-79	5.56143e-78
ENSMUSG00000007458	M6pr	17113	20935.4	0.733685	0.0389105	18.8557	2.6374e-79	1.12535e-77
ENSMUSG00000026728	Vim	22352	13348.1	0.768793	0.0408699	18.8107	6.16702e-79	2.62549e-77
ENSMUSG00000021759	Plpp1	19012	261.833	2.86578	0.152399	18.8045	6.9423e-79	2.94892e-77
ENSMUSG00000017631	Abr	109934	13173.9	0.661047	0.0351602	18.801	7.41033e-79	3.13368e-77
ENSMUSG00000022351	Sqle	20775	1108.77	1.16476	0.0619517	18.801	7.40631e-79	3.13368e-77
ENSMUSG00000045136	Tubb2b	73710	2321.59	1.23333	0.0656237	18.7939	8.47208e-79	3.57469e-77
ENSMUSG00000047180	Neurl3	214854	6292.96	0.74558	0.0396718	18.7937	8.49999e-79	3.5785e-77
ENSMUSG00000078153	Psme2b	621823	1332.7	1.36905	0.0728701	18.7875	9.55057e-79	4.01188e-77
ENSMUSG00000008892	Vdac3	22335	5733.01	0.695754	0.0370642	18.7716	1.28983e-78	5.40614e-77
ENSMUSG00000001768	Rin2	74030	10748.8	-0.984914	0.0524768	-18.7686	1.36523e-78	5.70956e-77
ENSMUSG00000023272	Creld2	76737	1953.22	0.932677	0.049766	18.7413	2.2812e-78	9.51922e-77
ENSMUSG00000047810	Ccdc88b	78317	3478.7	1.49557	0.0799113	18.7154	3.71117e-78	1.54523e-76
ENSMUSG00000095687	Rnaset2a	100037283	20106.7	0.706645	0.0377758	18.7063	4.40126e-78	1.82855e-76
ENSMUSG00000005873	Reep5	13476	7711.23	0.59261	0.0316805	18.7058	4.43825e-78	1.83988e-76
ENSMUSG00000024359	Hspa9	15526	14528.6	0.716208	0.0383336	18.6836	6.73676e-78	2.78664e-76
ENSMUSG00000034858	Fam214a	235493	1327.23	-2.34759	0.125662	-18.6817	6.97205e-78	2.87768e-76
ENSMUSG00000043832	Clec4a3	73149	1602.56	1.24358	0.0665986	18.6728	8.23941e-78	3.39338e-76
ENSMUSG00000045658	Pid1	98496	10831.8	0.550882	0.0295227	18.6596	1.05543e-77	4.33734e-76
ENSMUSG00000071172	Srsf3	20383	7797.1	0.695556	0.0373339	18.6307	1.81223e-77	7.43132e-76
ENSMUSG00000044092	C130050O18Rik	319772	833.295	-1.70247	0.091407	-18.6251	2.01092e-77	8.22826e-76
ENSMUSG00000026341	Actr3	74117	30930.9	0.744577	0.0399805	18.6235	2.0724e-77	8.46155e-76
ENSMUSG00000041633	Kctd12b	207474	806.51	-1.78693	0.0959688	-18.6199	2.21752e-77	9.03461e-76
ENSMUSG00000035373	Ccl7	20306	574.889	5.19067	0.279115	18.5969	3.40479e-77	1.3842e-75
ENSMUSG00000005413	Hmox1	15368	86570.6	1.05967	0.0570976	18.5589	6.91421e-77	2.80492e-75
ENSMUSG00000015568	Lpl	16956	88395.9	0.671576	0.0362102	18.5466	8.69145e-77	3.51837e-75
ENSMUSG00000024404	Riok3	66878	9491.32	0.851107	0.0458935	18.5452	8.90905e-77	3.59876e-75
ENSMUSG00000044629	Cnrip1	380686	930.075	-1.59296	0.0859254	-18.5389	1.00302e-76	4.04301e-75
ENSMUSG00000079575	Rbpj-ps3	19667	3776.83	0.77498	0.0418076	18.5368	1.04184e-76	4.1906e-75
ENSMUSG00000026012	Cd28	12487	4473.16	-2.42317	0.130743	-18.5339	1.10054e-76	4.4173e-75
ENSMUSG00000036353	P2ry12	70839	1301.72	-1.66831	0.0901731	-18.5012	2.01931e-76	8.08792e-75
ENSMUSG00000050721	Plekho2	102595	15999.2	0.562788	0.0304245	18.4979	2.1482e-76	8.58599e-75
ENSMUSG00000032294	Pkm	18746	88613.5	0.68468	0.0370404	18.4847	2.74235e-76	1.09376e-74
ENSMUSG00000032487	Ptgs2	19225	482.772	3.10272	0.167906	18.479	3.04987e-76	1.21386e-74
ENSMUSG00000028073	Pear1	73182	581.229	-1.93512	0.104785	-18.4676	3.76686e-76	1.49608e-74
ENSMUSG00000031897	Psmb10	19171	3540.67	1.35102	0.0732325	18.4484	5.36956e-76	2.12817e-74
ENSMUSG00000094724	Rnaset2b	68195	18170.7	0.700389	0.0380924	18.3866	1.68317e-75	6.65712e-74
ENSMUSG00000006442	Srm	20810	1228.44	1.39278	0.0757878	18.3774	1.9946e-75	7.87243e-74
ENSMUSG00000060147	Serpinb6a	20719	9383.88	-0.939247	0.0511434	-18.365	2.50624e-75	9.87127e-74
ENSMUSG00000032301	Psma4	26441	3801.07	0.849287	0.0462574	18.36	2.74412e-75	1.07857e-73
ENSMUSG00000031903	Pla2g15	192654	19033.1	-0.697898	0.0380321	-18.3502	3.28647e-75	1.28907e-73
ENSMUSG00000024672	Ms4a7	109225	35812	0.636655	0.034758	18.3168	6.0835e-75	2.38124e-73
ENSMUSG00000030826	Bcat2	12036	3127.22	0.911176	0.0498214	18.2888	1.01548e-74	3.96664e-73
ENSMUSG00000046341	Gm11223	100039888	1059.84	-1.51265	0.0829142	-18.2435	2.32875e-74	9.07781e-73
ENSMUSG00000095042	Gm12537	100041342	6298.03	0.787968	0.0432451	18.221	3.51846e-74	1.36873e-72
ENSMUSG00000017057	Il13ra1	16164	4319.11	1.10784	0.0608387	18.2095	4.33807e-74	1.68412e-72
ENSMUSG00000052160	Pld4	104759	24627.2	-0.555225	0.030492	-18.2089	4.39026e-74	1.70089e-72
ENSMUSG00000062825	Actg1	11465	67125.2	0.648447	0.0356286	18.2002	5.14298e-74	1.98845e-72
ENSMUSG00000033685	Ucp2	22228	36428	-0.752476	0.0413548	-18.1956	5.59066e-74	2.15713e-72
ENSMUSG00000020873	Slc35b1	110172	2136.79	1.12429	0.061853	18.1767	7.89083e-74	3.03229e-72
ENSMUSG00000021266	Wars	22375	4379.47	0.860211	0.0473437	18.1695	8.99985e-74	3.45146e-72
ENSMUSG00000028266	Lmo4	16911	1010.93	1.78422	0.098365	18.1388	1.57368e-73	6.02292e-72
ENSMUSG00000028657	Ppt1	19063	13878.9	-0.698009	0.0385377	-18.1124	2.54491e-73	9.72042e-72
ENSMUSG00000028156	Eif4e	13684	5001.04	0.789531	0.0436462	18.0893	3.86638e-73	1.47382e-71
ENSMUSG00000069744	Psmb3	26446	3934.55	0.798822	0.0441961	18.0745	5.06275e-73	1.92598e-71
ENSMUSG00000050549	Fam241a	70617	909.689	1.5156	0.0839143	18.0613	6.42584e-73	2.43963e-71
ENSMUSG00000031652	N4bp1	80750	2732.22	1.30778	0.0724095	18.0609	6.47445e-73	2.45317e-71
ENSMUSG00000042747	Krtcap2	66059	2814.08	0.965385	0.0535136	18.04	9.45227e-73	3.57432e-71
ENSMUSG00000044708	Kcnj10	16513	2528.41	-1.08447	0.060187	-18.0184	1.39681e-72	5.27143e-71
ENSMUSG00000048234	Rnf149	67702	11851	0.810125	0.0449679	18.0156	1.46925e-72	5.53377e-71
ENSMUSG00000029777	Gars	353172	5126.94	0.727217	0.0403859	18.0067	1.72611e-72	6.48833e-71
ENSMUSG00000020571	Pdia6	71853	16244.3	0.743262	0.0412783	18.0061	1.74437e-72	6.54399e-71
ENSMUSG00000085006	BC021767	545551	286.514	-2.51457	0.139654	-18.0058	1.75569e-72	6.57343e-71
ENSMUSG00000031155	Pim2	18715	338.726	2.27813	0.126592	17.9959	2.09959e-72	7.8455e-71
ENSMUSG00000004508	Gab2	14389	7647.29	-0.880025	0.0489171	-17.9901	2.32828e-72	8.68293e-71
ENSMUSG00000078636	Gm7336	654473	6499.77	0.809356	0.0450007	17.9854	2.53463e-72	9.43392e-71
ENSMUSG00000024140	Epas1	13819	3271.27	-1.45848	0.0813429	-17.9301	6.86921e-72	2.55171e-70
ENSMUSG00000029380	Cxcl1	14825	960.043	4.69223	0.261768	17.9251	7.50798e-72	2.78354e-70
ENSMUSG00000054510	Gm14461	329436	700.333	-2.16255	0.120773	-17.906	1.05914e-71	3.91903e-70
ENSMUSG00000023944	Hsp90ab1	15516	32734.3	0.602567	0.0336546	17.9045	1.08857e-71	4.02006e-70
ENSMUSG00000029581	Fscn1	14086	972.617	2.20112	0.123099	17.8808	1.66289e-71	6.12908e-70
ENSMUSG00000095937	Gm12671	654475	6466.95	0.807342	0.0451808	17.8691	2.05126e-71	7.54586e-70
ENSMUSG00000020572	Nampt	59027	6991.38	1.0428	0.0583732	17.8644	2.23134e-71	8.19241e-70
ENSMUSG00000043336	Filip1l	78749	993.791	1.85833	0.104066	17.8573	2.53642e-71	9.29447e-70
ENSMUSG00000064267	Hvcn1	74096	8694.15	0.811444	0.0454456	17.8553	2.62947e-71	9.61687e-70
ENSMUSG00000096617	Gm5559	433921	7806.57	0.813499	0.045665	17.8145	5.45345e-71	1.99067e-69
ENSMUSG00000021054	Sgpp1	81535	5116.04	-0.856452	0.0481684	-17.7804	1.00296e-70	3.65405e-69
ENSMUSG00000020668	Kif3c	16570	1611.55	1.14618	0.0645216	17.7642	1.33717e-70	4.86233e-69
ENSMUSG00000031133	Arhgef6	73341	5309.32	-0.876435	0.0494154	-17.7361	2.20813e-70	8.01399e-69
ENSMUSG00000001416	Cct3	12462	7458.45	0.656695	0.0370723	17.7139	3.27511e-70	1.18637e-68
ENSMUSG00000023106	Denr	68184	2336.08	1.02475	0.0578596	17.7111	3.44445e-70	1.24533e-68
ENSMUSG00000033538	Casp4	12363	652.374	1.77197	0.100055	17.7099	3.51512e-70	1.26846e-68
ENSMUSG00000059810	Rgs3	50780	806.029	1.47993	0.083582	17.7063	3.75134e-70	1.35112e-68
ENSMUSG00000032076	Cadm1	54725	9037.52	-1.07481	0.0607763	-17.6846	5.50764e-70	1.97618e-68
ENSMUSG00000035891	Cerk	223753	15640.8	-0.919965	0.0520205	-17.6847	5.5046e-70	1.97618e-68
ENSMUSG00000046223	Plaur	18793	2088.23	1.42157	0.0805091	17.6572	8.95877e-70	3.20839e-68
ENSMUSG00000032594	Ip6k1	27399	5676.31	-0.92216	0.0522382	-17.653	9.64959e-70	3.44927e-68
ENSMUSG00000101389	Ms4a4a	666907	2496.17	-1.8186	0.103301	-17.6049	2.25708e-69	8.05281e-68
ENSMUSG00000037553	Zdhhc18	503610	3539.37	0.876045	0.0498558	17.5716	4.06592e-69	1.44791e-67
ENSMUSG00000031216	Stard8	236920	7514.41	-0.882189	0.0502272	-17.564	4.64847e-69	1.65226e-67
ENSMUSG00000026170	Cyp27a1	104086	1814.29	-1.27721	0.0727456	-17.5572	5.2437e-69	1.86034e-67
ENSMUSG00000038393	Txnip	56338	15744.1	-0.695334	0.039613	-17.5532	5.62678e-69	1.99251e-67
ENSMUSG00000019823	Mical1	171580	1102.33	-1.45335	0.0828504	-17.5418	6.87129e-69	2.42867e-67
ENSMUSG00000086922	Gm13835	100038973	2038.37	0.907755	0.0518972	17.4914	1.66556e-68	5.87599e-67
ENSMUSG00000022769	Sdf2l1	64136	5911.68	0.782079	0.0448222	17.4485	3.53682e-68	1.24545e-66
ENSMUSG00000006235	Epor	13857	508.684	-1.81452	0.104008	-17.446	3.69071e-68	1.29723e-66
ENSMUSG00000027293	Ehd4	98878	14761.8	-0.881749	0.0505665	-17.4374	4.28982e-68	1.50501e-66
ENSMUSG00000081221	Gm14760	654474	6331.5	0.796209	0.0457015	17.4219	5.6242e-68	1.96951e-66
ENSMUSG00000033307	Mif	17319	6968.68	0.859895	0.0494395	17.3929	9.34437e-68	3.26622e-66
ENSMUSG00000040212	Emp3	13732	5669.69	0.662987	0.0381247	17.39	9.83125e-68	3.42377e-66
ENSMUSG00000042207	Kdm5b	75605	2670.67	-0.811965	0.0466915	-17.39	9.8251e-68	3.42377e-66
ENSMUSG00000031996	Aplp2	11804	37886.2	-0.655367	0.037708	-17.38	1.16856e-67	4.06209e-66
ENSMUSG00000021665	Hexb	15212	45510.8	-0.619169	0.0356259	-17.3797	1.17502e-67	4.07705e-66
ENSMUSG00000074622	Mafb	16658	14853.6	-0.97112	0.0559501	-17.3569	1.74934e-67	6.05871e-66
ENSMUSG00000022453	Naga	17939	4041.71	-0.618764	0.0356516	-17.3558	1.78185e-67	6.16005e-66
ENSMUSG00000029925	Tbxas1	21391	19100.4	-0.63555	0.0366238	-17.3535	1.85645e-67	6.40629e-66
ENSMUSG00000032046	Abhd12	76192	35318.7	-0.568064	0.0327618	-17.3392	2.37918e-67	8.19521e-66
ENSMUSG00000083327	Vcp-rs	236937	12532	0.574644	0.0331528	17.3332	2.64341e-67	9.08884e-66
ENSMUSG00000076431	Sox4	20677	1415.82	-1.95061	0.112567	-17.3283	2.87465e-67	9.866e-66
ENSMUSG00000000730	Dnmt3l	54427	166.688	3.97896	0.229975	17.3017	4.56716e-67	1.56465e-65
ENSMUSG00000049723	Mmp12	17381	41996.8	0.806798	0.0466601	17.291	5.50303e-67	1.88186e-65
ENSMUSG00000013701	Timm23	53600	3930.06	0.851187	0.0492279	17.2908	5.52148e-67	1.88476e-65
ENSMUSG00000022372	Sla	20491	3421.71	0.934173	0.0540431	17.2857	6.02614e-67	2.05333e-65
ENSMUSG00000060519	Tor3a	30935	14125.8	2.36568	0.136876	17.2835	6.26837e-67	2.13203e-65
ENSMUSG00000058317	Ube2e2	218793	533.644	1.56204	0.090396	17.28	6.65768e-67	2.26039e-65
ENSMUSG00000001419	Mef2d	17261	3529.19	-0.74895	0.043395	-17.2589	9.59635e-67	3.25229e-65
ENSMUSG00000020914	Top2a	21973	1651.96	-1.13806	0.0659488	-17.2567	9.9701e-67	3.37292e-65
ENSMUSG00000091269	Gm6682	626534	2126.51	1.04351	0.0605134	17.2442	1.23669e-66	4.17629e-65
ENSMUSG00000022014	Epsti1	108670	1880.7	1.7788	0.103168	17.2417	1.29096e-66	4.35183e-65
ENSMUSG00000032575	Manf	74840	2275.1	1.211	0.0702468	17.2393	1.34763e-66	4.53477e-65
ENSMUSG00000025701	Alox5	11689	2064.7	-1.25732	0.0729719	-17.2301	1.57774e-66	5.29969e-65
ENSMUSG00000102037	Bcl2a1a	12044	4615.44	1.40155	0.0814851	17.2	2.65364e-66	8.89791e-65
ENSMUSG00000026112	Coa5	76178	11705.1	0.84547	0.0491565	17.1996	2.67516e-66	8.95423e-65
ENSMUSG00000020593	Lpin1	14245	1184.9	-1.26204	0.0734337	-17.1861	3.37602e-66	1.12802e-64
ENSMUSG00000034271	Jdp2	81703	1022.2	1.40305	0.0817542	17.1619	5.12477e-66	1.70931e-64
ENSMUSG00000005732	Ranbp1	19385	3677.96	0.841287	0.0490973	17.1351	8.12118e-66	2.70397e-64
ENSMUSG00000054079	Utp18	217109	1223.81	1.05554	0.0616043	17.1342	8.24675e-66	2.74096e-64
ENSMUSG00000002603	Tgfb1	21803	10616.7	0.81869	0.0477864	17.1323	8.52576e-66	2.82794e-64
ENSMUSG00000082319	Gm8822	667799	6012.89	0.773802	0.0451666	17.1322	8.53831e-66	2.82794e-64
ENSMUSG00000030208	Emp1	13730	2285.39	-1.28233	0.0749114	-17.1179	1.0915e-65	3.60882e-64
ENSMUSG00000053040	Aph1c	68318	2815.22	-1.53068	0.0896523	-17.0735	2.33776e-65	7.71582e-64
ENSMUSG00000028452	Vcp	269523	21418.8	0.570456	0.0334122	17.0733	2.34693e-65	7.73261e-64
ENSMUSG00000019528	Gyg	27357	6025.9	-0.875036	0.0512784	-17.0644	2.73166e-65	8.98458e-64
ENSMUSG00000037822	Smim14	68552	8168.34	-0.635598	0.0372775	-17.0504	3.46933e-65	1.13911e-63
ENSMUSG00000056888	Glipr1	73690	3904.14	0.901368	0.052995	17.0086	7.09621e-65	2.32591e-63
ENSMUSG00000031422	Morf4l2	56397	9284.85	0.787135	0.0462953	17.0025	7.87006e-65	2.5751e-63
ENSMUSG00000027737	Slc7a11	26570	1577.23	3.34275	0.196607	17.0022	7.91011e-65	2.58374e-63
ENSMUSG00000022216	Psme1	19186	5495.95	1.0992	0.0646567	17.0006	8.13262e-65	2.65185e-63
ENSMUSG00000038623	Tm6sf1	107769	2273.93	-1.14395	0.0673055	-16.9963	8.74017e-65	2.84506e-63
ENSMUSG00000053559	Smagp	207818	1474.01	-1.14205	0.0672241	-16.9887	9.95129e-65	3.23374e-63
ENSMUSG00000021270	Hsp90aa1	15519	10146.2	0.659507	0.0388465	16.9772	1.21027e-64	3.92611e-63
ENSMUSG00000053477	Tcf4	21413	4602.39	-0.991401	0.0584212	-16.9699	1.37206e-64	4.44336e-63
ENSMUSG00000021423	Ly86	17084	14933.9	-0.716989	0.0422725	-16.9611	1.592e-64	5.14682e-63
ENSMUSG00000027078	Ube2l6	56791	3661.14	1.68021	0.0990669	16.9604	1.61371e-64	5.20812e-63
ENSMUSG00000022272	Myo10	17909	4171.46	1.12802	0.0665121	16.9596	1.63466e-64	5.26678e-63
ENSMUSG00000026981	Il1rn	16181	438.178	2.33861	0.138119	16.9319	2.61677e-64	8.41677e-63
ENSMUSG00000063524	Eno1	13806	52119.1	0.703586	0.0415748	16.9234	3.02628e-64	9.71744e-63
ENSMUSG00000025877	Hk3	212032	15207.2	0.51034	0.0301635	16.9191	3.2541e-64	1.04313e-62
ENSMUSG00000041959	S100a10	20194	1194.09	1.4086	0.0833	16.9099	3.8014e-64	1.21651e-62
ENSMUSG00000032300	1700017B05Rik	74211	3803.49	-0.977122	0.0577902	-16.9081	3.9215e-64	1.25283e-62
ENSMUSG00000024732	Ccdc86	108673	2325.39	1.65766	0.0982157	16.8777	6.56488e-64	2.0938e-62
ENSMUSG00000025503	Taldo1	21351	25195	0.821958	0.0487132	16.8734	7.05807e-64	2.24731e-62
ENSMUSG00000020577	Tspan13	66109	572.328	-1.79587	0.106435	-16.873	7.11173e-64	2.25764e-62
ENSMUSG00000034266	Batf	53314	522.229	1.68375	0.0997896	16.873	7.11434e-64	2.25764e-62
ENSMUSG00000030330	Ing4	28019	3201.53	-0.934168	0.055388	-16.8659	8.01663e-64	2.53972e-62
ENSMUSG00000054766	Set	56086	7636.83	0.733275	0.043526	16.8468	1.10678e-63	3.50051e-62
ENSMUSG00000032026	Rexo2	104444	2285.4	0.898338	0.0533516	16.8381	1.28367e-63	4.04645e-62
ENSMUSG00000074677	Sirpb1c	100038947	451.575	-1.82051	0.108118	-16.8382	1.28165e-63	4.04645e-62
ENSMUSG00000028645	Slc2a1	20525	4873.44	1.04235	0.0619332	16.8303	1.46326e-63	4.6049e-62
ENSMUSG00000030865	Chp2	70261	156.572	-4.09215	0.243263	-16.8219	1.68627e-63	5.29789e-62
ENSMUSG00000034353	Ramp1	51801	257.35	-2.41134	0.143424	-16.8127	1.9702e-63	6.17972e-62
ENSMUSG00000028268	Gbp3	55932	1113.08	3.94224	0.234516	16.8101	2.0588e-63	6.44692e-62
ENSMUSG00000025980	Hspd1	15510	7216.15	0.752082	0.0447488	16.8067	2.17809e-63	6.80922e-62
ENSMUSG00000050533	Gm9845	100040853	1200.32	1.32151	0.0786339	16.8058	2.21164e-63	6.90273e-62
ENSMUSG00000056529	Ptafr	19204	6949.16	1.0506	0.0625373	16.7995	2.46045e-63	7.66664e-62
ENSMUSG00000021771	Vdac2	22334	9964.45	0.660387	0.0393336	16.7894	2.91819e-63	9.07803e-62
ENSMUSG00000050912	Tmem123	71929	9608.26	0.80393	0.0478984	16.7841	3.19242e-63	9.91481e-62
ENSMUSG00000029390	Tmed2	56334	21734.4	0.588681	0.0350975	16.7727	3.86416e-63	1.19814e-61
ENSMUSG00000095159	Tubb4b-ps1	100042651	741.709	1.32333	0.0789332	16.7652	4.38308e-63	1.35682e-61
ENSMUSG00000024737	Slc15a3	65221	3452.17	1.17094	0.0698741	16.7578	4.96269e-63	1.53374e-61
ENSMUSG00000027611	Procr	19124	564.277	1.72714	0.103207	16.7348	7.3135e-63	2.25659e-61
ENSMUSG00000015656	Hspa8	15481	76749.8	0.68165	0.0407368	16.733	7.53292e-63	2.32051e-61
ENSMUSG00000058099	Nfam1	74039	8690.49	-0.781671	0.0467216	-16.7304	7.87408e-63	2.42166e-61
ENSMUSG00000014599	Csf1	12977	1148.94	1.96826	0.117876	16.6977	1.3616e-62	4.18078e-61
ENSMUSG00000028233	Tgs1	116940	2815.34	0.790877	0.0474542	16.6661	2.31205e-62	7.08768e-61
ENSMUSG00000055541	Lair1	52855	6263.73	0.627967	0.0377453	16.637	3.76151e-62	1.15124e-60
ENSMUSG00000019082	Slc25a22	68267	1694.54	1.67517	0.100733	16.6297	4.24488e-62	1.29709e-60
ENSMUSG00000049130	C5ar1	12273	31611.5	-0.500983	0.0301427	-16.6204	4.95948e-62	1.513e-60
ENSMUSG00000051615	Rap2a	76108	8180.51	-0.876309	0.0528044	-16.5954	7.52689e-62	2.29256e-60
ENSMUSG00000016087	Fli1	14247	5172.47	-0.815439	0.0491524	-16.59	8.23078e-62	2.50292e-60
ENSMUSG00000094708	Gm10359	100042349	6013.76	0.813791	0.0490752	16.5825	9.32346e-62	2.83065e-60
ENSMUSG00000028232	Tmem68	72098	2445.03	0.848214	0.051163	16.5787	9.94106e-62	3.01333e-60
ENSMUSG00000063015	Ccni	12453	8233.08	-0.592138	0.0357245	-16.5751	1.05426e-61	3.19057e-60
ENSMUSG00000059040	Eno1b	433182	27311.1	0.71601	0.0432572	16.5524	1.53878e-61	4.64948e-60
ENSMUSG00000020898	Ctc1	68964	1968.78	-1.04498	0.0631709	-16.542	1.82735e-61	5.5126e-60
ENSMUSG00000073411	H2-D1	14964	70747.8	0.575206	0.0347764	16.5401	1.88639e-61	5.68165e-60
ENSMUSG00000099397	Gm7809	665825	933.679	1.19804	0.0724331	16.54	1.89023e-61	5.68419e-60
ENSMUSG00000029816	Gpnmb	93695	287483	-0.661097	0.0399836	-16.5342	2.08095e-61	6.2478e-60
ENSMUSG00000003948	Mmd	67468	2103.19	-1.16531	0.0707227	-16.4772	5.34866e-61	1.6008e-59
ENSMUSG00000042406	Atf4	11911	7035.83	0.737522	0.0447667	16.4748	5.56801e-61	1.66382e-59
ENSMUSG00000063354	Slc39a4	72027	465.885	2.21086	0.134267	16.4661	6.43106e-61	1.91868e-59
ENSMUSG00000048249	Crebrf	77128	2753.7	-1.41158	0.0857421	-16.4631	6.75816e-61	2.0131e-59
ENSMUSG00000021895	Arhgef3	71704	5153.99	-0.733259	0.0446294	-16.4299	1.16757e-60	3.47247e-59
ENSMUSG00000022557	Bop1	12181	2272.03	0.869892	0.0529642	16.4242	1.28454e-60	3.81436e-59
ENSMUSG00000062901	Klhl24	75785	6563.19	-1.05989	0.0645331	-16.424	1.2888e-60	3.82103e-59
ENSMUSG00000027219	Slc28a2	269346	289.943	2.46388	0.1501	16.415	1.49434e-60	4.42347e-59
ENSMUSG00000028581	Laptm5	16792	101516	-0.612358	0.0373976	-16.3742	2.92148e-60	8.63454e-59
ENSMUSG00000014361	Mertk	17289	8961.19	-0.630884	0.0385592	-16.3614	3.60484e-60	1.06377e-58
ENSMUSG00000042677	Zc3h12a	230738	1125.08	1.47771	0.0903659	16.3525	4.1744e-60	1.22992e-58
ENSMUSG00000058355	Abce1	24015	5078.7	0.745759	0.0456065	16.352	4.20726e-60	1.23768e-58
ENSMUSG00000013698	Pea15a	18611	26790.9	0.559142	0.0342025	16.348	4.49558e-60	1.32045e-58
ENSMUSG00000073676	Hspe1	15528	1780.41	0.947723	0.0580239	16.3333	5.71787e-60	1.67686e-58
ENSMUSG00000046718	Bst2	69550	9620.75	1.26743	0.0775983	16.3332	5.7318e-60	1.67835e-58
ENSMUSG00000023460	Rab12	19328	3363.73	0.753599	0.0461596	16.326	6.45122e-60	1.88608e-58
ENSMUSG00000026080	Chst10	98388	1285.29	-1.64562	0.100843	-16.3187	7.27056e-60	2.12235e-58
ENSMUSG00000037370	Enpp1	18605	1984.04	-1.53818	0.0942729	-16.3163	7.55937e-60	2.20327e-58
ENSMUSG00000046329	Slc25a23	66972	600.738	-1.4888	0.0912535	-16.315	7.7191e-60	2.24636e-58
ENSMUSG00000072620	Slfn2	20556	16848.5	1.94862	0.119575	16.2961	1.05113e-59	3.05424e-58
ENSMUSG00000017754	Pltp	18830	15624.2	-0.515511	0.0316679	-16.2787	1.39831e-59	4.05681e-58
ENSMUSG00000027506	Tpd52	21985	16765	-0.531529	0.0326632	-16.273	1.53427e-59	4.44445e-58
ENSMUSG00000073982	Rhog	56212	10167.1	0.738139	0.0454637	16.2358	2.81645e-59	8.14622e-58
ENSMUSG00000078853	Igtp	16145	2187.92	2.58175	0.159146	16.2225	3.49414e-59	1.00909e-57
ENSMUSG00000024338	Psmb8	16913	2970.48	1.28026	0.078973	16.2114	4.18884e-59	1.20788e-57
ENSMUSG00000062038	Gm10108	670717	1304.24	1.35425	0.0837651	16.1673	8.58124e-59	2.47069e-57
ENSMUSG00000025151	Maged1	94275	4156.5	-0.675644	0.041814	-16.1583	9.92275e-59	2.8526e-57
ENSMUSG00000030427	Lilra6	18726	1079.88	1.08435	0.0672167	16.1322	1.51508e-58	4.34896e-57
ENSMUSG00000079884	Gm10698	100862175	9007.88	0.609359	0.0377779	16.13	1.5692e-58	4.49749e-57
ENSMUSG00000030966	Trim21	20821	1721.12	1.20304	0.0746283	16.1204	1.83526e-58	5.25211e-57
ENSMUSG00000030657	Xylt1	233781	676.019	-1.86179	0.115744	-16.0854	3.22721e-58	9.22164e-57
ENSMUSG00000005481	Ddx39	68278	2839.99	0.880255	0.0547284	16.0841	3.29991e-58	9.41519e-57
ENSMUSG00000047712	Ust	338362	759.553	1.89633	0.118071	16.061	4.79043e-58	1.36473e-56
ENSMUSG00000069939	Gm12070	654472	3818.36	0.809268	0.0503996	16.057	5.10452e-58	1.45203e-56
ENSMUSG00000027555	Car13	71934	807.029	1.69707	0.105787	16.0424	6.46569e-58	1.83647e-56
ENSMUSG00000023150	Ivns1abp	117198	6781.79	-0.704819	0.0439597	-16.0333	7.47736e-58	2.12064e-56
ENSMUSG00000002307	Daxx	13163	2541.46	1.67336	0.104482	16.0157	9.93176e-58	2.81251e-56
ENSMUSG00000041313	Slc7a1	11987	1138.08	1.5794	0.0988017	15.9856	1.61087e-57	4.55493e-56
ENSMUSG00000026942	Traf2	22030	1953.07	0.973489	0.0609212	15.9795	1.77644e-57	5.01559e-56
ENSMUSG00000025130	P4hb	18453	36852.2	0.54724	0.0342668	15.97	2.06879e-57	5.83234e-56
ENSMUSG00000059195	Gm12715	100039940	34474	0.661267	0.0414213	15.9644	2.26166e-57	6.36659e-56
ENSMUSG00000020388	Pdlim4	30794	4757.57	0.741687	0.0464739	15.9592	2.45835e-57	6.91001e-56
ENSMUSG00000060802	B2m	12010	80740.8	0.709666	0.0444679	15.9591	2.46382e-57	6.91513e-56
ENSMUSG00000056076	Eif3b	27979	8262.94	0.577665	0.0361998	15.9577	2.51979e-57	7.06174e-56
ENSMUSG00000064193	Gm4735	103324	25033.7	0.714115	0.0447578	15.9551	2.62572e-57	7.34776e-56
ENSMUSG00000035064	Eef2k	13631	1686.1	-1.18802	0.0746004	-15.9251	4.24104e-57	1.18505e-55
ENSMUSG00000041084	Ostc	66357	3725.64	0.654085	0.0411129	15.9095	5.4459e-57	1.51948e-55
ENSMUSG00000010358	Ifi35	70110	1145.3	1.88443	0.11859	15.8903	7.3931e-57	2.05974e-55
ENSMUSG00000030084	Plxna1	18844	9971.33	0.954172	0.0600479	15.8902	7.41008e-57	2.06144e-55
ENSMUSG00000025911	Adhfe1	76187	370.651	2.2055	0.139126	15.8526	1.34964e-56	3.7491e-55
ENSMUSG00000030557	Mef2a	17258	12763.8	-0.684062	0.0432368	-15.8213	2.21842e-56	6.15343e-55
ENSMUSG00000025613	Cct8	12469	8824.74	0.639686	0.0404339	15.8205	2.24594e-56	6.22066e-55
ENSMUSG00000025795	Rassf3	192678	8259.84	-0.943612	0.0596519	-15.8186	2.31458e-56	6.40142e-55
ENSMUSG00000017119	Nbr1	17966	9405.87	-0.753331	0.0476278	-15.817	2.3745e-56	6.55757e-55
ENSMUSG00000022415	Syngr1	20972	7090.01	-0.710673	0.0450184	-15.7863	3.86889e-56	1.0669e-54
ENSMUSG00000032724	Abtb2	99382	185.41	3.47689	0.220359	15.7783	4.38679e-56	1.20796e-54
ENSMUSG00000029096	Htra3	78558	311.588	-2.39768	0.151984	-15.7759	4.56029e-56	1.25391e-54
ENSMUSG00000026473	Glul	14645	3371.46	-0.668366	0.042388	-15.7678	5.18103e-56	1.42253e-54
ENSMUSG00000015671	Psma2	19166	5680.74	0.671255	0.0426337	15.7447	7.46905e-56	2.04777e-54
ENSMUSG00000014606	Slc25a11	67863	6986.97	0.578194	0.0367507	15.7329	9.0034e-56	2.46487e-54
ENSMUSG00000060012	Kif13b	16554	3857.85	-1.12856	0.071885	-15.6995	1.52374e-55	4.16554e-54
ENSMUSG00000039067	Psmd7	17463	4750.37	0.698911	0.0445436	15.6905	1.75721e-55	4.79687e-54
ENSMUSG00000042228	Lyn	17096	16242.3	0.713692	0.0455815	15.6575	2.95344e-55	8.03921e-54
ENSMUSG00000042901	Aida	108909	1472.74	1.24293	0.0794361	15.6469	3.48683e-55	9.47748e-54
ENSMUSG00000032122	Slc37a2	56857	16440.7	-0.798416	0.0510295	-15.6462	3.52884e-55	9.57791e-54
ENSMUSG00000028673	Fuca1	71665	10813.8	-0.554114	0.0354227	-15.6429	3.71488e-55	1.00684e-53
ENSMUSG00000030082	Sec61a1	53421	9691.88	0.579119	0.0370338	15.6376	4.03922e-55	1.09319e-53
ENSMUSG00000064120	Mocs1	56738	1088.88	1.32048	0.0844639	15.6337	4.29016e-55	1.15945e-53
ENSMUSG00000013846	St3gal1	20442	597.213	1.62405	0.103912	15.6291	4.61629e-55	1.24403e-53
ENSMUSG00000048142	Nat8l	269642	756.716	-1.96732	0.125875	-15.6291	4.6151e-55	1.24403e-53
ENSMUSG00000021754	Map3k1	26401	2770.63	-0.949876	0.0607902	-15.6255	4.88148e-55	1.31363e-53
ENSMUSG00000024773	Atg2a	329015	4084	-0.809593	0.0518137	-15.6251	4.91352e-55	1.32038e-53
ENSMUSG00000030605	Mfge8	17304	1693.38	-0.920594	0.0589281	-15.6223	5.12901e-55	1.37633e-53
ENSMUSG00000026034	Clk1	12747	3768.8	-1.10586	0.0708098	-15.6174	5.54414e-55	1.48563e-53
ENSMUSG00000030315	Vgll4	232334	1035.77	-1.06192	0.0679971	-15.6171	5.56694e-55	1.48963e-53
ENSMUSG00000005103	Wdr1	22388	29795	0.60592	0.0387996	15.6167	5.60683e-55	1.49819e-53
ENSMUSG00000071713	Csf2rb	12983	19706.5	0.885563	0.0567693	15.5993	7.35603e-55	1.96282e-53
ENSMUSG00000044206	Vsig4	278180	230.188	-2.44194	0.156609	-15.5926	8.17577e-55	2.17848e-53
ENSMUSG00000078921	Tgtp2	100039796	627.011	4.35743	0.279673	15.5805	9.88151e-55	2.62929e-53
ENSMUSG00000027613	Eif6	16418	4174.18	0.873264	0.0560637	15.5763	1.05517e-54	2.80367e-53
ENSMUSG00000042286	Stab1	192187	77064.6	-0.873232	0.0560988	-15.566	1.23981e-54	3.28967e-53
ENSMUSG00000001707	Eef1e1	66143	921.072	1.22008	0.0784502	15.5523	1.53575e-54	4.0692e-53
ENSMUSG00000034593	Myo5a	17918	20609.5	-0.785037	0.0504804	-15.5513	1.55868e-54	4.12418e-53
ENSMUSG00000056366	Fabp3-ps1	14074	470.919	1.82593	0.117454	15.5459	1.69744e-54	4.48509e-53
ENSMUSG00000074785	Plxnc1	54712	11860.1	-0.781154	0.0502639	-15.5411	1.82945e-54	4.82716e-53
ENSMUSG00000030269	Mtmr14	97287	4299.44	0.851759	0.0548104	15.5401	1.85695e-54	4.8929e-53
ENSMUSG00000028238	Atp6v0d2	242341	3318.82	-1.16091	0.0747398	-15.5327	2.0849e-54	5.48591e-53
ENSMUSG00000071072	Ptges3	56351	5262.43	0.609683	0.0393312	15.5013	3.40199e-54	8.93907e-53
ENSMUSG00000038213	Tapbpl	213233	1112.36	1.27935	0.0825479	15.4982	3.56609e-54	9.35729e-53
ENSMUSG00000027940	Tpm3	59069	31542.3	0.462028	0.0298178	15.495	3.74836e-54	9.82194e-53
ENSMUSG00000096727	Psmb9	16912	1848.74	1.3773	0.0889209	15.489	4.11649e-54	1.07717e-52
ENSMUSG00000022884	Eif4a2	13682	3879.72	-0.789459	0.0509959	-15.4808	4.67423e-54	1.22142e-52
ENSMUSG00000018012	Rac3	170758	519.021	1.40208	0.0905809	15.4788	4.82727e-54	1.25968e-52
ENSMUSG00000037318	Traf3ip3	215243	1250.65	-1.05413	0.0681412	-15.4697	5.55424e-54	1.44739e-52
ENSMUSG00000060224	Pyroxd2	74580	779.46	-1.40036	0.090608	-15.4552	6.96115e-54	1.81152e-52
ENSMUSG00000082016	Pgam1-ps2	668045	13977.6	0.637929	0.0413009	15.4459	8.0416e-54	2.08982e-52
ENSMUSG00000022965	Ifngr2	15980	13363.4	0.608634	0.0394177	15.4406	8.72372e-54	2.26398e-52
ENSMUSG00000025823	Pdia4	12304	9278.62	0.706966	0.0457976	15.4367	9.26653e-54	2.40156e-52
ENSMUSG00000060791	Gmfg	63986	1618.97	1.10571	0.0717784	15.4045	1.52553e-53	3.94825e-52
ENSMUSG00000028497	Hacd4	66775	7213.97	-0.717982	0.0466162	-15.402	1.5877e-53	4.10353e-52
ENSMUSG00000018171	Vmp1	75909	5952.16	0.786038	0.0510416	15.3999	1.63809e-53	4.22801e-52
ENSMUSG00000060477	Irak2	108960	8765.16	0.811505	0.0527099	15.3957	1.74903e-53	4.50823e-52
ENSMUSG00000061024	Rrs1	59014	1545.52	1.20059	0.0780624	15.3799	2.23457e-53	5.75188e-52
ENSMUSG00000045287	Rtn4rl1	237847	958.719	-1.58561	0.103103	-15.379	2.26522e-53	5.82289e-52
ENSMUSG00000020277	Pfkl	18641	10262.8	0.790562	0.0514493	15.3658	2.77422e-53	7.12161e-52
ENSMUSG00000042726	Trafd1	231712	6708.28	1.01265	0.0659296	15.3595	3.05908e-53	7.84226e-52
ENSMUSG00000032633	Flcn	216805	6150.27	-0.613325	0.0399554	-15.3502	3.52888e-53	9.0344e-52
ENSMUSG00000022180	Slc7a8	50934	12615	0.857073	0.0558429	15.3479	3.65646e-53	9.34839e-52
ENSMUSG00000022389	Tef	21685	2256.4	-0.853018	0.0556785	-15.3204	5.58623e-53	1.4263e-51
ENSMUSG00000001056	Nhp2	52530	1295.42	1.22541	0.0799915	15.3192	5.68799e-53	1.45032e-51
ENSMUSG00000037820	Tgm2	21817	2575.46	1.2418	0.0811084	15.3103	6.52528e-53	1.66158e-51
ENSMUSG00000026535	Ifi202b	26388	2954.34	1.55207	0.101423	15.3029	7.31354e-53	1.8598e-51
ENSMUSG00000029447	Cct6a	12466	6864.77	0.68713	0.0449511	15.2861	9.45817e-53	2.40194e-51
ENSMUSG00000056612	Ppp1r14b	18938	3509.73	1.12009	0.0733625	15.2679	1.25194e-52	3.17511e-51
ENSMUSG00000078300	Gm2606	100040109	3284.48	0.726857	0.047609	15.2672	1.26483e-52	3.2035e-51
ENSMUSG00000043953	Ccrl2	54199	3840.04	1.47734	0.0968609	15.2522	1.59178e-52	4.0262e-51
ENSMUSG00000035352	Ccl12	20293	1720.15	4.09485	0.268672	15.2411	1.88708e-52	4.76677e-51
ENSMUSG00000025027	Xpnpep1	170750	4104.39	0.673095	0.0441705	15.2386	1.96154e-52	4.94825e-51
ENSMUSG00000021838	Samd4	74480	291.532	-2.18458	0.1434	-15.2342	2.09786e-52	5.28511e-51
ENSMUSG00000023456	Tpi1	21991	22128.4	0.640677	0.0420671	15.2299	2.24008e-52	5.6359e-51
ENSMUSG00000031438	Rnf128	66889	12428.2	0.691939	0.0455818	15.1801	4.78771e-52	1.20296e-50
ENSMUSG00000007029	Vars	22321	3930.19	0.976857	0.0643655	15.1767	5.04368e-52	1.2656e-50
ENSMUSG00000025429	Pstpip2	19201	988.26	1.30769	0.0861911	15.172	5.41825e-52	1.35779e-50
ENSMUSG00000006418	Rnf114	81018	6181.09	0.920409	0.0606797	15.1683	5.73298e-52	1.43476e-50
ENSMUSG00000056413	Adap1	231821	4186.55	0.739341	0.0488028	15.1496	7.62719e-52	1.90629e-50
ENSMUSG00000046982	Tshz1	110796	1166.67	1.05267	0.0695306	15.1397	8.85767e-52	2.21092e-50
ENSMUSG00000037960	Card19	68480	4753.84	0.66323	0.0438754	15.1162	1.26618e-51	3.15629e-50
ENSMUSG00000024679	Ms4a6d	68774	19420	0.776913	0.0514044	15.1137	1.31453e-51	3.27251e-50
ENSMUSG00000025790	Slco3a1	108116	227.521	3.11732	0.206261	15.1134	1.32059e-51	3.28328e-50
ENSMUSG00000021957	Tkt	21881	10288.2	0.649473	0.0429905	15.1074	1.44806e-51	3.59547e-50
ENSMUSG00000085295	4930430E12Rik	71639	2025.52	1.14076	0.0755268	15.104	1.5241e-51	3.77934e-50
ENSMUSG00000009863	Sdhb	67680	5805.92	0.52004	0.0344352	15.102	1.57107e-51	3.8907e-50
ENSMUSG00000022125	Cln5	211286	6504.59	0.799557	0.0529446	15.1018	1.57642e-51	3.89886e-50
ENSMUSG00000026822	Lcn2	16819	304.096	6.96447	0.461327	15.0966	1.70528e-51	4.21207e-50
ENSMUSG00000022371	Col14a1	12818	4439.76	-1.16298	0.0770582	-15.0923	1.82029e-51	4.4903e-50
ENSMUSG00000030047	Arhgap25	232201	7261.71	-0.789805	0.0523378	-15.0905	1.86986e-51	4.60657e-50
ENSMUSG00000036138	Acaa1a	113868	6293.82	0.870741	0.0577446	15.0792	2.22003e-51	5.46214e-50
ENSMUSG00000026791	Slc2a8	56017	1376.2	-1.1097	0.0737203	-15.0529	3.30418e-51	8.11904e-50
ENSMUSG00000036086	Zranb3	226409	1291.43	-1.45889	0.0969808	-15.0431	3.82997e-51	9.3988e-50
ENSMUSG00000025888	Casp1	12362	3112.57	0.875055	0.0582038	15.0343	4.37542e-51	1.07234e-49
ENSMUSG00000020827	Mink1	50932	2410.5	0.812915	0.0540755	15.033	4.4657e-51	1.09306e-49
ENSMUSG00000040829	Zmynd15	574428	642.181	1.90245	0.126573	15.0304	4.63913e-51	1.13404e-49
ENSMUSG00000020190	Mknk2	17347	5801.09	-0.791099	0.0526412	-15.0281	4.80302e-51	1.17259e-49
ENSMUSG00000024299	Adamts10	224697	1102.11	-1.30743	0.0870108	-15.0261	4.95538e-51	1.20823e-49
ENSMUSG00000019849	Prep	19072	3290.8	0.719569	0.0479186	15.0165	5.72619e-51	1.39438e-49
ENSMUSG00000040209	Zfp704	170753	1976.1	-1.25221	0.0834012	-15.0142	5.92464e-51	1.44085e-49
ENSMUSG00000042719	Naa25	231713	2009.68	1.25594	0.0836872	15.0076	6.54975e-51	1.59083e-49
ENSMUSG00000002289	Angptl4	57875	368	-2.48363	0.165587	-14.9989	7.46104e-51	1.80985e-49
ENSMUSG00000039285	Azi2	27215	3906.91	0.907864	0.0605417	14.9957	7.83569e-51	1.8983e-49
ENSMUSG00000022234	Cct5	12465	8133.75	0.531202	0.0354465	14.986	9.0636e-51	2.19298e-49
ENSMUSG00000032691	Nlrp3	216799	3137.58	1.31691	0.087924	14.9778	1.02484e-50	2.47647e-49
ENSMUSG00000028811	Yars	107271	2357.42	0.821889	0.0548942	14.9722	1.11517e-50	2.69132e-49
ENSMUSG00000020053	Igf1	16000	57017.4	0.443842	0.0297724	14.9078	2.93047e-50	7.06332e-49
ENSMUSG00000021277	Traf3	22031	2672.68	0.746278	0.0500823	14.901	3.2445e-50	7.81029e-49
ENSMUSG00000004347	Pde1c	18575	758.985	-1.97704	0.132742	-14.8938	3.61613e-50	8.69385e-49
ENSMUSG00000040552	C3ar1	12267	75812.2	0.566051	0.0380371	14.8816	4.34295e-50	1.0428e-48
ENSMUSG00000063268	Parp10	671535	2328.39	1.53148	0.102985	14.8709	5.09175e-50	1.22105e-48
ENSMUSG00000022967	Ifnar1	15975	13050.1	0.632651	0.0425664	14.8627	5.75679e-50	1.37879e-48
ENSMUSG00000020152	Actr2	66713	19529	0.618457	0.0416503	14.8488	7.08199e-50	1.69404e-48
ENSMUSG00000034575	Tent4a	210106	1675.08	1.60933	0.10858	14.8217	1.06114e-49	2.53508e-48
ENSMUSG00000025993	Slc40a1	53945	35927.5	-0.562092	0.0379795	-14.7999	1.46788e-49	3.50239e-48
ENSMUSG00000028792	Ak2	11637	2529.9	0.755937	0.0510888	14.7965	1.5425e-49	3.67581e-48
ENSMUSG00000006517	Mvd	192156	633.711	1.46721	0.099345	14.7689	2.32545e-49	5.53462e-48
ENSMUSG00000063193	Cd300lb	217304	6412.62	-0.934032	0.0632522	-14.7668	2.39873e-49	5.70187e-48
ENSMUSG00000040433	Zbtb38	245007	2383.37	-0.948	0.0642077	-14.7646	2.47865e-49	5.88447e-48
ENSMUSG00000016257	Prelid3b	66390	1736.98	0.843342	0.0572434	14.7325	3.98416e-49	9.4468e-48
ENSMUSG00000042659	Arrdc4	66412	4193.29	0.93889	0.0637453	14.7288	4.21324e-49	9.97748e-48
ENSMUSG00000020334	Slc22a4	30805	855.566	1.2799	0.0869888	14.7134	5.29083e-49	1.25137e-47
ENSMUSG00000034709	Ppp1r21	73825	3042.81	0.811966	0.0551966	14.7104	5.52397e-49	1.30488e-47
ENSMUSG00000032715	Trib3	228775	627.434	1.52476	0.103663	14.7088	5.66221e-49	1.33587e-47
ENSMUSG00000000326	Comt	12846	4750.24	-0.582527	0.0396123	-14.7057	5.9235e-49	1.39405e-47
ENSMUSG00000071866	Ppia	268373	51255	0.562832	0.0382729	14.7058	5.92092e-49	1.39405e-47
ENSMUSG00000031278	Acsl4	50790	6920.3	0.71957	0.0489667	14.6951	6.93018e-49	1.62894e-47
ENSMUSG00000089803	Gm10171	100041219	2133.98	0.841907	0.0573008	14.6928	7.17252e-49	1.68381e-47
ENSMUSG00000028278	Rragd	52187	2562.4	-1.23759	0.0842627	-14.6873	7.77926e-49	1.82399e-47
ENSMUSG00000030298	Sec13	110379	3631.45	0.695586	0.047375	14.6826	8.33837e-49	1.95266e-47
ENSMUSG00000028551	Cdkn2c	12580	594.531	-1.39956	0.0953744	-14.6743	9.41346e-49	2.2017e-47
ENSMUSG00000023307	2021-03-05	69104	4008.99	1.15018	0.0784116	14.6685	1.02614e-48	2.39707e-47
ENSMUSG00000018042	Cyb5r3	109754	12696.4	0.601403	0.0410097	14.6649	1.08189e-48	2.52418e-47
ENSMUSG00000033813	Tcea1	21399	2518.87	0.795647	0.0542657	14.6621	1.12806e-48	2.62866e-47
ENSMUSG00000031530	Dusp4	319520	616.646	1.84581	0.125961	14.6538	1.27343e-48	2.96378e-47
ENSMUSG00000035049	Rrp12	107094	686.891	1.35124	0.0923319	14.6346	1.69025e-48	3.92905e-47
ENSMUSG00000005973	Rcn1	19672	611.555	1.56149	0.10674	14.629	1.8354e-48	4.26124e-47
ENSMUSG00000049775	Tmsb4x	19241	182999	0.705333	0.0482326	14.6236	1.98634e-48	4.60603e-47
ENSMUSG00000040111	Gramd1b	235283	2223.72	-1.14655	0.0784305	-14.6187	2.13427e-48	4.94301e-47
ENSMUSG00000022867	Usp25	30940	6520.69	1.0262	0.070223	14.6134	2.30748e-48	5.33764e-47
ENSMUSG00000025934	Gsta3	14859	143.866	3.57382	0.244629	14.6091	2.45632e-48	5.675e-47
ENSMUSG00000031167	Rbm3	19652	4082.55	0.660541	0.0452375	14.6016	2.74278e-48	6.32911e-47
ENSMUSG00000020589	Fam49a	76820	1301.15	1.28812	0.0882248	14.6004	2.79224e-48	6.43539e-47
ENSMUSG00000022788	Fgd4	224014	2678.6	-1.10563	0.07581	-14.5843	3.53685e-48	8.14164e-47
ENSMUSG00000062127	Cttnbp2nl	80281	8211.76	-0.767145	0.0526129	-14.5809	3.71399e-48	8.53903e-47
ENSMUSG00000042082	Arsb	11881	4865.12	-0.632615	0.0433908	-14.5795	3.79481e-48	8.71425e-47
ENSMUSG00000021116	Eif2s1	13665	5216.86	0.611013	0.0419696	14.5585	5.16058e-48	1.18362e-46
ENSMUSG00000027195	Hsd17b12	56348	5280.41	0.720787	0.0496018	14.5315	7.65393e-48	1.75337e-46
ENSMUSG00000002885	Adgre5	26364	1021.73	-1.46048	0.1006	-14.5177	9.35939e-48	2.14147e-46
ENSMUSG00000024030	Abcg1	11307	7290.07	0.71604	0.0493512	14.5091	1.06115e-47	2.42503e-46
ENSMUSG00000054203	Ifi205	226695	1164.42	3.86447	0.266357	14.5086	1.0691e-47	2.44025e-46
ENSMUSG00000024952	Rps6ka4	56613	5616.73	0.946435	0.0652693	14.5005	1.20327e-47	2.7432e-46
ENSMUSG00000032827	Ppp1r9a	243725	992.685	-1.50856	0.104147	-14.485	1.50777e-47	3.43325e-46
ENSMUSG00000026249	Serpine2	20720	1384.01	-1.26968	0.087776	-14.465	2.01587e-47	4.58471e-46
ENSMUSG00000058715	Fcer1g	14127	41694.5	0.551559	0.0381315	14.4646	2.02655e-47	4.60348e-46
ENSMUSG00000091639	Gm3756	100042266	1390.73	0.981918	0.0679192	14.4572	2.2596e-47	5.12673e-46
ENSMUSG00000002881	Nab1	17936	6391.18	0.851985	0.0589332	14.4568	2.27169e-47	5.148e-46
ENSMUSG00000057596	Trim30d	209387	968.034	1.99712	0.138177	14.4533	2.38996e-47	5.40954e-46
ENSMUSG00000022906	Parp9	80285	3016.27	1.48712	0.102928	14.4481	2.57611e-47	5.82391e-46
ENSMUSG00000052681	Rap1b	215449	25413.2	0.455211	0.0315243	14.44	2.89833e-47	6.54457e-46
ENSMUSG00000027660	Skil	20482	6190.46	0.717496	0.0497439	14.4238	3.66614e-47	8.26846e-46
ENSMUSG00000078429	Ctdsp2	52468	3586.55	-0.973655	0.0675126	-14.4218	3.77243e-47	8.49807e-46
ENSMUSG00000056201	Cfl1	12631	38211.2	0.603936	0.0419069	14.4114	4.38813e-47	9.87328e-46
ENSMUSG00000018583	G3bp1	27041	8995.47	0.576429	0.0400148	14.4054	4.78506e-47	1.07536e-45
ENSMUSG00000039747	Orai2	269717	3152.92	0.807421	0.0560617	14.4024	4.99966e-47	1.12226e-45
ENSMUSG00000043889	Gm8399	666979	10256.8	0.642503	0.0446496	14.3899	5.98803e-47	1.34252e-45
ENSMUSG00000053007	Creb5	231991	460.114	2.17046	0.151047	14.3694	8.04817e-47	1.80228e-45
ENSMUSG00000049502	Dtx3l	209200	4915.35	1.30746	0.0910334	14.3624	8.91175e-47	1.99331e-45
ENSMUSG00000089991	Gm16332	100417200	2036.13	-0.996386	0.0693794	-14.3614	9.03703e-47	2.01894e-45
ENSMUSG00000033777	Tlr13	279572	22410.6	-0.758672	0.052839	-14.3582	9.46871e-47	2.11289e-45
ENSMUSG00000070284	Gmppb	331026	741.371	1.28552	0.0896031	14.3468	1.11511e-46	2.48247e-45
ENSMUSG00000026946	Nmi	64685	524.265	1.79367	0.125067	14.3417	1.20043e-46	2.66928e-45
ENSMUSG00000029822	Osbpl3	71720	1047.57	1.32106	0.0922598	14.3189	1.66637e-46	3.70097e-45
ENSMUSG00000027566	Psma7	26444	5845.42	0.691621	0.0483338	14.3092	1.91569e-46	4.24974e-45
ENSMUSG00000040848	Sft2d2	108735	8487.71	-0.73019	0.0510829	-14.2942	2.377e-46	5.26692e-45
ENSMUSG00000020238	Ncln	103425	6531.36	0.648156	0.0453759	14.2842	2.74737e-46	6.08047e-45
ENSMUSG00000036438	Calm2	12314	19341.9	-0.577508	0.0404649	-14.2718	3.27903e-46	7.24869e-45
ENSMUSG00000022241	Tars	110960	3588.81	0.676477	0.0474261	14.2638	3.67814e-46	8.12148e-45
ENSMUSG00000052337	Immt	76614	5912.67	0.53284	0.0373584	14.2629	3.72495e-46	8.21527e-45
ENSMUSG00000029475	Kdm2b	30841	2217.81	-0.734727	0.0515224	-14.2603	3.86566e-46	8.5157e-45
ENSMUSG00000038127	Ccdc50	67501	13103.4	0.705863	0.0495048	14.2585	3.97031e-46	8.73607e-45
ENSMUSG00000022724	Riox2	67014	858.194	1.236	0.086735	14.2503	4.46244e-46	9.80753e-45
ENSMUSG00000039713	Plekhg5	269608	361.303	-1.73921	0.122076	-14.247	4.68153e-46	1.02771e-44
ENSMUSG00000053317	Sec61b	66212	2046.97	0.774659	0.0543743	14.2468	4.6947e-46	1.02941e-44
ENSMUSG00000022255	Mtdh	67154	4612.28	0.774728	0.0543824	14.2459	4.75049e-46	1.04044e-44
ENSMUSG00000070923	Klhl9	242521	3817.26	-0.782926	0.055001	-14.2348	5.5756e-46	1.21974e-44
ENSMUSG00000024079	Eif2ak2	19106	2064.33	1.37831	0.0968719	14.2281	6.12868e-46	1.33919e-44
ENSMUSG00000003062	Stard3nl	76205	4496.13	0.551129	0.0387357	14.2279	6.1477e-46	1.3418e-44
ENSMUSG00000032750	Gab3	210710	612.909	-1.50061	0.105475	-14.2272	6.21245e-46	1.35437e-44
ENSMUSG00000069622	Gm10273	100039174	2813.96	0.86759	0.0609834	14.2267	6.26001e-46	1.36317e-44
ENSMUSG00000035678	Tnfsf9	21950	1008.57	1.78582	0.125553	14.2236	6.53708e-46	1.42187e-44
ENSMUSG00000015396	Cd83	12522	20628	-0.62157	0.0437039	-14.2223	6.66391e-46	1.44779e-44
ENSMUSG00000029119	Man2b2	17160	5866.46	-0.537107	0.0377883	-14.2136	7.54595e-46	1.63755e-44
ENSMUSG00000019872	Smpdl3a	57319	7708.4	-0.608278	0.0428188	-14.2059	8.42631e-46	1.8265e-44
ENSMUSG00000028211	Trp53inp1	60599	2461.98	-1.57165	0.110706	-14.1965	9.62699e-46	2.08438e-44
ENSMUSG00000062933	Gm10123	19034	34368.6	0.552522	0.0389384	14.1896	1.06223e-45	2.29725e-44
ENSMUSG00000021248	Tmed10	68581	13351.7	0.499996	0.0352483	14.185	1.13527e-45	2.45242e-44
ENSMUSG00000073468	Sft2d1	106489	5914.93	-0.541677	0.038257	-14.1589	1.64567e-45	3.55093e-44
ENSMUSG00000026228	Htr2b	15559	794.789	-1.91634	0.135399	-14.1532	1.78362e-45	3.84421e-44
ENSMUSG00000078592	Gm4609	100043724	2133.97	0.840224	0.0594008	14.145	2.00553e-45	4.31758e-44
ENSMUSG00000029064	Gnb1	14688	19761.7	0.473178	0.0335096	14.1207	2.83248e-45	6.09095e-44
ENSMUSG00000038286	Bphl	68021	989.068	-0.931221	0.0659923	-14.111	3.24715e-45	6.97474e-44
ENSMUSG00000038612	Mcl1	17210	34877.4	0.464384	0.0329624	14.0883	4.48223e-45	9.61674e-44
ENSMUSG00000036880	Acaa2	52538	2173.14	-0.736114	0.0522784	-14.0807	4.99382e-45	1.07023e-43
ENSMUSG00000030062	Rpn1	103963	17305	0.473125	0.0336123	14.076	5.33776e-45	1.14135e-43
ENSMUSG00000030707	Coro1a	12721	10374.4	0.658898	0.0468101	14.076	5.33531e-45	1.14135e-43
ENSMUSG00000037458	Azin1	54375	5792.3	0.693819	0.0492939	14.0752	5.39777e-45	1.15288e-43
ENSMUSG00000053411	Cbx7	52609	467.282	-1.47889	0.105215	-14.0559	7.08735e-45	1.51205e-43
ENSMUSG00000022807	Osbpl11	106326	5700.57	-0.631074	0.0449132	-14.051	7.60033e-45	1.61967e-43
ENSMUSG00000009013	Dynll1	56455	4474.11	0.683639	0.0486552	14.0507	7.6272e-45	1.62356e-43
ENSMUSG00000074874	Ctla2b	13025	2879.57	-1.08911	0.0775456	-14.0447	8.30154e-45	1.76513e-43
ENSMUSG00000085148	Mir22hg	100042498	1495.28	0.901118	0.0641842	14.0396	8.92582e-45	1.89574e-43
ENSMUSG00000082424	Gm13292	100040898	1895.23	0.800487	0.0570523	14.0308	1.01071e-44	2.14421e-43
ENSMUSG00000030595	Nfkbib	18036	1633.84	1.10281	0.0785999	14.0306	1.01266e-44	2.14595e-43
ENSMUSG00000028088	Fmo5	14263	622.593	-1.27391	0.0908151	-14.0275	1.05823e-44	2.24001e-43
ENSMUSG00000032440	Tgfbr2	21813	33906.1	-0.5271	0.0375778	-14.0269	1.06701e-44	2.25608e-43
ENSMUSG00000031924	Cyb5b	66427	6075.4	0.63944	0.0456391	14.0108	1.33862e-44	2.82721e-43
ENSMUSG00000028864	Hgf	15234	600.611	-1.63706	0.116894	-14.0046	1.46003e-44	3.08022e-43
ENSMUSG00000054072	Iigp1	60440	550.6	5.27255	0.376654	13.9984	1.59445e-44	3.36005e-43
ENSMUSG00000003849	Nqo1	18104	271.067	2.09403	0.149598	13.9977	1.60947e-44	3.38794e-43
ENSMUSG00000046668	Cxxc5	67393	357.254	-1.80491	0.129011	-13.9903	1.78581e-44	3.75495e-43
ENSMUSG00000034957	Cebpa	12606	4820.85	-1.1167	0.0798213	-13.99	1.79391e-44	3.76782e-43
ENSMUSG00000027405	Nop56	67134	2303.97	0.872009	0.0623435	13.9872	1.86725e-44	3.91751e-43
ENSMUSG00000023066	Rttn	246102	448.327	-1.56695	0.112083	-13.9802	2.05856e-44	4.3141e-43
ENSMUSG00000022193	Psmb5	19173	2574.88	0.90755	0.0649227	13.9789	2.09588e-44	4.38745e-43
ENSMUSG00000074212	Dnajb14	70604	4266.1	-0.770424	0.055133	-13.9739	2.24859e-44	4.70195e-43
ENSMUSG00000012640	Zfp715	69930	2339.5	-0.742115	0.0531196	-13.9706	2.35496e-44	4.91893e-43
ENSMUSG00000004552	Ctse	13034	236.503	-2.17359	0.155683	-13.9617	2.66965e-44	5.5701e-43
ENSMUSG00000071311	Gpr31b	436440	370.995	1.96883	0.141065	13.9569	2.85752e-44	5.95553e-43
ENSMUSG00000050350	Gpr18	110168	122.855	3.57331	0.256094	13.9531	3.01085e-44	6.26819e-43
ENSMUSG00000024855	Pacs1	107975	3617.63	-0.717643	0.0514691	-13.9432	3.46218e-44	7.19988e-43
ENSMUSG00000091649	Phf11b	236451	3421.85	2.51642	0.180564	13.9364	3.80506e-44	7.90425e-43
ENSMUSG00000032508	Myd88	17874	2870.45	1.08128	0.0776141	13.9316	4.07381e-44	8.45327e-43
ENSMUSG00000029622	Arpc1b	11867	44517.3	0.486425	0.0349893	13.9021	6.14885e-44	1.27451e-42
ENSMUSG00000056515	Rab31	106572	17165.2	-0.70041	0.0504318	-13.8883	7.46172e-44	1.54494e-42
ENSMUSG00000040430	Pitpnc1	71795	5038.89	-0.942999	0.067927	-13.8825	8.08168e-44	1.67148e-42
ENSMUSG00000031639	Tlr3	142980	1031.44	1.54546	0.111385	13.8749	8.98838e-44	1.85698e-42
ENSMUSG00000022150	Dab2	13132	49138.1	-0.66298	0.0477907	-13.8726	9.28715e-44	1.91661e-42
ENSMUSG00000027018	Hat1	107435	2091.01	0.725416	0.0523104	13.8675	9.96375e-44	2.05401e-42
ENSMUSG00000021583	Erap1	80898	4128.22	0.813961	0.0587008	13.8663	1.0143e-43	2.08869e-42
ENSMUSG00000034116	Vav1	22324	16283	0.466002	0.033642	13.8518	1.24087e-43	2.55247e-42
ENSMUSG00000032280	Tle3	21887	1040.06	-1.15593	0.0834902	-13.8451	1.36261e-43	2.79986e-42
ENSMUSG00000062078	Qk	19317	29913	-0.592536	0.0428391	-13.8316	1.64224e-43	3.37076e-42
ENSMUSG00000019432	Ddx39b	53817	3724.96	0.58186	0.042075	13.8291	1.70105e-43	3.4877e-42
ENSMUSG00000093798	Gm8355	666904	8033.49	0.633107	0.0457828	13.8285	1.71614e-43	3.51485e-42
ENSMUSG00000022433	Csnk1e	27373	1948.45	-0.77711	0.0561975	-13.8282	1.72282e-43	3.52471e-42
ENSMUSG00000020823	Sec14l1	74136	11491.8	-0.689576	0.0498861	-13.823	1.85146e-43	3.7838e-42
ENSMUSG00000024601	Isoc1	66307	3720.73	0.887089	0.0643489	13.7856	3.11078e-43	6.35061e-42
ENSMUSG00000001128	Cfp	18636	21106.5	0.723167	0.0524738	13.7815	3.2939e-43	6.71723e-42
ENSMUSG00000026358	Rgs1	50778	2446.58	-1.11578	0.0810097	-13.7734	3.68642e-43	7.5096e-42
ENSMUSG00000060550	H2-Q7	15018	979.004	1.24924	0.0907327	13.7683	3.95243e-43	8.04283e-42
ENSMUSG00000020260	Pofut2	80294	4118.3	0.65508	0.0475795	13.7681	3.9639e-43	8.05753e-42
ENSMUSG00000028098	Rnf115	67845	5135.77	0.576846	0.0419142	13.7625	4.28184e-43	8.69448e-42
ENSMUSG00000046207	Pik3r6	104709	1521.63	1.09544	0.0797129	13.7424	5.65895e-43	1.14785e-41
ENSMUSG00000019189	Rnf145	74315	5549.36	-0.500499	0.0364514	-13.7306	6.65998e-43	1.34945e-41
ENSMUSG00000029467	Atp2a2	11938	13791.7	0.464112	0.033808	13.7278	6.91581e-43	1.39979e-41
ENSMUSG00000068039	Tcp1	21454	5698.75	0.64692	0.0471512	13.7201	7.69501e-43	1.55584e-41
ENSMUSG00000060512	0610040J01Rik	76261	569.186	-1.29237	0.0942558	-13.7113	8.6884e-43	1.75482e-41
ENSMUSG00000031934	Panx1	55991	790.66	1.02896	0.0750652	13.7075	9.15297e-43	1.84668e-41
ENSMUSG00000038085	Cnbd2	70873	515.645	1.59625	0.116511	13.7003	1.01045e-42	2.03649e-41
ENSMUSG00000020464	Pnpt1	71701	1945.07	0.895417	0.0653727	13.6971	1.05649e-42	2.12702e-41
ENSMUSG00000040564	Apoc1	11812	1226.86	-1.08567	0.0792648	-13.6967	1.06208e-42	2.136e-41
ENSMUSG00000005683	Cs	12974	8140.27	0.548056	0.0400152	13.6962	1.06979e-42	2.14922e-41
ENSMUSG00000068417	Pnp2	667034	529.276	1.75344	0.128035	13.695	1.08832e-42	2.18413e-41
ENSMUSG00000036180	Gatad2a	234366	5537.32	0.593512	0.043447	13.6606	1.74554e-42	3.4994e-41
ENSMUSG00000075053	Vdac3-ps1	22336	2192.64	0.697689	0.0511327	13.6447	2.17167e-42	4.34909e-41
ENSMUSG00000028410	Dnaja1	15502	6795.18	0.610859	0.0448593	13.6172	3.1634e-42	6.32847e-41
ENSMUSG00000024675	Ms4a4c	64380	306.877	3.04029	0.223284	13.6162	3.20666e-42	6.40824e-41
ENSMUSG00000043740	B430306N03Rik	320148	5538.53	0.775563	0.0570261	13.6001	3.99693e-42	7.97911e-41
ENSMUSG00000032530	Lyzl4	69032	245.699	-2.19846	0.161657	-13.5995	4.03158e-42	8.03983e-41
ENSMUSG00000026748	Plxdc2	67448	9039.41	-0.792738	0.0582961	-13.5985	4.08914e-42	8.14603e-41
ENSMUSG00000036585	Fgf1	14164	141.39	-3.3636	0.247757	-13.5762	5.54323e-42	1.10311e-40
ENSMUSG00000030844	Rgs10	67865	3756.26	-0.775185	0.0571078	-13.5741	5.7061e-42	1.13433e-40
ENSMUSG00000034118	Tpst1	22021	1619.49	1.29655	0.0955511	13.5691	6.10398e-42	1.21216e-40
ENSMUSG00000040997	Abhd4	105501	7470.09	-0.504795	0.0372137	-13.5648	6.47808e-42	1.2851e-40
ENSMUSG00000033207	Mamdc2	71738	238.9	-2.15529	0.158909	-13.563	6.63516e-42	1.31489e-40
ENSMUSG00000048216	Gpr85	64450	171.012	2.77109	0.204319	13.5626	6.67111e-42	1.32063e-40
ENSMUSG00000027947	Il6ra	16194	1862.85	-0.779162	0.0574576	-13.5607	6.85147e-42	1.35492e-40
ENSMUSG00000041040	Fam117b	72750	2704.62	-0.769191	0.0567254	-13.5599	6.92237e-42	1.36751e-40
ENSMUSG00000041762	Gpr155	68526	797.557	-1.5403	0.113716	-13.5452	8.4559e-42	1.66698e-40
ENSMUSG00000048285	Frmd6	319710	692.778	-1.23699	0.0913572	-13.5402	9.05552e-42	1.78334e-40
ENSMUSG00000022842	Ece2	107522	703.578	1.13778	0.0840527	13.5365	9.51571e-42	1.87202e-40
ENSMUSG00000020130	Tbc1d15	66687	4923.07	-0.723928	0.0534882	-13.5343	9.80636e-42	1.92719e-40
ENSMUSG00000041685	Fcho2	218503	8388.28	-0.61063	0.0451186	-13.5339	9.86341e-42	1.9364e-40
ENSMUSG00000028800	Hdac1	433759	3169.97	0.664371	0.0491107	13.528	1.06869e-41	2.0959e-40
ENSMUSG00000020708	Psmc5	19184	4068.49	0.68879	0.0509386	13.522	1.16042e-41	2.27345e-40
ENSMUSG00000068165	Gm10233	100043675	2359.98	0.85935	0.0635771	13.5167	1.24711e-41	2.44076e-40
ENSMUSG00000008855	Hdac5	15184	4404.67	-0.722936	0.0535426	-13.5021	1.5205e-41	2.96968e-40
ENSMUSG00000000088	Cox5a	12858	1093.89	1.11773	0.0828504	13.4909	1.76892e-41	3.4513e-40
ENSMUSG00000002111	Spi1	20375	15015.6	0.698226	0.0518194	13.4742	2.2179e-41	4.32286e-40
ENSMUSG00000027944	Hax1	23897	3066.04	0.626626	0.0465206	13.4699	2.35305e-41	4.58155e-40
ENSMUSG00000060950	Trmt61a	328162	410.572	1.4397	0.1069	13.4677	2.42395e-41	4.71475e-40
ENSMUSG00000038387	Rras	20130	1892.62	0.788328	0.0585737	13.4588	2.735e-41	5.31432e-40
ENSMUSG00000036908	Unc93b1	54445	44086.5	0.444743	0.0330514	13.4561	2.83455e-41	5.5021e-40
ENSMUSG00000025283	Sat1	20229	20722.3	-0.567273	0.0421624	-13.4545	2.89793e-41	5.61937e-40
ENSMUSG00000073409	H2-Q6	110557	1190.67	1.06947	0.079537	13.4462	3.24013e-41	6.27651e-40
ENSMUSG00000028333	Anp32b	67628	3879.88	0.584446	0.0434866	13.4397	3.53906e-41	6.84858e-40
ENSMUSG00000034247	Plekhm1	353047	9265.85	-0.608341	0.0452677	-13.4388	3.58377e-41	6.92802e-40
ENSMUSG00000035901	Dennd5a	19347	8629.28	-0.531147	0.0395367	-13.4343	3.80698e-41	7.35202e-40
ENSMUSG00000013974	Mcemp1	69189	250.519	2.05841	0.153354	13.4226	4.45982e-41	8.604e-40
ENSMUSG00000039382	Wdr45	54636	1138.74	-1.10742	0.0825198	-13.42	4.61663e-41	8.89746e-40
ENSMUSG00000032238	Rora	19883	836.977	-1.25015	0.0931868	-13.4155	4.90283e-41	9.43943e-40
ENSMUSG00000029998	Pcyox1	66881	14466.8	-0.610023	0.0455015	-13.4067	5.52573e-41	1.06279e-39
ENSMUSG00000021947	Cryl1	68631	2281.91	-0.709571	0.052933	-13.4051	5.64691e-41	1.085e-39
ENSMUSG00000044894	Uqcrq	22272	2690.59	0.969168	0.0723616	13.3934	6.60824e-41	1.26842e-39
ENSMUSG00000034312	Iqsec1	232227	2660.77	-0.867788	0.0648232	-13.387	7.20433e-41	1.38144e-39
ENSMUSG00000021384	Susd3	66329	2196.83	-1.05451	0.0787813	-13.3853	7.36527e-41	1.41087e-39
ENSMUSG00000043008	Klhl6	239743	2898.37	-0.70713	0.0528537	-13.379	8.02234e-41	1.53518e-39
ENSMUSG00000027423	Snx5	69178	13428.5	-0.654838	0.0489926	-13.3661	9.54517e-41	1.82476e-39
ENSMUSG00000019843	Fyn	14360	3466.93	-0.595682	0.0445702	-13.365	9.67955e-41	1.84858e-39
ENSMUSG00000044408	Sptssa	104725	10362.5	-0.545315	0.0408224	-13.3582	1.06076e-40	2.02378e-39
ENSMUSG00000026615	Eprs	107508	7011.03	0.509927	0.0381897	13.3525	1.14593e-40	2.18406e-39
ENSMUSG00000075701	Selenos	109815	3419.27	0.629977	0.0471818	13.3521	1.1516e-40	2.19267e-39
ENSMUSG00000043017	Ptgir	19222	498.802	1.97495	0.147946	13.3491	1.19826e-40	2.27921e-39
ENSMUSG00000060992	Copz1	56447	6590.3	0.554338	0.0415467	13.3425	1.30956e-40	2.48843e-39
ENSMUSG00000082292	Gm12250	631323	755.808	3.61632	0.271349	13.3272	1.60896e-40	3.05429e-39
ENSMUSG00000042688	Mapk6	50772	4226.45	0.666914	0.050065	13.321	1.74853e-40	3.3159e-39
ENSMUSG00000020476	Dbnl	13169	7318.54	0.751698	0.0564391	13.3188	1.80085e-40	3.41171e-39
ENSMUSG00000030609	Aen	68048	1211.05	0.921183	0.0692004	13.3118	1.97622e-40	3.74021e-39
ENSMUSG00000037341	Slc9a7	236727	749.785	-1.10497	0.0830168	-13.3102	2.0204e-40	3.82002e-39
ENSMUSG00000030788	Rnf141	67150	6527.56	-0.513763	0.0386007	-13.3097	2.033e-40	3.84001e-39
ENSMUSG00000041870	Ankrd13a	68420	9426.94	0.589749	0.0443309	13.3033	2.21364e-40	4.17704e-39
ENSMUSG00000031792	Usb1	101985	1804.51	0.9574	0.0720267	13.2923	2.56638e-40	4.83781e-39
ENSMUSG00000021948	Prkcd	18753	23222.3	0.559221	0.0420845	13.2881	2.71562e-40	5.11406e-39
ENSMUSG00000026104	Stat1	20846	2058.92	2.23148	0.168013	13.2816	2.96035e-40	5.5694e-39
ENSMUSG00000037902	Sirpa	19261	122040	0.426694	0.0321366	13.2775	3.12561e-40	5.87448e-39
ENSMUSG00000031214	Ophn1	94190	3651.21	-0.778362	0.0586628	-13.2684	3.52961e-40	6.62721e-39
ENSMUSG00000038179	Slamf7	75345	294.717	1.98649	0.149818	13.2593	3.9845e-40	7.4739e-39
ENSMUSG00000032418	Me1	17436	730.065	1.36126	0.102719	13.2523	4.37771e-40	8.20334e-39
ENSMUSG00000091144	Phf11c	628705	199.721	2.40222	0.181302	13.2499	4.52093e-40	8.46334e-39
ENSMUSG00000026657	Frmd4a	209630	2659.32	1.09694	0.0827991	13.2482	4.61917e-40	8.63871e-39
ENSMUSG00000008373	Prpf31	68988	1860.44	0.752071	0.0567923	13.2425	4.98758e-40	9.31852e-39
ENSMUSG00000025403	Shmt2	108037	2253.7	0.793354	0.0599113	13.2422	5.00934e-40	9.34995e-39
ENSMUSG00000025393	Atp5b	11947	38562.3	0.43116	0.0325739	13.2363	5.41199e-40	1.00816e-38
ENSMUSG00000032725	Folr2	14276	4049.1	-0.690254	0.0521553	-13.2346	5.54007e-40	1.03101e-38
ENSMUSG00000042684	Npl	74091	2473.78	-0.628996	0.0475582	-13.2258	6.22542e-40	1.15741e-38
ENSMUSG00000017765	Slc12a4	20498	2979.11	0.728713	0.0551105	13.2228	6.48439e-40	1.20438e-38
ENSMUSG00000048007	Timm8a1	30058	590.719	1.07585	0.0814286	13.2122	7.46523e-40	1.3852e-38
ENSMUSG00000033581	Igf2bp2	319765	716.056	1.34025	0.101505	13.2037	8.35035e-40	1.54792e-38
ENSMUSG00000079426	Arpc4	68089	11395.6	0.558978	0.0423416	13.2016	8.58573e-40	1.59e-38
ENSMUSG00000052331	Ankrd44	329154	3232.81	-0.894701	0.0677729	-13.2015	8.60556e-40	1.59211e-38
ENSMUSG00000026832	Cytip	227929	387.461	-2.55176	0.193504	-13.1871	1.04165e-39	1.92527e-38
ENSMUSG00000026457	Adipor1	72674	26328.8	-0.423137	0.0321093	-13.178	1.17431e-39	2.16835e-38
ENSMUSG00000035164	Zc3h12c	244871	1128.01	1.31188	0.0995967	13.172	1.2723e-39	2.34701e-38
ENSMUSG00000074656	Eif2s2	67204	3594.87	0.659133	0.050077	13.1624	1.44466e-39	2.66235e-38
ENSMUSG00000040253	Gbp7	229900	1924.95	2.90986	0.221154	13.1576	1.53863e-39	2.83278e-38
ENSMUSG00000034652	Cd300a	217303	6318	-0.716832	0.0544811	-13.1575	1.54186e-39	2.83598e-38
ENSMUSG00000049744	Arhgap15	76117	713.696	-1.25191	0.0952197	-13.1475	1.75791e-39	3.23021e-38
ENSMUSG00000080875	Gm7332	654361	876.809	1.04573	0.0795531	13.1451	1.8167e-39	3.33502e-38
ENSMUSG00000020654	Adcy3	104111	1917.21	-1.04011	0.0792378	-13.1264	2.32392e-39	4.26201e-38
ENSMUSG00000001424	Snd1	56463	5665.92	0.685922	0.0522659	13.1237	2.40901e-39	4.40953e-38
ENSMUSG00000015839	Nfe2l2	18024	21084.9	0.599443	0.0456815	13.1222	2.45606e-39	4.49131e-38
ENSMUSG00000026554	Dcaf8	98193	4969.6	-0.625022	0.0476366	-13.1206	2.50872e-39	4.5832e-38
ENSMUSG00000053819	Camk2d	108058	6319.41	0.483693	0.0368935	13.1105	2.86677e-39	5.23227e-38
ENSMUSG00000021610	Clptm1l	218335	9977.11	0.451443	0.0344405	13.1079	2.96743e-39	5.41077e-38
ENSMUSG00000028894	Inpp5b	16330	2946.44	0.712797	0.0543879	13.1058	3.04989e-39	5.55578e-38
ENSMUSG00000027187	Cat	12359	21721.6	0.488465	0.0372754	13.1042	3.11453e-39	5.66809e-38
ENSMUSG00000020737	Jpt1	15374	6342.67	0.618304	0.0472139	13.0958	3.47962e-39	6.32642e-38
ENSMUSG00000032309	Fbxo22	71999	1959.22	0.650497	0.0497991	13.0624	5.3985e-39	9.79642e-38
ENSMUSG00000070858	Gm1673	381633	764.352	-1.2982	0.0994158	-13.0583	5.69688e-39	1.0328e-37
ENSMUSG00000024835	Coro1b	23789	17642.7	0.433673	0.0332235	13.0532	6.09587e-39	1.10408e-37
ENSMUSG00000030603	Psmc4	23996	3917.47	0.597709	0.045803	13.0496	6.39191e-39	1.15659e-37
ENSMUSG00000078922	Tgtp1	21822	375.011	4.29439	0.329139	13.0474	6.57911e-39	1.18933e-37
ENSMUSG00000025154	Arhgap19	71085	9015.81	-1.62954	0.124938	-13.0428	6.98341e-39	1.26121e-37
ENSMUSG00000038780	Smurf1	75788	3391.46	0.614186	0.0471015	13.0396	7.28028e-39	1.31357e-37
ENSMUSG00000038068	Rnf144b	218215	673.684	-1.74474	0.133931	-13.0271	8.58207e-39	1.54698e-37
ENSMUSG00000030327	Necap1	67602	4160.32	0.605772	0.0465142	13.0234	9.0108e-39	1.62271e-37
ENSMUSG00000029014	Dnajc2	22791	1224.56	0.824355	0.0633667	13.0093	1.08368e-38	1.9497e-37
ENSMUSG00000026482	Rgl1	19731	2956.57	1.28183	0.0985432	13.0078	1.10431e-38	1.98493e-37
ENSMUSG00000028843	Sh3bgrl3	73723	8568.66	0.677235	0.0520727	13.0056	1.13734e-38	2.04236e-37
ENSMUSG00000022799	Arhgap31	12549	6117.47	0.948676	0.0729449	13.0054	1.14033e-38	2.04579e-37
ENSMUSG00000002997	Prkar2b	19088	1518.58	1.08189	0.083231	12.9987	1.24521e-38	2.23184e-37
ENSMUSG00000022858	Tra2b	20462	4689.24	0.627202	0.0482547	12.9977	1.25997e-38	2.25616e-37
ENSMUSG00000005893	Nr2c2	22026	1600.36	-1.00335	0.0772188	-12.9936	1.33011e-38	2.37949e-37
ENSMUSG00000015176	Nolc1	70769	1744.24	0.811804	0.0625087	12.987	1.44916e-38	2.59003e-37
ENSMUSG00000018906	P4ha2	18452	1959.73	0.837005	0.0644759	12.9817	1.55468e-38	2.77601e-37
ENSMUSG00000025132	Arhgdia	192662	31714.4	0.50269	0.038743	12.975	1.69641e-38	3.02623e-37
ENSMUSG00000022752	Tomm70a	28185	4317.63	0.608762	0.0469713	12.9603	2.05436e-38	3.66132e-37
ENSMUSG00000028517	Plpp3	67916	614.09	1.40552	0.108669	12.934	2.89432e-38	5.15346e-37
ENSMUSG00000054520	Sh3bp2	24055	5792.71	0.490771	0.037946	12.9334	2.91643e-38	5.18796e-37
ENSMUSG00000017697	Ada	11486	1001.92	-1.06975	0.0828277	-12.9153	3.68872e-38	6.54947e-37
ENSMUSG00000024424	Ttc39c	72747	364.113	1.57947	0.122313	12.9133	3.78851e-38	6.72036e-37
ENSMUSG00000056220	Pla2g4a	18783	2475.7	0.738547	0.0572036	12.9109	3.9094e-38	6.9283e-37
ENSMUSG00000074336	Apoc4	11425	139.789	-2.76244	0.214084	-12.9035	4.29941e-38	7.61236e-37
ENSMUSG00000027333	Smox	228608	4204.95	-0.606547	0.0470301	-12.897	4.67965e-38	8.27787e-37
ENSMUSG00000072946	Ptgr2	77219	3577.01	-0.576195	0.0446909	-12.8929	4.93508e-38	8.72156e-37
ENSMUSG00000016921	Srsf6	67996	5195.67	0.486122	0.0377453	12.879	5.90888e-38	1.04328e-36
ENSMUSG00000078515	Ddi2	68817	4630.94	-0.670386	0.0520649	-12.876	6.14774e-38	1.08444e-36
ENSMUSG00000037997	Parp11	101187	1404.33	1.33025	0.103331	12.8736	6.33465e-38	1.11637e-36
ENSMUSG00000002985	Apoe	11816	1.30735e+06	-0.625654	0.0486335	-12.8647	7.11413e-38	1.25258e-36
ENSMUSG00000060090	Rp2	19889	5228.01	0.530636	0.0412521	12.8633	7.24599e-38	1.27461e-36
ENSMUSG00000087107	AI662270	100043636	2070.14	0.842176	0.0654776	12.8621	7.35965e-38	1.2934e-36
ENSMUSG00000028837	Psmb2	26445	4989.6	0.561156	0.04365	12.8558	7.98012e-38	1.40114e-36
ENSMUSG00000032231	Anxa2	12306	12543.5	0.375096	0.0291943	12.8483	8.79567e-38	1.54291e-36
ENSMUSG00000044197	Gpr146	80290	2775.41	-0.698748	0.0544336	-12.8367	1.02145e-37	1.79014e-36
ENSMUSG00000045817	Zfp36l2	12193	9719.99	-0.498904	0.0388666	-12.8363	1.0263e-37	1.79698e-36
ENSMUSG00000038967	Pdk2	18604	691.675	-1.05229	0.0819941	-12.8338	1.06076e-37	1.85559e-36
ENSMUSG00000038037	Socs1	12703	129.659	4.0257	0.313701	12.8329	1.07269e-37	1.87474e-36
ENSMUSG00000029330	Cds1	74596	1978.2	0.876587	0.06832	12.8306	1.10496e-37	1.92935e-36
ENSMUSG00000036667	Tcaf1	77574	767.607	-1.14076	0.0889248	-12.8283	1.13774e-37	1.98476e-36
ENSMUSG00000030007	Cct7	12468	8631.03	0.478782	0.0373229	12.8281	1.14154e-37	1.98955e-36
ENSMUSG00000050708	Ftl1	14325	516487	0.478959	0.03734	12.827	1.15825e-37	2.01683e-36
ENSMUSG00000035314	Gdpd5	233552	2214.36	-0.947398	0.0738819	-12.8231	1.21674e-37	2.11673e-36
ENSMUSG00000002105	Slc39a13	68427	1616.78	0.747285	0.0582774	12.8229	1.22067e-37	2.12162e-36
ENSMUSG00000003308	Keap1	50868	2312.28	0.651169	0.050785	12.8221	1.2334e-37	2.14177e-36
ENSMUSG00000046031	Calhm6	215900	367.949	2.69719	0.21036	12.8218	1.23757e-37	2.14704e-36
ENSMUSG00000033209	Ttc28	209683	1221.54	-0.972974	0.0758868	-12.8214	1.24448e-37	2.15706e-36
ENSMUSG00000059796	Eif4a1	13681	27770.5	0.631488	0.049261	12.8192	1.27988e-37	2.21639e-36
ENSMUSG00000020592	Sdc1	20969	382.505	1.97782	0.154338	12.8148	1.35419e-37	2.34293e-36
ENSMUSG00000021411	Pxdc1	66895	853.769	-1.44847	0.113043	-12.8134	1.38025e-37	2.38584e-36
ENSMUSG00000031015	Swap70	20947	6113.14	0.551286	0.0430473	12.8065	1.50727e-37	2.60303e-36
ENSMUSG00000028927	Padi2	18600	405.141	-1.32897	0.10383	-12.7995	1.64964e-37	2.84631e-36
ENSMUSG00000034437	Gm9761	100043705	1155.16	0.947721	0.0740595	12.7967	1.70969e-37	2.94724e-36
ENSMUSG00000015950	Ncf1	17969	16348.1	0.5519	0.043135	12.7947	1.75533e-37	3.02315e-36
ENSMUSG00000078122	F630028O10Rik	100038363	703.783	-1.75594	0.137348	-12.7846	1.99762e-37	3.43731e-36
ENSMUSG00000030245	Golt1b	66964	2105.17	0.739185	0.0578603	12.7753	2.25189e-37	3.87133e-36
ENSMUSG00000022013	Dnajc15	66148	1346.78	0.834211	0.0653083	12.7734	2.30769e-37	3.96366e-36
ENSMUSG00000043939	A530064D06Rik	328830	448.51	1.64144	0.128589	12.765	2.56997e-37	4.41015e-36
ENSMUSG00000032596	Uba7	74153	3413.27	1.08114	0.0847147	12.7621	2.66749e-37	4.57336e-36
ENSMUSG00000035692	Isg15	100038882	2080.45	4.40104	0.344983	12.7573	2.84029e-37	4.86521e-36
ENSMUSG00000042834	Nrep	27528	242.286	-2.19861	0.172358	-12.7561	2.88433e-37	4.93619e-36
ENSMUSG00000029407	Uso1	56041	5214.3	0.592214	0.0464354	12.7535	2.9802e-37	5.09566e-36
ENSMUSG00000013707	Tnfaip8l2	69769	5294.91	-0.67266	0.0527508	-12.7517	3.05195e-37	5.21364e-36
ENSMUSG00000087701	Gm13493	606530	14128.3	0.55811	0.043785	12.7466	3.25637e-37	5.55783e-36
ENSMUSG00000020263	Appl2	216190	3577.36	-0.848807	0.0665923	-12.7463	3.26769e-37	5.57213e-36
ENSMUSG00000024014	Pim1	18712	395.172	2.04543	0.160491	12.7448	3.33393e-37	5.67998e-36
ENSMUSG00000006390	Elovl1	54325	6111.29	0.483597	0.0379883	12.7302	4.01996e-37	6.8426e-36
ENSMUSG00000059447	Hadhb	231086	4817.55	-0.534614	0.0420193	-12.7231	4.40273e-37	7.4874e-36
ENSMUSG00000005779	Psmb4	19172	3592.74	0.628578	0.0494248	12.7179	4.70559e-37	7.99528e-36
ENSMUSG00000028163	Nfkb1	18033	3215.38	0.845663	0.0665171	12.7135	4.97761e-37	8.44989e-36
ENSMUSG00000037851	Iars	105148	5598.33	0.597296	0.0470406	12.6975	6.10862e-37	1.03606e-35
ENSMUSG00000045165	AI467606	101602	1778.93	-0.764828	0.0602447	-12.6954	6.27391e-37	1.06314e-35
ENSMUSG00000040296	Ddx58	230073	4208.59	2.34686	0.18491	12.6919	6.55847e-37	1.11037e-35
ENSMUSG00000029798	Herc6	67138	2574.49	2.23401	0.176123	12.6844	7.21752e-37	1.22086e-35
ENSMUSG00000069874	Irgm2	54396	2187.73	2.29717	0.181108	12.684	7.25489e-37	1.22608e-35
ENSMUSG00000022575	Gsdmd	69146	4386.9	0.622138	0.0490585	12.6815	7.48439e-37	1.26374e-35
ENSMUSG00000029780	Nt5c3	107569	992.494	1.3055	0.102953	12.6806	7.57462e-37	1.27784e-35
ENSMUSG00000021892	Sh3bp5	24056	7020.26	0.579351	0.0456931	12.6792	7.71464e-37	1.3003e-35
ENSMUSG00000027698	Nceh1	320024	18338.6	-0.556322	0.0438796	-12.6784	7.79367e-37	1.31245e-35
ENSMUSG00000041515	Irf8	15900	16400.2	-0.477076	0.0376305	-12.6779	7.83925e-37	1.31896e-35
ENSMUSG00000052142	Rasal3	320484	3117.53	-0.689464	0.0544071	-12.6723	8.41828e-37	1.41512e-35
ENSMUSG00000053113	Socs3	12702	3591.04	2.00655	0.158358	12.671	8.56284e-37	1.43815e-35
ENSMUSG00000068245	Phf11d	219132	3058.36	2.80695	0.221527	12.6709	8.57243e-37	1.43848e-35
ENSMUSG00000030083	Abtb1	80283	1811.92	-1.05887	0.0836743	-12.6546	1.05495e-36	1.76867e-35
ENSMUSG00000041028	Ghitm	66092	20456	0.526379	0.0415973	12.6542	1.06097e-36	1.7772e-35
ENSMUSG00000069094	Pde7a	18583	1255.05	-1.17169	0.0926133	-12.6514	1.09837e-36	1.83822e-35
ENSMUSG00000045594	Glb1	12091	6182.53	-0.544623	0.0431069	-12.6342	1.36719e-36	2.28608e-35
ENSMUSG00000006057	Atp5g1	11951	3304.85	0.70555	0.0558492	12.6331	1.38663e-36	2.31655e-35
ENSMUSG00000021701	Plk2	20620	11499.5	0.470048	0.0372404	12.622	1.59725e-36	2.66606e-35
ENSMUSG00000021690	Jmy	57748	338.854	-1.38654	0.109879	-12.6187	1.66534e-36	2.77728e-35
ENSMUSG00000045455	Gm9797	100039343	510.77	1.08717	0.0861737	12.616	1.72377e-36	2.87219e-35
ENSMUSG00000039852	Rere	68703	2304.32	-0.982845	0.0779149	-12.6143	1.76008e-36	2.93012e-35
ENSMUSG00000032369	Plscr1	22038	1226.95	0.821657	0.0651993	12.6022	2.05254e-36	3.41398e-35
ENSMUSG00000082062	Ftl2-ps	14337	158692	0.470301	0.0373561	12.5897	2.40712e-36	4.00025e-35
ENSMUSG00000068747	Sort1	20661	6941.72	-0.815018	0.0647597	-12.5853	2.5449e-36	4.22552e-35
ENSMUSG00000078652	Psme3	19192	5023.44	0.501281	0.0398322	12.5848	2.55901e-36	4.24522e-35
ENSMUSG00000018500	Adora2b	11541	180.466	3.00048	0.238492	12.5811	2.68281e-36	4.44671e-35
ENSMUSG00000021427	Ssr1	107513	8304.23	0.453738	0.03608	12.5759	2.8656e-36	4.74553e-35
ENSMUSG00000030921	Trim30a	20128	6969.97	1.7403	0.138394	12.575	2.8995e-36	4.79747e-35
ENSMUSG00000006095	Tbcb	66411	2909.37	0.626301	0.0498236	12.5704	3.07228e-36	5.07892e-35
ENSMUSG00000056069	Otulinl	223433	6088.36	-0.717465	0.0570942	-12.5663	3.23332e-36	5.34047e-35
ENSMUSG00000061731	Ext1	14042	1836.79	0.796736	0.0634221	12.5624	3.39752e-36	5.6068e-35
ENSMUSG00000036986	Pml	18854	2978.26	1.31377	0.104624	12.557	3.64045e-36	6.00246e-35
ENSMUSG00000049751	Rpl36al	66483	4430.7	0.700471	0.0557841	12.5568	3.6462e-36	6.00672e-35
ENSMUSG00000033898	Cfhr2	545366	599.209	-1.10273	0.0879187	-12.5426	4.36676e-36	7.18751e-35
ENSMUSG00000033721	Vav3	57257	3121.87	-0.618835	0.0493842	-12.531	5.05037e-36	8.30549e-35
ENSMUSG00000062345	Serpinb2	18788	94.7399	4.72297	0.37705	12.5261	5.37373e-36	8.82961e-35
ENSMUSG00000004933	Matk	17179	249.239	-1.54932	0.123747	-12.5201	5.79447e-36	9.51267e-35
ENSMUSG00000081999	Gm13461	625094	1791.78	0.803349	0.0641756	12.518	5.95257e-36	9.76376e-35
ENSMUSG00000025314	Ptprj	19271	10843.5	0.733251	0.0585791	12.5173	6.00575e-36	9.84246e-35
ENSMUSG00000021131	Erh	13877	3212.24	0.56236	0.0449311	12.5161	6.09863e-36	9.98604e-35
ENSMUSG00000058542	Gm15590	100270751	163351	0.464717	0.0371337	12.5147	6.20516e-36	1.01517e-34
ENSMUSG00000028910	Mecr	26922	827.618	1.00512	0.0803602	12.5076	6.78024e-36	1.1083e-34
ENSMUSG00000037331	Larp1	73158	5835.02	0.803879	0.0642891	12.5041	7.08679e-36	1.15741e-34
ENSMUSG00000029826	Zc3hav1	78781	3664.62	0.926431	0.0741172	12.4995	7.50842e-36	1.22521e-34
ENSMUSG00000006589	Aprt	11821	3698.61	0.616371	0.0493347	12.4937	8.08568e-36	1.31827e-34
ENSMUSG00000020653	Klf11	194655	946.837	-1.14159	0.0914126	-12.4883	8.64853e-36	1.40882e-34
ENSMUSG00000040354	Mars	216443	3987.02	0.598557	0.0479759	12.4762	1.00668e-35	1.63846e-34
ENSMUSG00000026471	Mr1	15064	1208.34	-1.26659	0.101585	-12.4683	1.11211e-35	1.80849e-34
ENSMUSG00000031925	Maml2	270118	1089.95	-0.984068	0.0789421	-12.4657	1.14858e-35	1.86619e-34
ENSMUSG00000042331	Specc1	432572	4043.02	-0.669027	0.0536713	-12.4653	1.15486e-35	1.87479e-34
ENSMUSG00000051223	Bzw1	66882	16284.3	0.475904	0.038186	12.4628	1.19145e-35	1.93253e-34
ENSMUSG00000020806	Rhbdf2	217344	6730.92	0.778073	0.0624491	12.4593	1.24424e-35	2.01643e-34
ENSMUSG00000020089	Ppa1	67895	645.224	1.50078	0.120457	12.459	1.24878e-35	2.02206e-34
ENSMUSG00000049625	Tifab	212937	3455.86	-0.666867	0.0535534	-12.4524	1.35727e-35	2.19586e-34
ENSMUSG00000068735	Trp53i11	277414	146.005	2.87739	0.231132	12.4492	1.4133e-35	2.28456e-34
ENSMUSG00000033809	Alg3	208624	990.206	0.920664	0.0739841	12.4441	1.50608e-35	2.43245e-34
ENSMUSG00000026938	Fcna	14133	12197.8	-0.463659	0.0372742	-12.4391	1.60241e-35	2.58584e-34
ENSMUSG00000028906	Epb41	269587	6258.45	-0.652507	0.0524821	-12.433	1.73122e-35	2.79132e-34
ENSMUSG00000018882	Mrpl45	67036	1700.96	0.752693	0.0605418	12.4326	1.73883e-35	2.8012e-34
ENSMUSG00000020399	Havcr2	171285	1260.71	-1.26002	0.101464	-12.4184	2.07665e-35	3.34258e-34
ENSMUSG00000016940	Kctd2	70382	1274.29	-0.799204	0.0644043	-12.4092	2.33065e-35	3.74823e-34
ENSMUSG00000026478	Lamc1	226519	4251.83	-0.694245	0.0560071	-12.3957	2.75856e-35	4.43265e-34
ENSMUSG00000026842	Abl1	11350	4004.22	-0.570167	0.0460495	-12.3816	3.28639e-35	5.27632e-34
ENSMUSG00000071369	Map3k5	26408	947.741	-1.06965	0.0864293	-12.376	3.52295e-35	5.65134e-34
ENSMUSG00000062203	Gspt1	14852	3543.74	0.623441	0.050376	12.3758	3.53495e-35	5.66578e-34
ENSMUSG00000030042	Pole4	66979	2310.23	0.652812	0.0527521	12.3751	3.56486e-35	5.7089e-34
ENSMUSG00000037816	Fbxw17	109082	1736.72	1.0475	0.084648	12.3748	3.57878e-35	5.72635e-34
ENSMUSG00000027828	Ssr3	67437	9715.58	0.536751	0.0433779	12.3738	3.62176e-35	5.79023e-34
ENSMUSG00000054720	Lrrc8c	100604	1280.55	1.4948	0.1209	12.3639	4.09854e-35	6.54695e-34
ENSMUSG00000019471	Cdc37	12539	7492.79	0.567633	0.0459255	12.3599	4.30936e-35	6.87792e-34
ENSMUSG00000022761	Lztr1	66863	2987.44	-0.553262	0.0447898	-12.3524	4.72853e-35	7.54058e-34
ENSMUSG00000024339	Tap2	21355	1753.35	0.997933	0.0807975	12.351	4.80862e-35	7.66184e-34
ENSMUSG00000019814	Ltv1	353258	1375.51	0.811742	0.0657667	12.3428	5.32971e-35	8.48498e-34
ENSMUSG00000038390	Gpr162	14788	385.008	1.37553	0.111506	12.3359	5.80337e-35	9.23131e-34
ENSMUSG00000049401	Ogfr	72075	4628.97	1.12152	0.0909436	12.332	6.08923e-35	9.67788e-34
ENSMUSG00000020142	Slc1a4	55963	205.865	2.07601	0.168351	12.3315	6.13243e-35	9.73838e-34
ENSMUSG00000029007	Agtrap	11610	2918.83	0.632969	0.0513427	12.3283	6.37619e-35	1.0117e-33
ENSMUSG00000019920	Lims1	110829	6334.61	0.581732	0.0472597	12.3093	8.07527e-35	1.27915e-33
ENSMUSG00000078920	Ifi47	15953	1973.49	2.81483	0.228704	12.3077	8.22966e-35	1.30251e-33
ENSMUSG00000028759	Hp1bp3	15441	6647.57	-0.523797	0.0426686	-12.2759	1.21987e-34	1.92909e-33
ENSMUSG00000061436	Hipk2	15258	5657.75	-0.790263	0.064379	-12.2752	1.23123e-34	1.94543e-33
ENSMUSG00000035198	Tubg1	103733	1354.4	0.905167	0.0737685	12.2704	1.3066e-34	2.0628e-33
ENSMUSG00000075595	Zfp652	268469	1887.26	-0.753503	0.0614256	-12.2669	1.36336e-34	2.15061e-33
ENSMUSG00000030738	Eif3c	56347	9020.58	0.446589	0.0364186	12.2627	1.43676e-34	2.26451e-33
ENSMUSG00000004952	Rasa4	54153	6993.3	0.651582	0.053193	12.2494	1.69235e-34	2.66513e-33
ENSMUSG00000009585	Apobec3	80287	3340.95	1.00869	0.0823769	12.2448	1.79168e-34	2.81922e-33
ENSMUSG00000074419	Gm15448	100041146	716.755	0.99847	0.0815797	12.2392	1.91949e-34	3.01783e-33
ENSMUSG00000033392	Clasp2	76499	2977.32	-0.692094	0.0565919	-12.2296	2.16113e-34	3.39491e-33
ENSMUSG00000031714	Gab1	14388	2363.07	-0.673027	0.0550519	-12.2253	2.27709e-34	3.57411e-33
ENSMUSG00000048779	P2ry6	233571	13456.5	-0.422975	0.0346162	-12.219	2.46123e-34	3.85994e-33
ENSMUSG00000020290	Xpo1	103573	6278.96	0.568804	0.0465543	12.2181	2.48917e-34	3.90053e-33
ENSMUSG00000027227	Sord	20322	3052.51	-0.650821	0.0532915	-12.2125	2.66641e-34	4.1748e-33
ENSMUSG00000038481	Cdk19	78334	2361.8	-0.820116	0.0671577	-12.2118	2.68889e-34	4.20653e-33
ENSMUSG00000048163	Selplg	20345	6472.81	-0.510108	0.0417855	-12.2078	2.8251e-34	4.41597e-33
ENSMUSG00000024966	Stip1	20867	3882.46	0.568066	0.0465402	12.2059	2.8899e-34	4.51353e-33
ENSMUSG00000018169	Mfng	17305	1485.23	-0.913417	0.0748805	-12.1983	3.17294e-34	4.95152e-33
ENSMUSG00000034168	Irf2bpl	238330	1942.56	-0.905633	0.074263	-12.195	3.30701e-34	5.15648e-33
ENSMUSG00000029863	Casp2	12366	1265.47	-0.869523	0.0713419	-12.1881	3.59642e-34	5.60314e-33
ENSMUSG00000006304	Arpc2	76709	32149	0.35077	0.0287943	12.1819	3.8818e-34	6.04278e-33
ENSMUSG00000030342	Cd9	12527	30620.6	-0.512258	0.0420856	-12.1718	4.3926e-34	6.82763e-33
ENSMUSG00000040712	Camta2	216874	5052.2	0.624334	0.0512935	12.1718	4.39318e-34	6.82763e-33
ENSMUSG00000094242	Gm5456	432817	443.023	1.26043	0.103617	12.1642	4.81907e-34	7.48338e-33
ENSMUSG00000018340	Anxa6	11749	10036.7	0.573129	0.0471176	12.1638	4.84541e-34	7.51812e-33
ENSMUSG00000019179	Mdh2	17448	7500.59	0.486069	0.0399654	12.1622	4.93922e-34	7.65741e-33
ENSMUSG00000027351	Spred1	114715	13425.3	0.604409	0.0497142	12.1577	5.22275e-34	8.09035e-33
ENSMUSG00000095028	Sirpb1b	668101	285.622	-1.7374	0.142912	-12.1571	5.26187e-34	8.1443e-33
ENSMUSG00000021830	Txndc16	70561	3354.35	-0.794437	0.0653716	-12.1526	5.55548e-34	8.59172e-33
ENSMUSG00000041126	H2afv	77605	1508.37	-0.873825	0.071905	-12.1525	5.56468e-34	8.59893e-33
ENSMUSG00000015092	Edf1	59022	3359.52	0.633411	0.0521397	12.1483	5.8538e-34	9.03832e-33
ENSMUSG00000018362	Kpna2	16647	4100.35	0.601381	0.0495137	12.1458	6.04252e-34	9.32212e-33
ENSMUSG00000021824	Ap3m1	55946	4373.52	0.549738	0.0452658	12.1447	6.12241e-34	9.43767e-33
ENSMUSG00000062382	Ftl1-ps1	634386	263622	0.460377	0.0379107	12.1437	6.19491e-34	9.54168e-33
ENSMUSG00000030894	Tpp1	12751	32004.7	-0.352316	0.0290216	-12.1398	6.50072e-34	1.00046e-32
ENSMUSG00000076435	Acsf2	264895	638.384	-0.978177	0.0805897	-12.1377	6.66377e-34	1.02472e-32
ENSMUSG00000038843	Gcnt1	14537	7636.78	-0.868299	0.071544	-12.1366	6.75978e-34	1.03864e-32
ENSMUSG00000003623	Crot	74114	2130.56	-0.747816	0.061633	-12.1334	7.02973e-34	1.07924e-32
ENSMUSG00000038507	Parp12	243771	5587.34	1.88357	0.155279	12.1303	7.30011e-34	1.11984e-32
ENSMUSG00000032333	Stoml1	69106	1480.83	0.834936	0.0688415	12.1284	7.47101e-34	1.14513e-32
ENSMUSG00000060450	Rnf14	56736	5496.72	0.595725	0.0491447	12.1219	8.0909e-34	1.23914e-32
ENSMUSG00000036206	Sh3bp4	98402	755.066	1.13985	0.0940768	12.1161	8.67505e-34	1.32754e-32
ENSMUSG00000029364	Wsb2	59043	8414.21	0.489892	0.040465	12.1066	9.74739e-34	1.49043e-32
ENSMUSG00000037347	Chst7	60322	305.31	2.00683	0.165772	12.106	9.82206e-34	1.50064e-32
ENSMUSG00000018848	Rars	104458	3920.41	0.710581	0.058721	12.101	1.04366e-33	1.59196e-32
ENSMUSG00000002409	Dyrk1b	13549	420.329	-1.30655	0.107975	-12.1005	1.04983e-33	1.60009e-32
ENSMUSG00000022346	Myc	17869	906.161	0.911762	0.0753754	12.0963	1.105e-33	1.68281e-32
ENSMUSG00000002222	Rmnd5a	68477	4164.23	-0.664729	0.0549656	-12.0935	1.1426e-33	1.73867e-32
ENSMUSG00000054342	Kcnn4	16534	2122.3	0.87401	0.0722769	12.0925	1.15685e-33	1.75894e-32
ENSMUSG00000037321	Tap1	21354	2885.44	1.83698	0.151986	12.0865	1.24455e-33	1.89078e-32
ENSMUSG00000025791	Pgm2	72157	2411.66	0.617734	0.0511712	12.0719	1.48647e-33	2.2565e-32
ENSMUSG00000020377	Ltc4s	17001	141.095	-2.43045	0.201333	-12.0718	1.48847e-33	2.25736e-32
ENSMUSG00000028165	Cisd2	67006	2979.43	0.63402	0.052521	12.0717	1.48942e-33	2.25736e-32
ENSMUSG00000006740	Kif5b	16573	9356.12	0.364411	0.0301876	12.0716	1.49266e-33	2.26047e-32
ENSMUSG00000037661	Gpr160	71862	806.858	-1.12697	0.0934064	-12.0653	1.6113e-33	2.43819e-32
ENSMUSG00000029772	Ahcyl2	74340	5389.63	-0.642351	0.0532797	-12.0562	1.79866e-33	2.71952e-32
ENSMUSG00000030107	Usp18	24110	2135.34	3.30119	0.273834	12.0554	1.81558e-33	2.74292e-32
ENSMUSG00000028672	Hmgcl	15356	3775.92	-0.487671	0.0404566	-12.0542	1.8434e-33	2.78272e-32
ENSMUSG00000025743	Sdc3	20970	33553	0.841823	0.0698382	12.0539	1.84969e-33	2.78999e-32
ENSMUSG00000056498	Tmem154	320782	335.883	-1.64917	0.136853	-12.0507	1.92361e-33	2.89918e-32
ENSMUSG00000078134	Gm12355	100502754	950.401	0.91017	0.0755327	12.05	1.93912e-33	2.92024e-32
ENSMUSG00000041736	Tspo	12257	10514.4	0.780942	0.0648503	12.0422	2.13116e-33	3.2069e-32
ENSMUSG00000028931	Kcnab2	16498	3678.83	0.571358	0.0474839	12.0327	2.39294e-33	3.59795e-32
ENSMUSG00000043131	Mob1a	232157	20996.4	0.519702	0.0431961	12.0312	2.43528e-33	3.65871e-32
ENSMUSG00000004264	Phb2	12034	2701.3	0.560315	0.0466134	12.0205	2.77392e-33	4.16418e-32
ENSMUSG00000022551	Cyc1	66445	4224.08	0.522673	0.0435064	12.0137	3.01092e-33	4.51638e-32
ENSMUSG00000055491	Pprc1	226169	2598.52	0.75717	0.0630328	12.0123	3.06136e-33	4.58841e-32
ENSMUSG00000073802	Cdkn2b	12579	301.53	1.51838	0.126418	12.0109	3.11615e-33	4.66684e-32
ENSMUSG00000051339	2900026A02Rik	243219	712.714	-1.15889	0.09652	-12.0067	3.27505e-33	4.90093e-32
ENSMUSG00000029470	P2rx4	18438	28428	0.351484	0.0292926	11.999	3.59408e-33	5.3741e-32
ENSMUSG00000038520	Tbc1d17	233204	3211.92	-0.74263	0.0619125	-11.9948	3.78252e-33	5.65141e-32
ENSMUSG00000021486	Prelid1	66494	9489.83	0.53283	0.0444309	11.9923	3.89852e-33	5.82012e-32
ENSMUSG00000032411	Tfdp2	211586	1009.06	-1.22901	0.102535	-11.9862	4.1949e-33	6.25767e-32
ENSMUSG00000015846	Rxra	20181	7886.3	-0.582108	0.0485922	-11.9795	4.55329e-33	6.78695e-32
ENSMUSG00000026766	Mmadhc	109129	2079.07	0.583547	0.0487231	11.9768	4.7005e-33	7.00086e-32
ENSMUSG00000035704	Alg8	381903	1429.43	0.812018	0.0678192	11.9733	4.90504e-33	7.29977e-32
ENSMUSG00000046434	Hnrnpa1	15382	2976.88	0.627134	0.0523804	11.9727	4.94054e-33	7.34683e-32
ENSMUSG00000036299	BC031181	407819	3376.39	0.473619	0.0395609	11.9719	4.98683e-33	7.40984e-32
ENSMUSG00000001211	Agpat3	28169	8084.37	0.46983	0.0392552	11.9686	5.18951e-33	7.70496e-32
ENSMUSG00000039725	Trp53rka	381406	947.385	0.895262	0.0748116	11.9669	5.29814e-33	7.86008e-32
ENSMUSG00000021676	Iqgap2	544963	4687.17	-0.711235	0.0594708	-11.9594	5.79841e-33	8.59553e-32
ENSMUSG00000040957	Cables1	63955	333.612	-1.74939	0.146374	-11.9515	6.37448e-33	9.44211e-32
ENSMUSG00000062585	Cnr2	12802	1168.71	-1.12724	0.094356	-11.9467	6.75835e-33	1.00029e-31
ENSMUSG00000038866	Zcchc2	227449	2529.23	0.787588	0.0659411	11.9438	6.99339e-33	1.03427e-31
ENSMUSG00000035900	Gramd4	223752	405.283	-1.31552	0.11016	-11.942	7.15128e-33	1.05679e-31
ENSMUSG00000048200	Cracr2b	213573	713.119	-1.1462	0.0959813	-11.9419	7.15855e-33	1.05704e-31
ENSMUSG00000035919	Bbs9	319845	670.726	-1.1023	0.0923265	-11.9391	7.39813e-33	1.09157e-31
ENSMUSG00000019916	P4ha1	18451	10293.5	0.56963	0.0477309	11.9342	7.85189e-33	1.15762e-31
ENSMUSG00000072621	Slfn10-ps	237887	1357.77	1.20089	0.100656	11.9306	8.19493e-33	1.20725e-31
ENSMUSG00000019302	Atp6v0a1	11975	17714.3	-0.388816	0.0325948	-11.9288	8.3807e-33	1.23366e-31
ENSMUSG00000038170	Pde4dip	83679	2965.47	0.754713	0.0632791	11.9267	8.58838e-33	1.26325e-31
ENSMUSG00000051682	Treml4	224840	125.444	3.48895	0.292689	11.9203	9.27571e-33	1.36329e-31
ENSMUSG00000026021	Sumo1	22218	4795	0.519973	0.0436403	11.915	9.88925e-33	1.45234e-31
ENSMUSG00000022956	Atp5o	28080	2795.28	0.589838	0.0495192	11.9113	1.03344e-32	1.51655e-31
ENSMUSG00000024921	Smarca2	67155	2209.38	-0.5771	0.0484549	-11.9101	1.04906e-32	1.53827e-31
ENSMUSG00000032741	Tpcn1	252972	638.938	-1.05282	0.088409	-11.9085	1.06861e-32	1.56573e-31
ENSMUSG00000039735	Fnbp1l	214459	358.776	1.23715	0.104038	11.8913	1.31303e-32	1.92236e-31
ENSMUSG00000026750	Psmb7	19177	2729.17	0.676165	0.0568792	11.8877	1.37084e-32	2.00544e-31
ENSMUSG00000046711	Hmga1	15361	2955.59	0.831025	0.0699071	11.8876	1.37355e-32	2.00786e-31
ENSMUSG00000037503	Fam168b	214469	13152.3	-0.452223	0.0380676	-11.8795	1.51294e-32	2.20993e-31
ENSMUSG00000058126	Tpm3-rs7	621054	9783.82	0.474269	0.0399288	11.8779	1.54231e-32	2.25108e-31
ENSMUSG00000053175	Bcl3	12051	1466	1.0006	0.0842442	11.8773	1.55229e-32	2.26391e-31
ENSMUSG00000078763	Slfn1	20555	127.211	3.87171	0.326029	11.8754	1.58956e-32	2.31648e-31
ENSMUSG00000054408	Spcs3	76687	12512.7	0.419748	0.0353466	11.8752	1.59227e-32	2.31864e-31
ENSMUSG00000025950	Idh1	15926	10890	-0.70277	0.0591871	-11.8737	1.62107e-32	2.35876e-31
ENSMUSG00000042029	Ncapg2	76044	1111.24	-1.18843	0.100092	-11.8734	1.62783e-32	2.36678e-31
ENSMUSG00000032279	Idh3a	67834	2180.55	0.749421	0.0631574	11.8659	1.77933e-32	2.58508e-31
ENSMUSG00000044026	Slc35g1	240660	718.659	0.958833	0.080809	11.8654	1.79007e-32	2.59869e-31
ENSMUSG00000026202	Tuba4a	22145	2248.1	0.769542	0.0648587	11.8649	1.80146e-32	2.61321e-31
ENSMUSG00000027763	Mbnl1	56758	25056.6	-0.38191	0.0322055	-11.8585	1.94362e-32	2.81728e-31
ENSMUSG00000035273	Hpse	15442	7296.27	-0.613692	0.0517643	-11.8555	2.01469e-32	2.91806e-31
ENSMUSG00000029004	Kmt2e	69188	3242.59	-0.564497	0.0476585	-11.8446	2.29473e-32	3.32114e-31
ENSMUSG00000071042	Rasgrp3	240168	5711.97	-1.45578	0.12305	-11.8308	2.70624e-32	3.91073e-31
ENSMUSG00000019256	Ahr	11622	659.139	-1.49312	0.126232	-11.8283	2.78595e-32	4.02286e-31
ENSMUSG00000026466	Tor1aip1	208263	6869.34	0.688745	0.0582441	11.8251	2.89402e-32	4.17572e-31
ENSMUSG00000069516	Lyz2	17105	2.0869e+06	0.375927	0.0317989	11.822	3.00472e-32	4.33215e-31
ENSMUSG00000020641	Rsad2	58185	10598.1	5.28267	0.446867	11.8216	3.02055e-32	4.35165e-31
ENSMUSG00000031967	Afg3l1	114896	3735.82	0.513661	0.0434796	11.8138	3.31132e-32	4.76694e-31
ENSMUSG00000058050	Gm9234	668548	4189.39	0.601408	0.0509158	11.8118	3.39228e-32	4.87978e-31
ENSMUSG00000055681	Cope	59042	5968.93	0.40769	0.0345334	11.8057	3.6485e-32	5.24437e-31
ENSMUSG00000005034	Prkacb	18749	8085.99	-0.518827	0.0439981	-11.792	4.2908e-32	6.16295e-31
ENSMUSG00000039230	Tbcd	108903	2687.3	0.490883	0.0416385	11.7892	4.43913e-32	6.37116e-31
ENSMUSG00000024659	Anxa1	16952	7777.64	0.545996	0.0463171	11.7882	4.48901e-32	6.43788e-31
ENSMUSG00000026687	Aldh9a1	56752	3648.97	-0.654591	0.0555814	-11.7772	5.11926e-32	7.33619e-31
ENSMUSG00000020116	Pno1	66249	1883.63	0.849859	0.0722648	11.7604	6.24723e-32	8.94586e-31
ENSMUSG00000008475	Arpc5	67771	30008.7	0.377187	0.0320906	11.7538	6.75063e-32	9.65942e-31
ENSMUSG00000026923	Notch1	18128	3118.32	-0.81793	0.0695917	-11.7533	6.79424e-32	9.71449e-31
ENSMUSG00000001123	Lgals9	16859	11578	1.37573	0.117058	11.7525	6.85432e-32	9.79299e-31
ENSMUSG00000029649	Pomp	66537	4969.81	0.63161	0.0537462	11.7517	6.91991e-32	9.87925e-31
ENSMUSG00000071350	Setdb2	239122	701.016	0.974334	0.0829282	11.7491	7.1354e-32	1.01792e-30
ENSMUSG00000072115	Ang	11727	197.067	-1.98522	0.169066	-11.7422	7.74155e-32	1.10356e-30
ENSMUSG00000059439	Bcas3	192197	1245.84	-0.727491	0.0619719	-11.7391	8.03831e-32	1.14501e-30
ENSMUSG00000039671	Zmynd8	228880	2727.29	-0.569856	0.0485444	-11.7389	8.05734e-32	1.14685e-30
ENSMUSG00000014959	Gorasp2	70231	4430.99	0.495828	0.0422544	11.7343	8.49944e-32	1.20887e-30
ENSMUSG00000026229	Psmd1	70247	9355.03	0.49523	0.0422078	11.7331	8.62191e-32	1.22537e-30
ENSMUSG00000078249	Hmga1b	111241	2761.45	0.817549	0.0696894	11.7313	8.80586e-32	1.25058e-30
ENSMUSG00000019978	Epb41l2	13822	11288.2	-0.521688	0.0445048	-11.7221	9.82517e-32	1.39429e-30
ENSMUSG00000046879	Irgm1	15944	4755.98	1.90529	0.162604	11.7173	1.03922e-31	1.47366e-30
ENSMUSG00000080977	Gm13772	101055991	387.251	1.34077	0.114435	11.7164	1.05092e-31	1.48913e-30
ENSMUSG00000002325	Irf9	16391	3046.75	0.648517	0.0553691	11.7126	1.09846e-31	1.55533e-30
ENSMUSG00000040269	Mrps28	66230	721.069	1.0109	0.0863302	11.7096	1.13749e-31	1.6094e-30
ENSMUSG00000031812	Map1lc3b	67443	13559	-0.503591	0.043043	-11.6997	1.27884e-31	1.80803e-30
ENSMUSG00000003037	Rab8a	17274	6772.79	0.44478	0.0380265	11.6966	1.32685e-31	1.87451e-30
ENSMUSG00000052837	Junb	16477	9553.75	0.926964	0.0792608	11.6951	1.35011e-31	1.90594e-30
ENSMUSG00000005043	Sgsh	27029	2343.09	-0.83796	0.0716883	-11.6889	1.4519e-31	2.04812e-30
ENSMUSG00000018427	Ypel2	77864	439.483	-1.5677	0.13414	-11.687	1.48592e-31	2.09456e-30
ENSMUSG00000042444	Mindy2	235461	4109.29	-0.629387	0.0538749	-11.6824	1.56852e-31	2.20934e-30
ENSMUSG00000029066	Mrpl20	66448	1570.66	0.737693	0.063186	11.6749	1.71179e-31	2.40935e-30
ENSMUSG00000095649	Gm8979	668108	450.423	1.99978	0.171452	11.6638	1.95145e-31	2.74463e-30
ENSMUSG00000001891	Ugp2	216558	5414.71	0.414902	0.0355798	11.6612	2.01301e-31	2.82912e-30
ENSMUSG00000068823	Csde1	229663	22666.4	0.439476	0.037691	11.6599	2.04166e-31	2.86726e-30
ENSMUSG00000066861	Oas1g	23960	3533.37	2.34028	0.200732	11.6587	2.07147e-31	2.90697e-30
ENSMUSG00000082896	Gm5844	545508	1352.5	0.701257	0.0601867	11.6514	2.25851e-31	3.1671e-30
ENSMUSG00000063506	Arhgap22	239027	745.789	-1.02324	0.0878714	-11.6448	2.4389e-31	3.41753e-30
ENSMUSG00000033706	Smyd5	232187	1847.88	0.626963	0.0538477	11.6433	2.48347e-31	3.4774e-30
ENSMUSG00000049881	2810025M15Rik	69953	2058.1	-0.637841	0.0547927	-11.641	2.55094e-31	3.56925e-30
ENSMUSG00000045983	Eif4g1	208643	13673.1	0.430624	0.0369955	11.6399	2.58279e-31	3.61114e-30
ENSMUSG00000024610	Cd74	16149	483.726	1.45005	0.124578	11.6398	2.58769e-31	3.61532e-30
ENSMUSG00000038178	Slc43a2	215113	19331	0.543128	0.0466803	11.635	2.73462e-31	3.81779e-30
ENSMUSG00000024766	Lipo3	381236	2083.32	0.623903	0.0536368	11.632	2.83399e-31	3.9536e-30
ENSMUSG00000025287	Acot9	56360	2315.61	0.648133	0.0557641	11.6228	3.15748e-31	4.40165e-30
ENSMUSG00000071637	Cebpd	12609	1567.34	1.37007	0.11788	11.6226	3.16221e-31	4.40501e-30
ENSMUSG00000023015	Racgap1	26934	1444.17	-0.775919	0.0667964	-11.6162	3.41036e-31	4.74719e-30
ENSMUSG00000070501	Ifi214	545384	197.387	3.24553	0.279595	11.608	3.75434e-31	5.22217e-30
ENSMUSG00000025203	Scd2	20250	5748.47	0.755204	0.065066	11.6067	3.80939e-31	5.29485e-30
ENSMUSG00000005354	Txn2	56551	3825.55	0.536318	0.0462106	11.606	3.84305e-31	5.33772e-30
ENSMUSG00000034641	Cd300ld	217305	3132.13	0.67023	0.0577812	11.5994	4.14744e-31	5.75628e-30
ENSMUSG00000032475	Nck1	17973	2102.93	0.646059	0.0557163	11.5955	4.34297e-31	6.02325e-30
ENSMUSG00000040483	Xaf1	327959	1426.12	2.30402	0.198774	11.5911	4.56999e-31	6.33347e-30
ENSMUSG00000030104	Edem1	192193	26679.6	-0.373251	0.032212	-11.5873	4.77784e-31	6.61669e-30
ENSMUSG00000031826	Usp10	22224	1834.88	0.708232	0.0611339	11.5849	4.91372e-31	6.79988e-30
ENSMUSG00000022353	Mtss1	211401	3464.04	-0.631092	0.0544911	-11.5816	5.11073e-31	7.06735e-30
ENSMUSG00000021286	Zfyve21	68520	1528.23	-0.829915	0.0716607	-11.5812	5.13313e-31	7.09316e-30
ENSMUSG00000015714	Cers2	76893	13384.1	0.333875	0.0288409	11.5765	5.42425e-31	7.48997e-30
ENSMUSG00000031467	Agpat5	52123	3269.09	0.725946	0.0627398	11.5708	5.79701e-31	7.99886e-30
ENSMUSG00000031586	Rbpms	19663	964.026	1.13869	0.0984131	11.5705	5.81606e-31	8.01931e-30
ENSMUSG00000054932	Afp	11576	145.214	2.31826	0.20038	11.5693	5.89658e-31	8.12441e-30
ENSMUSG00000043263	Ifi209	236312	1885	3.11405	0.269306	11.5632	6.32699e-31	8.7111e-30
ENSMUSG00000050565	Tor1aip2	240832	8799.11	0.73955	0.0639744	11.5601	6.56442e-31	9.03144e-30
ENSMUSG00000026896	Ifih1	71586	2180.85	1.82798	0.158216	11.5537	7.07054e-31	9.72072e-30
ENSMUSG00000035517	Tdrd7	100121	5050.74	0.763531	0.0660868	11.5535	7.09117e-31	9.74201e-30
ENSMUSG00000028149	Rap1gds1	229877	9919.85	0.508568	0.044038	11.5484	7.52265e-31	1.03273e-29
ENSMUSG00000047875	Gpr157	269604	2998.58	-0.898883	0.0778559	-11.5455	7.78187e-31	1.06754e-29
ENSMUSG00000022419	Deptor	97998	578.158	-1.40989	0.122214	-11.5362	8.66922e-31	1.18841e-29
ENSMUSG00000032860	P2ry2	18442	1756.67	0.684135	0.0593139	11.5341	8.87658e-31	1.21596e-29
ENSMUSG00000003992	Ssbp2	66970	458.384	-1.48263	0.128557	-11.5329	9.00723e-31	1.23296e-29
ENSMUSG00000042500	Ago4	76850	1551.58	-1.28734	0.111651	-11.5301	9.30783e-31	1.27319e-29
ENSMUSG00000052776	Oas1a	246730	7145.6	2.05565	0.1783	11.5291	9.40767e-31	1.28592e-29
ENSMUSG00000018923	Med11	66172	1078.43	0.796913	0.0691222	11.529	9.41777e-31	1.28637e-29
ENSMUSG00000025134	Alyref	21681	2838.54	0.496333	0.043055	11.5279	9.54623e-31	1.30298e-29
ENSMUSG00000005251	Ripk4	72388	149.492	-2.43301	0.211173	-11.5214	1.02933e-30	1.40393e-29
ENSMUSG00000041057	Wdr43	72515	2313.81	0.672252	0.0583528	11.5205	1.04051e-30	1.41817e-29
ENSMUSG00000027248	Pdia3	14827	36843.2	0.366823	0.0318568	11.5147	1.11191e-30	1.51439e-29
ENSMUSG00000058624	Gda	14544	806.265	1.49652	0.130037	11.5085	1.19604e-30	1.62781e-29
ENSMUSG00000074607	Tox2	269389	734.15	-1.03926	0.0903127	-11.5073	1.21188e-30	1.64817e-29
ENSMUSG00000056234	Ncoa4	27057	16504.7	0.486017	0.0422444	11.5049	1.24661e-30	1.6942e-29
ENSMUSG00000030872	Gga2	74105	5529.16	0.48951	0.0425713	11.4986	1.34094e-30	1.82108e-29
ENSMUSG00000028932	Psmc2	19181	4847.34	0.536219	0.0467057	11.4808	1.6474e-30	2.23567e-29
ENSMUSG00000023008	Fmnl3	22379	7452.35	-0.461598	0.0402344	-11.4727	1.80858e-30	2.45266e-29
ENSMUSG00000029366	Dck	13178	3590.9	1.65517	0.144289	11.4713	1.83953e-30	2.49283e-29
ENSMUSG00000020315	Sptbn1	20742	4628.3	-0.810652	0.0706768	-11.4698	1.86997e-30	2.53228e-29
ENSMUSG00000038332	Sesn1	140742	7963.74	-0.573318	0.0499869	-11.4694	1.88031e-30	2.54446e-29
ENSMUSG00000027010	Slc25a12	78830	2531.22	0.784823	0.068447	11.4661	1.95168e-30	2.63915e-29
ENSMUSG00000026626	Ppp2r5a	226849	6085.68	0.592502	0.051731	11.4535	2.25818e-30	3.05145e-29
ENSMUSG00000032939	Nup93	71805	2469.8	0.60875	0.0531808	11.4468	2.43964e-30	3.2943e-29
ENSMUSG00000020629	Adi1	104923	3033.87	-0.555904	0.0485657	-11.4464	2.45037e-30	3.30644e-29
ENSMUSG00000054008	Ndst1	15531	4846.98	-0.653181	0.0570973	-11.4398	2.64531e-30	3.56693e-29
ENSMUSG00000101431	Gm7901	666036	184.746	1.78153	0.155735	11.4394	2.65584e-30	3.57858e-29
ENSMUSG00000027639	Samhd1	56045	4586.57	1.0396	0.0909113	11.4353	2.78528e-30	3.75033e-29
ENSMUSG00000029553	Tfec	21426	731.845	1.38827	0.121408	11.4347	2.80394e-30	3.77278e-29
ENSMUSG00000052336	Cx3cr1	13051	26423.1	-0.485031	0.0424544	-11.4248	3.145e-30	4.22867e-29
ENSMUSG00000018750	Zbtb4	75580	1267.2	-0.839579	0.0735257	-11.4188	3.36678e-30	4.52367e-29
ENSMUSG00000095115	Itpripl2	319622	4258.24	0.635609	0.0557107	11.4091	3.76621e-30	5.05676e-29
ENSMUSG00000055447	Cd47	16423	9227.32	0.710338	0.062271	11.4072	3.84961e-30	5.16507e-29
ENSMUSG00000039195	1110008P14Rik	73737	830.689	1.01713	0.0891815	11.4051	3.94123e-30	5.28427e-29
ENSMUSG00000027429	Sec23b	27054	4199.85	0.476445	0.0417782	11.4041	3.98696e-30	5.34179e-29
ENSMUSG00000015312	Gadd45b	17873	747.544	1.25882	0.110385	11.4039	3.99622e-30	5.35042e-29
ENSMUSG00000024725	Ostf1	20409	10147.1	0.355965	0.0312197	11.4019	4.08932e-30	5.4712e-29
ENSMUSG00000041231	Ublcp1	79560	840.241	0.96386	0.0845459	11.4004	4.16006e-30	5.56191e-29
ENSMUSG00000022797	Tfrc	22042	10785.2	0.707616	0.0621006	11.3947	4.44496e-30	5.93864e-29
ENSMUSG00000051864	Tbc1d22a	223754	5530.21	-0.654274	0.0574399	-11.3906	4.65802e-30	6.21891e-29
ENSMUSG00000062515	Fabp4	11770	1231.1	0.758164	0.0666516	11.375	5.5678e-30	7.42831e-29
ENSMUSG00000037058	Paip2	67869	4478.52	-0.556915	0.0489731	-11.3719	5.77384e-30	7.69777e-29
ENSMUSG00000051285	Pcmtd1	319263	3435.74	-0.578606	0.0509115	-11.3649	6.25181e-30	8.32915e-29
ENSMUSG00000023991	Foxp4	74123	473.14	1.43039	0.125925	11.3591	6.68588e-30	8.9012e-29
ENSMUSG00000022876	Samsn1	67742	4588.98	0.612505	0.0539469	11.3539	7.09617e-30	9.4408e-29
ENSMUSG00000001138	Cnnm3	94218	2176.97	-0.623623	0.0549684	-11.3451	7.84128e-30	1.04248e-28
ENSMUSG00000017830	Dhx58	80861	2175.46	2.06039	0.181667	11.3416	8.16661e-30	1.08497e-28
ENSMUSG00000021832	Psmc6	67089	3576.56	0.524724	0.0462736	11.3396	8.35213e-30	1.10884e-28
ENSMUSG00000101188	Eif4a-ps4	13674	8611.16	0.654918	0.0578494	11.3211	1.032e-29	1.36818e-28
ENSMUSG00000015461	Atf6b	12915	4500.24	0.665125	0.0587638	11.3186	1.06128e-29	1.40601e-28
ENSMUSG00000021595	Nsun2	28114	3919.58	0.518207	0.0457901	11.317	1.0811e-29	1.43127e-28
ENSMUSG00000002699	Lcp2	16822	5944.17	0.693095	0.0612553	11.3148	1.10793e-29	1.46576e-28
ENSMUSG00000026536	Ifi211	381308	3213.46	2.53745	0.224311	11.3122	1.14153e-29	1.50916e-28
ENSMUSG00000034422	Parp14	547253	9925.94	1.8994	0.16793	11.3107	1.16198e-29	1.53513e-28
ENSMUSG00000079419	Ms4a6c	73656	3317.61	0.970087	0.0857768	11.3094	1.17851e-29	1.55588e-28
ENSMUSG00000094737	Gm17045	100417766	374.694	1.25908	0.111343	11.3082	1.1956e-29	1.57734e-28
ENSMUSG00000038497	Tmco3	234076	4208	0.437047	0.0386535	11.3068	1.21454e-29	1.60122e-28
ENSMUSG00000030522	Mtmr10	233315	2594.42	-0.570999	0.0505069	-11.3054	1.23456e-29	1.62648e-28
ENSMUSG00000033016	Nfatc1	18018	3995.21	-0.566051	0.0500732	-11.3045	1.24718e-29	1.64196e-28
ENSMUSG00000038181	Chpf2	100910	4101.82	0.567935	0.050285	11.2943	1.39969e-29	1.84146e-28
ENSMUSG00000004455	Ppp1cc	19047	14975.8	-0.484188	0.0428792	-11.2919	1.43893e-29	1.89148e-28
ENSMUSG00000041992	Rapgef5	217944	4684.03	0.473039	0.041892	11.2919	1.4397e-29	1.89148e-28
ENSMUSG00000028300	C9orf72	73205	2821.3	0.617903	0.0549198	11.251	2.28973e-29	3.00616e-28
ENSMUSG00000038204	Asb10	117590	362.191	-1.66117	0.14781	-11.2385	2.63743e-29	3.46026e-28
ENSMUSG00000031657	Heatr3	234549	1387.19	0.668726	0.0595093	11.2373	2.67338e-29	3.505e-28
ENSMUSG00000042492	Tbc1d10b	68449	5814.36	0.509242	0.0453292	11.2343	2.76672e-29	3.62487e-28
ENSMUSG00000039703	Nploc4	217365	7366.74	0.413128	0.036804	11.2251	3.07135e-29	4.0212e-28
ENSMUSG00000016559	H3f3b	15081	34024.4	0.467144	0.0416308	11.2211	3.21175e-29	4.20211e-28
ENSMUSG00000026020	Nop58	55989	1298.61	0.773868	0.0689977	11.2159	3.40848e-29	4.45642e-28
ENSMUSG00000041773	Enc1	13803	453.202	-1.67603	0.14951	-11.2101	3.63653e-29	4.75131e-28
ENSMUSG00000025357	Dgka	13139	711.472	-1.01806	0.0908439	-11.2067	3.78096e-29	4.93661e-28
ENSMUSG00000079418	Atg4a	666468	1004.78	0.746616	0.0666239	11.2064	3.79211e-29	4.94776e-28
ENSMUSG00000041355	Ssr2	66256	3121.76	0.529516	0.0472894	11.1974	4.20061e-29	5.47699e-28
ENSMUSG00000027598	Itch	16396	9053.71	-0.49904	0.0445694	-11.1969	4.22147e-29	5.50039e-28
ENSMUSG00000020267	Hint1	15254	4309.78	0.645847	0.0576814	11.1968	4.2277e-29	5.50473e-28
ENSMUSG00000035629	Rubcn	100502698	3944.72	-0.634434	0.0567289	-11.1836	4.90509e-29	6.38235e-28
ENSMUSG00000083396	Gm15542	100043546	2347.13	0.608985	0.0544718	11.1798	5.119e-29	6.6561e-28
ENSMUSG00000024982	Zdhhc6	66980	3312.75	0.536726	0.0480293	11.175	5.40772e-29	7.02669e-28
ENSMUSG00000030020	Prickle2	243548	196.695	-2.00995	0.179987	-11.1672	5.90273e-29	7.66465e-28
ENSMUSG00000022508	Bcl6	12053	3003.84	-1.09351	0.0979319	-11.166	5.98137e-29	7.76144e-28
ENSMUSG00000017221	Psmd3	22123	4356.81	0.539012	0.0482751	11.1654	6.01969e-29	7.80582e-28
ENSMUSG00000059851	Kmt5c	232811	1618.43	-0.891926	0.0799234	-11.1598	6.41589e-29	8.31388e-28
ENSMUSG00000086851	A430108G06Rik	319650	141.93	-2.63313	0.23618	-11.1488	7.256e-29	9.3961e-28
ENSMUSG00000006732	Mettl1	17299	252.972	1.47351	0.132288	11.1387	8.12916e-29	1.05196e-27
ENSMUSG00000053801	Grwd1	101612	942.682	0.885284	0.0795167	11.1333	8.63585e-29	1.11677e-27
ENSMUSG00000074738	Fndc10	230991	265.074	-1.43789	0.129174	-11.1314	8.81965e-29	1.13976e-27
ENSMUSG00000031431	Tsc22d3	14605	1376.26	-1.00552	0.0903836	-11.1251	9.47428e-29	1.22352e-27
ENSMUSG00000041362	Shtn1	71653	2449.13	0.655804	0.0589532	11.1241	9.57225e-29	1.23533e-27
ENSMUSG00000026088	Mitd1	69028	578.988	1.31185	0.118098	11.1081	1.14568e-28	1.47753e-27
ENSMUSG00000028420	Tmem38b	52076	1639.58	0.709241	0.0638822	11.1023	1.22228e-28	1.57525e-27
ENSMUSG00000010755	Cars	27267	3245.75	0.567286	0.0511383	11.0932	1.354e-28	1.74381e-27
ENSMUSG00000024381	Bin1	30948	6803.34	-0.48684	0.0438998	-11.0898	1.40588e-28	1.80941e-27
ENSMUSG00000027715	Ccna2	12428	883.551	-1.27639	0.115098	-11.0896	1.40939e-28	1.81269e-27
ENSMUSG00000027447	Cst3	13010	61838.7	-0.393652	0.0355028	-11.0879	1.43563e-28	1.84519e-27
ENSMUSG00000029135	Fosl2	14284	1956.96	-0.750708	0.0677145	-11.0864	1.46113e-28	1.87668e-27
ENSMUSG00000079293	Clec7a	56644	9646.47	-0.513156	0.0463212	-11.0782	1.60032e-28	2.05408e-27
ENSMUSG00000020340	Cyfip2	76884	1591.92	0.724535	0.0654072	11.0773	1.61655e-28	2.07349e-27
ENSMUSG00000044768	D1Ertd622e	52392	5746.01	0.547519	0.0494554	11.071	1.73517e-28	2.22414e-27
ENSMUSG00000024235	Map3k8	26410	1510.02	0.70265	0.06348	11.0688	1.7771e-28	2.27635e-27
ENSMUSG00000038545	Cul7	66515	858.648	-0.829625	0.0749656	-11.0667	1.81912e-28	2.3286e-27
ENSMUSG00000025375	Aatk	11302	1153.63	-0.919561	0.0831283	-11.062	1.91868e-28	2.45438e-27
ENSMUSG00000074743	Thbd	21824	484.722	-2.1022	0.190128	-11.0567	2.03396e-28	2.60009e-27
ENSMUSG00000020048	Hsp90b1	22027	23377.3	0.450044	0.0407067	11.0558	2.05604e-28	2.62655e-27
ENSMUSG00000030560	Ctsc	13032	65784.4	0.600565	0.0543256	11.0549	2.07555e-28	2.64969e-27
ENSMUSG00000021149	Gtpbp4	69237	1975.72	0.558601	0.0505551	11.0494	2.20785e-28	2.81668e-27
ENSMUSG00000050732	Vamp8	22320	5085.7	0.47331	0.0428754	11.0392	2.47244e-28	3.15211e-27
ENSMUSG00000019889	Ptprk	19272	258.42	-1.71044	0.155058	-11.031	2.7082e-28	3.45036e-27
ENSMUSG00000052911	Lamb2	16779	2635.37	-0.812139	0.073625	-11.0308	2.71552e-28	3.45736e-27
ENSMUSG00000060475	Wtap	60532	4258.92	0.53105	0.0481514	11.0287	2.77699e-28	3.53325e-27
ENSMUSG00000014856	Tmem208	66320	1882	0.577655	0.0523985	11.0243	2.9192e-28	3.71169e-27
ENSMUSG00000001415	Smg5	229512	2513.9	0.586736	0.0532587	11.0167	3.17412e-28	4.03311e-27
ENSMUSG00000023341	Mx2	17858	472.929	3.22932	0.293229	11.013	3.30966e-28	4.20252e-27
ENSMUSG00000040945	Rcc2	108911	5658.36	0.530007	0.0481293	11.0122	3.33927e-28	4.23727e-27
ENSMUSG00000052397	Ezr	22350	2132.6	0.663419	0.0602898	11.0038	3.66252e-28	4.64434e-27
ENSMUSG00000034902	Pip5k1c	18717	15170.2	0.391168	0.0355534	11.0023	3.7267e-28	4.72256e-27
ENSMUSG00000041238	Rbbp8	225182	1332.13	0.753684	0.0685376	10.9967	3.96589e-28	5.02232e-27
ENSMUSG00000049988	Lrrc25	211228	1917	0.690869	0.0628639	10.9899	4.27364e-28	5.40842e-27
ENSMUSG00000090124	Ugt1a7c	394432	3829.38	-0.483064	0.0439631	-10.9879	4.36756e-28	5.5236e-27
ENSMUSG00000028034	Fubp1	51886	2074.21	0.577358	0.0525693	10.9828	4.62415e-28	5.8442e-27
ENSMUSG00000032449	Slc25a36	192287	4439.25	-0.474404	0.043214	-10.978	4.87561e-28	6.1579e-27
ENSMUSG00000004849	Ap1s1	11769	3969.44	0.526946	0.0480027	10.9774	4.90736e-28	6.19386e-27
ENSMUSG00000015947	Fcgr1	14129	5503.84	1.44824	0.13219	10.9557	6.23651e-28	7.86622e-27
ENSMUSG00000038506	Dcun1d2	102323	1358.48	0.657328	0.0600021	10.9551	6.28248e-28	7.91893e-27
ENSMUSG00000079101	Esd-ps	100040682	353.354	1.26784	0.115746	10.9537	6.37747e-28	8.03332e-27
ENSMUSG00000041827	Oasl1	231655	310.798	4.82845	0.441016	10.9485	6.75867e-28	8.50784e-27
ENSMUSG00000081723	Gm15931	112136069	646.191	1.01924	0.0931763	10.9388	7.51598e-28	9.45487e-27
ENSMUSG00000039501	Znfx1	98999	15565.2	1.48656	0.136003	10.9304	8.25194e-28	1.03738e-26
ENSMUSG00000031851	Ntpcr	66566	1674.23	-0.640898	0.0586681	-10.9241	8.8383e-28	1.11036e-26
ENSMUSG00000032965	Ift57	73916	678.98	0.942413	0.0863341	10.9159	9.67797e-28	1.21504e-26
ENSMUSG00000027514	Zbp1	58203	2344.37	3.39353	0.311092	10.9085	1.05031e-27	1.31775e-26
ENSMUSG00000059743	Fdps	110196	1423.95	0.77964	0.071475	10.9079	1.05708e-27	1.32538e-26
ENSMUSG00000038375	Trp53inp2	68728	6398.39	-0.4152	0.0380824	-10.9027	1.11917e-27	1.40229e-26
ENSMUSG00000026399	Cd55	13136	84.4474	3.12874	0.286976	10.9025	1.12186e-27	1.40474e-26
ENSMUSG00000002996	Hbp1	73389	10740.3	-0.520644	0.0477762	-10.8976	1.18395e-27	1.4815e-26
ENSMUSG00000027303	Ptpra	19262	20494.9	-0.417682	0.0383305	-10.8969	1.19305e-27	1.4919e-26
ENSMUSG00000044703	Phf11a	219131	491.095	2.85654	0.262297	10.8905	1.2795e-27	1.59895e-26
ENSMUSG00000019782	Rwdd1	66521	1521.64	0.680893	0.0625228	10.8903	1.28206e-27	1.6011e-26
ENSMUSG00000019579	Mydgf	28106	2817.39	0.603008	0.055394	10.8858	1.34707e-27	1.68118e-26
ENSMUSG00000039531	Zup1	72580	1518.22	0.937913	0.0862219	10.8779	1.46928e-27	1.83206e-26
ENSMUSG00000042742	Bmt2	101148	3399.02	0.570565	0.052452	10.8778	1.4699e-27	1.83206e-26
ENSMUSG00000032557	Uba5	66663	2492.51	0.5588	0.0513745	10.877	1.48372e-27	1.84806e-26
ENSMUSG00000039959	Hip1	215114	6759.55	-0.688115	0.0632871	-10.8729	1.5518e-27	1.93159e-26
ENSMUSG00000025921	Rdh10	98711	479.273	-1.08188	0.0995493	-10.8678	1.64166e-27	2.0421e-26
ENSMUSG00000037348	Paqr7	71904	2085.41	-0.683147	0.0628706	-10.8659	1.67541e-27	2.08272e-26
ENSMUSG00000050029	Rap2c	72065	2479.66	0.693769	0.0638531	10.8651	1.69089e-27	2.10059e-26
ENSMUSG00000034024	Cct2	12461	4735.43	0.441984	0.0407414	10.8485	2.02678e-27	2.51621e-26
ENSMUSG00000029993	Nfu1	56748	1585.66	0.55042	0.0507391	10.848	2.03729e-27	2.5276e-26
ENSMUSG00000021908	Gm6768	627557	12009.1	0.476683	0.0439758	10.8397	2.23254e-27	2.76803e-26
ENSMUSG00000030793	Pycard	66824	2668.19	0.611391	0.0564175	10.8369	2.30155e-27	2.85172e-26
ENSMUSG00000037260	Hgsnat	52120	17993.8	-0.362554	0.0334691	-10.8325	2.41459e-27	2.98983e-26
ENSMUSG00000063480	Snu13	20826	2928.31	0.5415	0.0500321	10.8231	2.67654e-27	3.31202e-26
ENSMUSG00000054404	Slfn5	327978	6271.24	2.06323	0.190737	10.8172	2.85474e-27	3.53023e-26
ENSMUSG00000028874	Fgr	14191	218.491	1.93551	0.178994	10.8133	2.9786e-27	3.68098e-26
ENSMUSG00000101439	Gm336	240539	388.198	-1.26088	0.116617	-10.8122	3.01397e-27	3.72227e-26
ENSMUSG00000030402	Ppm1n	232941	70.6214	6.40419	0.59258	10.8073	3.17922e-27	3.9238e-26
ENSMUSG00000060131	Atp8b4	241633	1890.55	0.855574	0.0791714	10.8066	3.20334e-27	3.951e-26
ENSMUSG00000037936	Scarb1	20778	2792.33	-0.550928	0.0509935	-10.8039	3.29911e-27	4.06647e-26
ENSMUSG00000039041	Adrm1	56436	3343.02	0.53258	0.049343	10.7934	3.69684e-27	4.55375e-26
ENSMUSG00000027663	Zmat3	22401	736.198	-1.05894	0.0982104	-10.7823	4.17197e-27	5.13567e-26
ENSMUSG00000062580	Timm17a	21854	1945.69	0.611149	0.0566992	10.7788	4.33545e-27	5.33345e-26
ENSMUSG00000025464	Paox	212503	1511.66	-0.861493	0.0799382	-10.777	4.4212e-27	5.43541e-26
ENSMUSG00000081660	Gm11787	666513	982.259	0.727286	0.0675322	10.7695	4.79749e-27	5.89419e-26
ENSMUSG00000045362	Tnfrsf26	244237	1478.91	-0.931407	0.0865962	-10.7557	5.56827e-27	6.83674e-26
ENSMUSG00000024236	Svil	225115	1947.55	-0.904818	0.0841553	-10.7518	5.81373e-27	7.13349e-26
ENSMUSG00000052214	Opa3	403187	1786.69	0.690262	0.0642212	10.7482	6.04233e-27	7.40919e-26
ENSMUSG00000018008	Cyth4	72318	22955.5	-0.372284	0.0346449	-10.7457	6.20911e-27	7.60877e-26
ENSMUSG00000027984	Hadh	15107	2137.96	-0.538618	0.0501707	-10.7357	6.91907e-27	8.47329e-26
ENSMUSG00000005373	Mlxipl	58805	363.01	-1.6011	0.149166	-10.7337	7.06861e-27	8.65083e-26
ENSMUSG00000090213	Tmem189	407243	9804.6	-0.419909	0.0391433	-10.7275	7.56293e-27	9.24982e-26
ENSMUSG00000020638	Cmpk2	22169	5686.61	4.91066	0.457946	10.7232	7.91811e-27	9.67797e-26
ENSMUSG00000028613	Lrp8	16975	544.9	1.59569	0.148812	10.7228	7.95415e-27	9.71576e-26
ENSMUSG00000040774	Cept1	99712	5675.7	0.588569	0.0549337	10.7142	8.73348e-27	1.06608e-25
ENSMUSG00000018217	Pmp22	18858	28660.3	-0.48403	0.0451925	-10.7104	9.09485e-27	1.10948e-25
ENSMUSG00000021608	Lpcat1	210992	2985.69	-0.682067	0.063693	-10.7087	9.26766e-27	1.12983e-25
ENSMUSG00000030180	Kdm5a	214899	3395.61	-0.781499	0.0730181	-10.7028	9.87423e-27	1.20301e-25
ENSMUSG00000026245	Farsb	23874	3976.59	0.4299	0.0401679	10.7026	9.89873e-27	1.20521e-25
ENSMUSG00000050390	C77080	97130	2752.86	-0.734655	0.0687615	-10.6841	1.20814e-26	1.47003e-25
ENSMUSG00000005125	Ndrg1	17988	718.852	-1.06301	0.0995221	-10.6812	1.24672e-26	1.51599e-25
ENSMUSG00000021737	Psmd6	66413	3988.57	0.441785	0.041374	10.6778	1.29232e-26	1.57043e-25
ENSMUSG00000018986	Slfn3	20557	347.334	1.83017	0.171486	10.6724	1.37073e-26	1.66358e-25
ENSMUSG00000030835	Nomo1	211548	3074.33	0.672146	0.0629797	10.6724	1.36994e-26	1.66358e-25
ENSMUSG00000034075	Zdhhc5	228136	5984.53	0.569459	0.0534111	10.6618	1.53603e-26	1.863e-25
ENSMUSG00000059323	Tonsl	72749	4954.69	0.393333	0.0369102	10.6565	1.62668e-26	1.97169e-25
ENSMUSG00000027306	Nusap1	108907	534.331	-1.17439	0.110279	-10.6492	1.75807e-26	2.12958e-25
ENSMUSG00000038188	Scarf1	380713	415.118	1.0739	0.10095	10.6379	1.9855e-26	2.40353e-25
ENSMUSG00000020849	Ywhae	22627	11736.9	0.401065	0.0377201	10.6327	2.10037e-26	2.54096e-25
ENSMUSG00000002658	Gtf2f1	98053	1891.02	0.549481	0.0517396	10.6201	2.40261e-26	2.90475e-25
ENSMUSG00000020385	Clk4	12750	1831.99	-0.897561	0.0845598	-10.6145	2.5514e-26	3.08267e-25
ENSMUSG00000039686	Zer1	227693	1178.87	-0.84648	0.0798306	-10.6035	2.87154e-26	3.46726e-25
ENSMUSG00000078974	Sec61g	20335	1359.45	0.818186	0.0771826	10.6007	2.95878e-26	3.57032e-25
ENSMUSG00000020225	Tmbim4	68212	4344.81	0.439818	0.0415257	10.5915	3.2644e-26	3.93661e-25
ENSMUSG00000013646	Sh3bp5l	79566	1285.56	-0.746502	0.0704977	-10.589	3.35061e-26	4.038e-25
ENSMUSG00000040152	Thbs1	21825	3098.68	-1.51274	0.14287	-10.5882	3.37925e-26	4.06992e-25
ENSMUSG00000018167	Stard3	59045	4571.77	0.81217	0.0767115	10.5873	3.41228e-26	4.10709e-25
ENSMUSG00000083261	Gm7816	665839	1446.89	0.622085	0.0588009	10.5795	3.70922e-26	4.46166e-25
ENSMUSG00000036278	Macrod1	107227	327.606	-1.44519	0.136619	-10.5782	3.76153e-26	4.52172e-25
ENSMUSG00000066800	Rnasel	24014	1796.36	-0.860448	0.0813517	-10.5769	3.81401e-26	4.58189e-25
ENSMUSG00000027671	Actl6a	56456	1555.12	0.583839	0.0552038	10.5761	3.84736e-26	4.61902e-25
ENSMUSG00000041571	Selenow	20364	1016.35	0.959665	0.0907995	10.5691	4.14639e-26	4.97488e-25
ENSMUSG00000025498	Irf7	54123	3579.95	3.44098	0.325669	10.5659	4.28854e-26	5.14217e-25
ENSMUSG00000032803	Cdv3	321022	5683.18	0.687856	0.0651042	10.5655	4.30868e-26	5.16306e-25
ENSMUSG00000038412	Higd1a	56295	945.592	0.871371	0.0824784	10.5648	4.33694e-26	5.19363e-25
ENSMUSG00000021939	Ctsb	13030	842822	-0.343506	0.0325165	-10.5641	4.37323e-26	5.23378e-25
ENSMUSG00000039699	Batf2	74481	196.177	2.01858	0.191134	10.5611	4.51479e-26	5.39979e-25
ENSMUSG00000026581	Sell	20343	217.585	-2.58204	0.244496	-10.5607	4.53461e-26	5.42007e-25
ENSMUSG00000031365	Zfp275	27081	1009.11	0.684781	0.0648435	10.5605	4.54168e-26	5.4251e-25
ENSMUSG00000037697	Ddhd1	114874	1178.05	1.07241	0.101559	10.5595	4.58875e-26	5.47787e-25
ENSMUSG00000068874	Selenbp1	20341	1013.2	-0.889997	0.084353	-10.5509	5.03278e-26	6.00416e-25
ENSMUSG00000034006	Pqlc1	66943	1970.17	-0.788818	0.0748023	-10.5454	5.33623e-26	6.36216e-25
ENSMUSG00000051185	Fam174a	67698	4765.9	-0.395916	0.0375471	-10.5445	5.38464e-26	6.41585e-25
ENSMUSG00000038696	Mapkap1	227743	2487.51	0.46312	0.0439219	10.5442	5.40491e-26	6.43595e-25
ENSMUSG00000050490	Gm8394	666974	546.057	0.927007	0.0879516	10.54	5.65177e-26	6.72567e-25
ENSMUSG00000036469	2021-03-01	72925	2603.89	0.867514	0.0823348	10.5364	5.86914e-26	6.97559e-25
ENSMUSG00000072437	Nanos1	332397	420.928	-1.33143	0.126365	-10.5364	5.86887e-26	6.97559e-25
ENSMUSG00000023988	Bysl	53414	958.669	0.913094	0.0866649	10.5359	5.9004e-26	7.00834e-25
ENSMUSG00000070034	Sp110	109032	2240.65	1.09113	0.10357	10.5353	5.94046e-26	7.05151e-25
ENSMUSG00000039159	Ube2h	22214	4319.72	-0.578494	0.0549289	-10.5317	6.17157e-26	7.32125e-25
ENSMUSG00000040033	Stat2	20847	6223.22	2.00636	0.19053	10.5304	6.25645e-26	7.4173e-25
ENSMUSG00000029999	Tgfa	21802	611.751	-0.958337	0.0910072	-10.5303	6.26045e-26	7.41739e-25
ENSMUSG00000044583	Tlr7	170743	11393.3	-0.543905	0.0516624	-10.5281	6.41451e-26	7.59519e-25
ENSMUSG00000033610	Pank1	75735	465.001	-1.16926	0.111076	-10.5267	6.50995e-26	7.70338e-25
ENSMUSG00000007039	Ddah2	51793	803.08	-0.965904	0.091762	-10.5262	6.54302e-26	7.73767e-25
ENSMUSG00000052102	Gnpda1	26384	7520.77	-0.54802	0.0520816	-10.5223	6.81675e-26	8.05635e-25
ENSMUSG00000038894	Irs2	384783	866.509	-1.03482	0.098381	-10.5185	7.10127e-26	8.38738e-25
ENSMUSG00000031453	Rasa3	19414	6586.91	-0.456227	0.0433916	-10.5142	7.43195e-26	8.77248e-25
ENSMUSG00000032666	1700025G04Rik	69399	631.884	-0.941761	0.0896694	-10.5026	8.40326e-26	9.90674e-25
ENSMUSG00000052485	Tmem171	380863	190.631	1.55869	0.14841	10.5026	8.40335e-26	9.90674e-25
ENSMUSG00000016933	Plcg1	18803	1278.08	-0.680933	0.0648384	-10.502	8.45596e-26	9.95638e-25
ENSMUSG00000022092	Ppp3cc	19057	524.927	1.08485	0.103331	10.4988	8.75171e-26	1.02982e-24
ENSMUSG00000019210	Atp6v1e1	11973	11729.2	0.369575	0.0352122	10.4956	9.04632e-26	1.06383e-24
ENSMUSG00000024048	Myl12a	67268	10549.6	0.414758	0.0395298	10.4923	9.37371e-26	1.10164e-24
ENSMUSG00000001750	Tcirg1	27060	15808.5	0.46492	0.0443124	10.4919	9.41403e-26	1.1057e-24
ENSMUSG00000024885	Aldh3b1	67689	3807.82	0.541739	0.0516844	10.4817	1.04875e-25	1.23101e-24
ENSMUSG00000026003	Acadl	11363	3552.55	-0.467497	0.0446259	-10.4759	1.11449e-25	1.30737e-24
ENSMUSG00000026956	Uap1l1	227620	12346.4	0.361449	0.0345094	10.4739	1.13822e-25	1.33439e-24
ENSMUSG00000002984	Tomm40	53333	1556.46	0.740261	0.0707229	10.4671	1.2237e-25	1.43331e-24
ENSMUSG00000037224	Zfyve28	231125	248.601	-1.42211	0.135866	-10.467	1.22412e-25	1.43331e-24
ENSMUSG00000033365	Ipo13	230673	3496.38	0.546056	0.0522093	10.459	1.33301e-25	1.55984e-24
ENSMUSG00000025232	Hexa	15211	60010.5	-0.380264	0.0363685	-10.4559	1.3775e-25	1.61091e-24
ENSMUSG00000028522	Mier1	71148	2540.8	-0.596455	0.0570472	-10.4555	1.38331e-25	1.61671e-24
ENSMUSG00000018442	Derl2	116891	4595.45	0.413232	0.0395492	10.4486	1.48766e-25	1.73759e-24
ENSMUSG00000028426	Rad23b	19359	2185.74	0.547418	0.052422	10.4425	1.58556e-25	1.8508e-24
ENSMUSG00000021477	Ctsl	13039	52511.5	-0.429619	0.0411462	-10.4413	1.6063e-25	1.87385e-24
ENSMUSG00000079225	Gm9531	671392	1509.77	0.756661	0.0724761	10.4402	1.62553e-25	1.89512e-24
ENSMUSG00000057137	Tmem140	68487	627.96	-0.874678	0.0837932	-10.4385	1.65366e-25	1.92672e-24
ENSMUSG00000025487	Psmd13	23997	3829.48	0.489369	0.0468858	10.4375	1.67202e-25	1.94692e-24
ENSMUSG00000037280	Galnt6	207839	2944.66	0.588747	0.0564792	10.4241	1.92389e-25	2.23883e-24
ENSMUSG00000058163	Gm5431	432555	3150.08	0.981348	0.0941471	10.4236	1.93575e-25	2.25124e-24
ENSMUSG00000022463	Srebf2	20788	3328.43	0.582971	0.0559304	10.4231	1.94413e-25	2.25961e-24
ENSMUSG00000008450	Nutf2	68051	3088.06	0.519681	0.0498909	10.4163	2.0882e-25	2.42557e-24
ENSMUSG00000028337	Coro2a	107684	1290.63	0.943913	0.090656	10.412	2.18504e-25	2.5365e-24
ENSMUSG00000006920	Ezh1	14055	3525.03	-0.647769	0.0622287	-10.4095	2.24432e-25	2.60371e-24
ENSMUSG00000084289	Gm6977	629471	1633.88	1.10601	0.106264	10.4081	2.27676e-25	2.63974e-24
ENSMUSG00000019984	Med23	70208	2140.44	-0.609247	0.0585525	-10.4051	2.34932e-25	2.7222e-24
ENSMUSG00000034459	Ifit1	15957	3825.19	4.69271	0.451026	10.4045	2.36445e-25	2.73805e-24
ENSMUSG00000005611	Mrvi1	17540	69.8899	-4.0088	0.385728	-10.3928	2.67297e-25	3.09343e-24
ENSMUSG00000078453	Abracl	73112	820.918	0.91605	0.0881582	10.391	2.7254e-25	3.15218e-24
ENSMUSG00000024084	Qpct	70536	700.344	-1.1161	0.107492	-10.3831	2.9585e-25	3.4197e-24
ENSMUSG00000028385	Snx30	209131	3795.24	-0.518021	0.049896	-10.382	2.99367e-25	3.45824e-24
ENSMUSG00000063412	Gm10131	100042777	1905.88	0.53364	0.0514047	10.3812	3.0211e-25	3.48779e-24
ENSMUSG00000029217	Tec	21682	3617.37	-0.673807	0.0649661	-10.3717	3.3364e-25	3.84946e-24
ENSMUSG00000015804	Med28	66999	4244.43	0.425831	0.0410586	10.3713	3.34979e-25	3.86255e-24
ENSMUSG00000021361	Tmem14c	66154	4420.76	0.403448	0.0389076	10.3694	3.41692e-25	3.93757e-24
ENSMUSG00000032175	Tyk2	54721	6000.16	0.53661	0.0517684	10.3656	3.55555e-25	4.09482e-24
ENSMUSG00000022285	Ywhaz	22631	26184.1	0.370047	0.0357127	10.3618	3.70118e-25	4.25995e-24
ENSMUSG00000013622	Atraid	381629	2542.69	-0.490921	0.0474217	-10.3522	4.08773e-25	4.69916e-24
ENSMUSG00000029762	Akr1b8	14187	1744.88	0.625543	0.0604357	10.3505	4.16096e-25	4.78044e-24
ENSMUSG00000024544	Ldlrad4	52662	892.792	-0.857923	0.0828881	-10.3504	4.16838e-25	4.78605e-24
ENSMUSG00000030986	Dhx32	101437	2108.35	-0.513911	0.0496588	-10.3488	4.23597e-25	4.86072e-24
ENSMUSG00000025746	Il6	16193	58.943	4.60402	0.445032	10.3454	4.39257e-25	5.03737e-24
ENSMUSG00000001995	Sipa1l2	244668	3730.76	-0.772737	0.0747032	-10.3441	4.45089e-25	5.10116e-24
ENSMUSG00000029082	Bst1	12182	630.736	1.14564	0.110767	10.3427	4.51593e-25	5.17257e-24
ENSMUSG00000020883	Fbxl20	72194	1634.11	-0.859121	0.0830824	-10.3406	4.61682e-25	5.28494e-24
ENSMUSG00000027544	Nfatc2	18019	2566.72	-0.62529	0.0605052	-10.3345	4.92044e-25	5.62909e-24
ENSMUSG00000052833	Sae1	56459	4199.21	0.473047	0.0457793	10.3332	4.98655e-25	5.70127e-24
ENSMUSG00000083899	Gm12346	544800	1924.4	0.690141	0.0668363	10.3258	5.38407e-25	6.15207e-24
ENSMUSG00000036606	Plxnb2	140570	29852.4	-0.341901	0.03313	-10.32	5.72197e-25	6.53422e-24
ENSMUSG00000019832	Rab32	67844	7561.55	0.395338	0.0383304	10.314	6.09282e-25	6.94933e-24
ENSMUSG00000004069	Dnaja3	83945	3713.23	0.478927	0.0464551	10.3095	6.38595e-25	7.2793e-24
ENSMUSG00000020075	Ddx21	56200	1512.2	0.794439	0.0770803	10.3066	6.5757e-25	7.49108e-24
ENSMUSG00000070427	Il18bp	16068	534.626	1.01617	0.0986408	10.3017	6.92428e-25	7.88344e-24
ENSMUSG00000004056	Akt2	11652	3284.1	-0.483906	0.0469849	-10.2992	7.10666e-25	8.08622e-24
ENSMUSG00000043323	Fbrsl1	381668	1121.15	1.04487	0.101519	10.2923	7.63107e-25	8.67771e-24
ENSMUSG00000036402	Gng12	14701	12014.1	0.453536	0.0440727	10.2906	7.76616e-25	8.82603e-24
ENSMUSG00000021669	Col4a3bp	68018	1083.12	-0.801468	0.0779107	-10.287	8.06417e-25	9.15921e-24
ENSMUSG00000053470	Kdm3a	104263	3503.71	-0.593676	0.0577188	-10.2857	8.17781e-25	9.28272e-24
ENSMUSG00000042426	Dhx29	218629	1170.41	0.741447	0.0720951	10.2843	8.29569e-25	9.41089e-24
ENSMUSG00000022962	Gart	14450	2196.36	0.557341	0.0542663	10.2705	9.57347e-25	1.08539e-23
ENSMUSG00000032478	Nme6	54369	609.616	0.923138	0.0898893	10.2697	9.64881e-25	1.09328e-23
ENSMUSG00000067297	Ifit1bl2	112419	62.6596	3.60209	0.350892	10.2655	1.00768e-24	1.14109e-23
ENSMUSG00000020720	Psmd12	66997	4349.56	0.440111	0.0428782	10.2642	1.02158e-24	1.15615e-23
ENSMUSG00000057729	Prtn3	19152	66.6119	-3.22375	0.314154	-10.2617	1.04874e-24	1.18617e-23
ENSMUSG00000041153	Osgin2	209212	912.181	0.813596	0.0793675	10.251	1.17123e-24	1.32392e-23
ENSMUSG00000012443	Kif11	16551	540.026	-1.5739	0.153542	-10.2506	1.17568e-24	1.32737e-23
ENSMUSG00000079168	Cd209g	70192	121.524	6.00248	0.585569	10.2507	1.17516e-24	1.32737e-23
ENSMUSG00000046794	Ppp1r3b	244416	1538.58	-0.750163	0.0732246	-10.2447	1.25038e-24	1.41086e-23
ENSMUSG00000027368	Dusp2	13537	188.568	2.77006	0.270645	10.235	1.38164e-24	1.55805e-23
ENSMUSG00000028937	Acot7	70025	380.421	1.20899	0.11815	10.2327	1.41508e-24	1.5948e-23
ENSMUSG00000008730	Hipk1	15257	7302.88	-0.593234	0.0579818	-10.2314	1.43449e-24	1.61572e-23
ENSMUSG00000030878	Cdr2	12585	453.321	1.18359	0.115791	10.2218	1.58393e-24	1.78298e-23
ENSMUSG00000026796	Fam129b	227737	10309.6	-0.452123	0.0442529	-10.2168	1.66778e-24	1.87625e-23
ENSMUSG00000034906	Ncaph	215387	1188.53	-0.756994	0.0741156	-10.2137	1.72196e-24	1.93605e-23
ENSMUSG00000007041	Clic1	114584	15499.4	0.332987	0.0326078	10.2119	1.75431e-24	1.97126e-23
ENSMUSG00000030505	Prmt3	71974	928.933	0.812598	0.0795925	10.2095	1.79827e-24	2.01945e-23
ENSMUSG00000055994	Nod2	257632	202.428	1.84243	0.180498	10.2075	1.8357e-24	2.06027e-23
ENSMUSG00000043613	Mmp3	17392	149.796	2.86249	0.280806	10.1939	2.11222e-24	2.36781e-23
ENSMUSG00000029534	St7	64213	332.953	1.73054	0.169826	10.19	2.19666e-24	2.46102e-23
ENSMUSG00000099974	Bcl2a1d	12047	8414.26	0.701333	0.0688289	10.1895	2.20855e-24	2.47287e-23
ENSMUSG00000020023	Tmcc3	319880	4138.5	0.821193	0.0806201	10.186	2.29074e-24	2.56338e-23
ENSMUSG00000004897	Hdgf	15191	6828.53	0.403446	0.0396354	10.1789	2.46231e-24	2.75375e-23
ENSMUSG00000060594	Layn	244864	399.716	1.29716	0.127493	10.1743	2.58205e-24	2.88595e-23
ENSMUSG00000001249	Hpn	15451	504.808	1.40195	0.137851	10.1701	2.69644e-24	3.01203e-23
ENSMUSG00000091421	Gm4202	100418460	7449.9	0.363238	0.0357179	10.1696	2.70923e-24	3.02454e-23
ENSMUSG00000021238	Aldh6a1	104776	2436.83	-0.609684	0.0599695	-10.1666	2.79595e-24	3.11951e-23
ENSMUSG00000005370	Msh6	17688	1761.68	-0.663989	0.065336	-10.1627	2.90961e-24	3.24441e-23
ENSMUSG00000041506	Rrp9	27966	627.328	0.970383	0.0955772	10.1529	3.2175e-24	3.58563e-23
ENSMUSG00000017002	Slpi	20568	259.103	1.86072	0.183295	10.1515	3.26323e-24	3.63444e-23
ENSMUSG00000022043	Trim35	66854	8384.9	0.324574	0.0319817	10.1487	3.35637e-24	3.73598e-23
ENSMUSG00000007659	Bcl2l1	12048	7316.43	0.43432	0.0428178	10.1435	3.54353e-24	3.94199e-23
ENSMUSG00000070348	Ccnd1	12443	1447.35	0.844169	0.0832275	10.1429	3.56311e-24	3.96145e-23
ENSMUSG00000060376	Bckdha	12039	2232.86	-0.721493	0.0711787	-10.1364	3.81024e-24	4.23372e-23
ENSMUSG00000073131	Vma21	67048	2679.7	0.503125	0.0496481	10.1338	3.91015e-24	4.34219e-23
ENSMUSG00000026600	Soat1	20652	23274.1	-0.399828	0.0394664	-10.1309	4.031e-24	4.47377e-23
ENSMUSG00000048600	Gm5763	436235	272.241	1.429	0.141082	10.1288	4.11582e-24	4.56523e-23
ENSMUSG00000028261	Ndufaf4	68493	648.026	0.88407	0.0874386	10.1108	4.9503e-24	5.48762e-23
ENSMUSG00000031633	Slc25a4	11739	5203.85	0.415196	0.0411187	10.0975	5.6668e-24	6.27822e-23
ENSMUSG00000030149	Klrk1	27007	93.8108	3.32919	0.329879	10.0921	5.98449e-24	6.62631e-23
ENSMUSG00000063200	Nol7	70078	1259.1	0.691712	0.0685889	10.0849	6.4436e-24	7.13049e-23
ENSMUSG00000030103	Bhlhe40	20893	1535.25	-0.754351	0.0748272	-10.0813	6.68685e-24	7.39535e-23
ENSMUSG00000018412	Kansl1	76719	4858.16	-0.488427	0.0485333	-10.0637	7.99083e-24	8.83234e-23
ENSMUSG00000043998	Mgat2	217664	6872.36	0.455568	0.0452779	10.0616	8.16603e-24	9.02073e-23
ENSMUSG00000001761	Smo	319757	1323.65	-0.741648	0.0737914	-10.0506	9.13032e-24	1.00801e-22
ENSMUSG00000035505	Cox18	231430	347.956	1.18087	0.117511	10.049	9.28021e-24	1.02396e-22
ENSMUSG00000095788	Sirpb1a	320832	240.665	-1.48599	0.147904	-10.047	9.46742e-24	1.04401e-22
ENSMUSG00000024187	Fam234a	106581	13593.7	-0.472674	0.0470475	-10.0467	9.49623e-24	1.04657e-22
ENSMUSG00000071547	Nt5dc2	70021	4817.27	-0.47371	0.0471542	-10.046	9.56993e-24	1.05408e-22
ENSMUSG00000025198	Erlin1	226144	3127.57	0.503162	0.0500876	10.0456	9.60248e-24	1.05705e-22
ENSMUSG00000036533	Cdc42ep3	260409	361.345	-1.34467	0.13386	-10.0453	9.63213e-24	1.0597e-22
ENSMUSG00000039782	Cpeb2	231207	2524.52	-0.720871	0.0718026	-10.0396	1.02067e-23	1.12226e-22
ENSMUSG00000022052	Ppp2r2a	71978	3742.45	0.416496	0.041486	10.0394	1.0225e-23	1.12363e-22
ENSMUSG00000052825	Gm9892	100040220	1075.47	0.712635	0.0710199	10.0343	1.07727e-23	1.18312e-22
ENSMUSG00000041075	Fzd7	14369	2788.15	-0.660833	0.0658896	-10.0294	1.13193e-23	1.24243e-22
ENSMUSG00000017679	Ttpal	76080	2083.11	0.695653	0.0693669	10.0286	1.14122e-23	1.2519e-22
ENSMUSG00000009292	Trpm2	28240	564.658	1.32009	0.131648	10.0274	1.15488e-23	1.26542e-22
ENSMUSG00000071497	Nutf2-ps1	100043462	2220.78	0.553713	0.0552196	10.0275	1.15444e-23	1.26542e-22
ENSMUSG00000029009	Mthfr	17769	4187.81	0.794299	0.0792303	10.0252	1.1812e-23	1.29352e-22
ENSMUSG00000025190	Got1	14718	3715.78	-0.5603	0.0559021	-10.0229	1.20918e-23	1.32339e-22
ENSMUSG00000029060	Mib2	76580	2667.82	-0.675151	0.0673889	-10.0187	1.26128e-23	1.37962e-22
ENSMUSG00000024049	Myom1	17929	216.894	-1.86015	0.185671	-10.0185	1.26428e-23	1.3821e-22
ENSMUSG00000047879	Usp14	59025	5020.26	0.45213	0.0451407	10.016	1.29644e-23	1.41644e-22
ENSMUSG00000056091	St3gal5	20454	3230.08	-0.5292	0.0528447	-10.0143	1.31946e-23	1.44076e-22
ENSMUSG00000010205	Raver1	71766	2426.83	0.50565	0.0505133	10.0102	1.37421e-23	1.49968e-22
ENSMUSG00000022177	Haus4	219072	763.271	-0.980635	0.0979678	-10.0098	1.38077e-23	1.50597e-22
ENSMUSG00000020189	Osbpl8	237542	24739.6	-0.552149	0.055162	-10.0096	1.38328e-23	1.50783e-22
ENSMUSG00000022529	Zfp263	74120	3816.36	0.533829	0.0533499	10.0062	1.43141e-23	1.55941e-22
ENSMUSG00000037752	Xkr8	381560	553.053	1.23375	0.123353	10.0018	1.49652e-23	1.6294e-22
ENSMUSG00000023031	Cela1	109901	692.779	-0.884213	0.0884071	-10.0016	1.49929e-23	1.63148e-22
ENSMUSG00000040918	Slc19a2	116914	883.741	-0.781265	0.0781276	-9.99986	1.52618e-23	1.65979e-22
ENSMUSG00000000594	Gm2a	14667	8470.87	-0.412745	0.0412779	-9.99917	1.53673e-23	1.6703e-22
ENSMUSG00000040613	Apobec1	11810	20030	-0.370446	0.0370486	-9.99892	1.54075e-23	1.67371e-22
ENSMUSG00000041360	Pum3	52874	2201.68	0.643321	0.0643521	9.99689	1.57255e-23	1.70728e-22
ENSMUSG00000029765	Plxna4	243743	1166.89	-1.05943	0.105979	-9.99661	1.57703e-23	1.71116e-22
ENSMUSG00000074361	C5ar2	319430	276.276	-1.70261	0.170339	-9.99542	1.59609e-23	1.73085e-22
ENSMUSG00000091478	Gm10039	100041835	1228.92	0.683666	0.0684195	9.99226	1.64784e-23	1.78594e-22
ENSMUSG00000028538	St3gal3	20441	1261.19	0.766581	0.0767388	9.98948	1.69468e-23	1.83567e-22
ENSMUSG00000022253	Nadk2	68646	1203.59	-0.710553	0.071135	-9.9888	1.70638e-23	1.84728e-22
ENSMUSG00000037921	Ddx60	234311	1642.29	2.13956	0.214201	9.98855	1.71071e-23	1.85091e-22
ENSMUSG00000020178	Adora2a	11540	59.3583	6.36564	0.637315	9.9882	1.71666e-23	1.85628e-22
ENSMUSG00000027962	Vcam1	22329	88.6339	3.38065	0.33849	9.98745	1.72972e-23	1.86934e-22
ENSMUSG00000055202	Zfp811	240063	55.9946	4.97031	0.497723	9.98609	1.75366e-23	1.89413e-22
ENSMUSG00000021831	Ero1l	50527	4002.66	0.565969	0.0567099	9.98008	1.86322e-23	2.01132e-22
ENSMUSG00000025408	Ddit3	13198	1210.88	0.94748	0.0949445	9.9793	1.8779e-23	2.02602e-22
ENSMUSG00000050914	Ankrd37	654824	195.279	-1.6952	0.169875	-9.9791	1.88164e-23	2.02889e-22
ENSMUSG00000030591	Psmd8	57296	10934	0.33518	0.0335991	9.97585	1.94422e-23	2.09399e-22
ENSMUSG00000059456	Ptk2b	19229	8252.55	0.301183	0.0301912	9.97587	1.94393e-23	2.09399e-22
ENSMUSG00000047767	Atg16l2	73683	1211.02	-0.751052	0.0753021	-9.97386	1.98363e-23	2.13522e-22
ENSMUSG00000040688	Tbl3	213773	1719.15	0.556519	0.0558074	9.97212	2.01864e-23	2.17167e-22
ENSMUSG00000028907	Utp11	67205	2199.48	0.456087	0.0457411	9.97104	2.04072e-23	2.19418e-22
ENSMUSG00000018770	Atp5g3	228033	5390.38	0.391223	0.0392375	9.97062	2.04947e-23	2.20233e-22
ENSMUSG00000023961	Enpp4	224794	1503.23	1.12954	0.113296	9.96979	2.0667e-23	2.21959e-22
ENSMUSG00000053012	Krcc1	57896	3015.85	0.506075	0.0508686	9.94867	2.55577e-23	2.74329e-22
ENSMUSG00000002625	Akap8l	54194	1855.08	-0.875103	0.0880405	-9.93977	2.79462e-23	2.99796e-22
ENSMUSG00000022257	Laptm4b	114128	914.649	-0.743924	0.0748569	-9.93795	2.84615e-23	3.05152e-22
ENSMUSG00000044258	Ctla2a	13024	1903.23	-0.707104	0.0711643	-9.93621	2.89625e-23	3.10347e-22
ENSMUSG00000029705	Cux1	13047	5965.79	-0.448129	0.045113	-9.93349	2.97647e-23	3.18763e-22
ENSMUSG00000022978	Mis18a	66578	604.615	-0.856599	0.0863063	-9.9251	3.23769e-23	3.46542e-22
ENSMUSG00000078578	Ube2d3	66105	18476.3	0.37153	0.0374708	9.91521	3.57518e-23	3.82449e-22
ENSMUSG00000017561	Crlf3	54394	4110.2	0.477382	0.048152	9.91405	3.61679e-23	3.86683e-22
ENSMUSG00000018474	Chd3	216848	1059.99	-0.804161	0.0811312	-9.91186	3.69689e-23	3.95023e-22
ENSMUSG00000022400	Rbx1	56438	4868.3	0.441176	0.0445515	9.9026	4.05595e-23	4.33146e-22
ENSMUSG00000026102	Inpp1	16329	699.351	-0.898143	0.0907154	-9.90066	4.1354e-23	4.41381e-22
ENSMUSG00000030766	Arhgap17	70497	5591.96	-0.339171	0.0342728	-9.89621	4.3233e-23	4.61176e-22
ENSMUSG00000015697	Setdb1	84505	3386.03	-0.484047	0.0489673	-9.88512	4.82991e-23	5.14928e-22
ENSMUSG00000033386	Frrs1	20321	5359.57	-0.376211	0.0380589	-9.88496	4.83795e-23	5.15494e-22
ENSMUSG00000035227	Spcs2	66624	9265.56	0.314205	0.0317866	9.88482	4.84454e-23	5.15907e-22
ENSMUSG00000040018	Cox15	226139	2464.71	0.498572	0.0504397	9.88452	4.85908e-23	5.17164e-22
ENSMUSG00000006362	Cbfa2t3	12398	70.9503	-3.94762	0.39943	-9.88315	4.92588e-23	5.2398e-22
ENSMUSG00000025007	Aldh18a1	56454	1368.9	0.891224	0.0902056	9.87992	5.08724e-23	5.4084e-22
ENSMUSG00000032554	Trf	22041	774.53	-1.03669	0.104939	-9.87901	5.13388e-23	5.45493e-22
ENSMUSG00000036333	Kidins220	77480	6139.95	-0.456694	0.0462385	-9.87692	5.24185e-23	5.56653e-22
ENSMUSG00000031659	Adcy7	11513	10932.8	-0.393476	0.0398496	-9.87404	5.39463e-23	5.72556e-22
ENSMUSG00000039473	Ubn1	170644	2796.62	-0.510896	0.0517555	-9.87134	5.54195e-23	5.87862e-22
ENSMUSG00000020868	Xylt2	217119	8015.25	0.556095	0.0563587	9.86707	5.78297e-23	6.13085e-22
ENSMUSG00000026110	Mgat4a	269181	7986.66	0.779854	0.0790456	9.86587	5.85242e-23	6.20102e-22
ENSMUSG00000029131	Dnajb6	23950	6022.08	0.546592	0.055405	9.86539	5.88039e-23	6.22716e-22
ENSMUSG00000052296	Ppp6r1	243819	14242.5	0.454242	0.0460483	9.86447	5.9345e-23	6.28095e-22
ENSMUSG00000019866	Crybg1	11630	769.682	1.25382	0.127172	9.85922	6.25364e-23	6.61503e-22
ENSMUSG00000035208	Slfn8	276950	3225.71	1.75506	0.178036	9.85786	6.33886e-23	6.70144e-22
ENSMUSG00000068798	Rap1a	109905	6307.18	0.348242	0.0353431	9.85321	6.63912e-23	7.01496e-22
ENSMUSG00000047126	Cltc	67300	55291	-0.612001	0.0621522	-9.84682	7.07496e-23	7.4713e-22
ENSMUSG00000030711	Sult1a1	20887	207.596	-1.7679	0.179561	-9.84569	7.15463e-23	7.55123e-22
ENSMUSG00000083678	Gm12989	100418217	661.216	0.930235	0.0944951	9.84427	7.25673e-23	7.65472e-22
ENSMUSG00000036565	Ttyh3	78339	6185.04	-0.512291	0.0520572	-9.84093	7.50153e-23	7.90854e-22
ENSMUSG00000026893	Gca	227960	496.888	1.1945	0.121404	9.83902	7.64526e-23	8.05559e-22
ENSMUSG00000040102	Klhl42	232539	1237.1	-0.732688	0.0745013	-9.83457	7.99061e-23	8.41479e-22
ENSMUSG00000035027	Map2k2	26396	4376.66	0.480985	0.0489438	9.82729	8.58993e-23	9.0409e-22
ENSMUSG00000030512	Snrpa1	68981	1316.99	0.706421	0.0718952	9.82572	8.72519e-23	9.17816e-22
ENSMUSG00000032423	Syncrip	56403	2714.66	0.476539	0.0485161	9.82228	9.02776e-23	9.49118e-22
ENSMUSG00000021806	Nid2	18074	539.834	-1.25463	0.12784	-9.81405	9.79562e-23	1.02927e-21
ENSMUSG00000040463	Mybbp1a	18432	5370.94	0.54479	0.0555568	9.806	1.06093e-22	1.11415e-21
ENSMUSG00000027605	Acss2	60525	502.516	1.21887	0.12444	9.79484	1.18488e-22	1.24363e-21
ENSMUSG00000022553	Maf1	68877	5893.55	-0.422656	0.0431562	-9.79363	1.1991e-22	1.25786e-21
ENSMUSG00000038495	Otud7b	229603	972.12	-0.805651	0.0822856	-9.79092	1.23172e-22	1.29137e-21
ENSMUSG00000028970	Abcb1b	18669	2405.84	-0.555396	0.0567433	-9.78787	1.26942e-22	1.33015e-21
ENSMUSG00000035778	Ggta1	14594	5391.86	-0.584643	0.0597454	-9.78558	1.29846e-22	1.35983e-21
ENSMUSG00000025212	Sfxn3	94280	3132.88	-0.518461	0.0530123	-9.78003	1.37173e-22	1.43577e-21
ENSMUSG00000037824	Tspan14	52588	8172.25	-0.406853	0.0416012	-9.77983	1.37436e-22	1.43772e-21
ENSMUSG00000038437	Mllt6	246198	536.245	1.36769	0.139886	9.77715	1.4113e-22	1.47556e-21
ENSMUSG00000038510	Rpf2	67239	638.61	0.826363	0.0845393	9.7749	1.44302e-22	1.50789e-21
ENSMUSG00000032553	Srprb	20818	1780.55	0.540995	0.0553754	9.76959	1.52073e-22	1.58734e-21
ENSMUSG00000005161	Prdx2	21672	4932.6	0.387779	0.0397443	9.75683	1.72454e-22	1.79908e-21
ENSMUSG00000012422	Tmem167	66074	3575.07	0.534491	0.0547863	9.75593	1.7399e-22	1.81412e-21
ENSMUSG00000029298	Gbp9	236573	1980.62	1.68878	0.173146	9.75351	1.78194e-22	1.85692e-21
ENSMUSG00000023951	Vegfa	22339	1683.34	-0.861643	0.0883593	-9.75158	1.81616e-22	1.89154e-21
ENSMUSG00000070565	Rasal2	226525	1082.93	-0.815679	0.0836512	-9.75096	1.82729e-22	1.90209e-21
ENSMUSG00000048799	Cep120	225523	2072.92	-0.653731	0.0670655	-9.74765	1.88784e-22	1.96403e-21
ENSMUSG00000033099	Nol12	97961	824.463	0.738775	0.0757966	9.74681	1.90359e-22	1.97933e-21
ENSMUSG00000004936	Map2k1	26395	8836.89	0.50027	0.0513509	9.74218	1.99231e-22	2.07045e-21
ENSMUSG00000015766	Eps8	13860	1870.1	-0.841843	0.0864137	-9.74201	1.99573e-22	2.07287e-21
ENSMUSG00000072889	Nfxl1	100978	2992.12	0.805175	0.0827392	9.73148	2.21357e-22	2.29786e-21
ENSMUSG00000098112	Bin2	668218	5255.43	-0.430847	0.0442983	-9.72603	2.33524e-22	2.42284e-21
ENSMUSG00000052419	2610001J05Rik	66520	3554.48	0.390472	0.0401492	9.72553	2.34679e-22	2.43349e-21
ENSMUSG00000023286	Ube2j2	140499	2171.44	0.552317	0.0568256	9.71951	2.48977e-22	2.58035e-21
ENSMUSG00000043004	Gng2	14702	5188.43	-0.427741	0.0440237	-9.71617	2.57274e-22	2.66488e-21
ENSMUSG00000022295	Atp6v1c1	66335	10785.8	0.369179	0.0380011	9.71494	2.60393e-22	2.69571e-21
ENSMUSG00000032812	Arap1	69710	18097	0.312706	0.0322018	9.71081	2.71169e-22	2.8042e-21
ENSMUSG00000029291	Rufy3	52822	2663.96	0.552504	0.0569065	9.70898	2.76093e-22	2.85357e-21
ENSMUSG00000031232	Magt1	67075	5725.1	0.408369	0.0420707	9.70673	2.82248e-22	2.91558e-21
ENSMUSG00000022678	Nde1	67203	2333.14	0.493692	0.0508845	9.70221	2.95044e-22	3.04611e-21
ENSMUSG00000066406	Akap13	75547	7987.98	-0.464268	0.0478534	-9.70187	2.9602e-22	3.05452e-21
ENSMUSG00000060261	Gtf2i	14886	3360.16	-0.560489	0.0577917	-9.69843	3.0618e-22	3.15763e-21
ENSMUSG00000084957	Bbip1	100503572	1176.76	0.648427	0.0668708	9.69671	3.11363e-22	3.20934e-21
ENSMUSG00000005198	Polr2a	20020	5304.39	-0.653631	0.0674139	-9.69579	3.14195e-22	3.23677e-21
ENSMUSG00000072893	4933439C10Rik	74476	243.726	-1.61491	0.166685	-9.68834	3.37969e-22	3.47979e-21
ENSMUSG00000038279	Nop2	110109	1867.31	0.551723	0.0569677	9.68483	3.4978e-22	3.59945e-21
ENSMUSG00000041936	Agrn	11603	1075.4	1.0817	0.111725	9.68186	3.60101e-22	3.70365e-21
ENSMUSG00000032038	St3gal4	20443	1097.18	-0.63194	0.0652858	-9.67958	3.6821e-22	3.785e-21
ENSMUSG00000057135	Scimp	327957	90.5404	2.89623	0.299225	9.6791	3.69976e-22	3.80109e-21
ENSMUSG00000024493	Lars	107045	3591.86	0.508716	0.0525804	9.67501	3.85045e-22	3.95376e-21
ENSMUSG00000039236	Isg20	57444	278.966	3.60991	0.373158	9.67396	3.89026e-22	3.99247e-21
ENSMUSG00000055172	C1ra	50909	680.731	0.761223	0.0787098	9.67126	3.99433e-22	4.09705e-21
ENSMUSG00000033918	Parl	381038	1831.08	0.581751	0.060197	9.66411	4.28338e-22	4.39116e-21
ENSMUSG00000028559	Osbpl9	100273	9279.13	-0.477065	0.0493657	-9.66389	4.2926e-22	4.39823e-21
ENSMUSG00000067212	H2-T23	15040	8095.36	1.157	0.119733	9.66311	4.32509e-22	4.42912e-21
ENSMUSG00000018446	C1qbp	12261	2185.66	0.582491	0.0603277	9.65546	4.66054e-22	4.77007e-21
ENSMUSG00000008496	Pou2f2	18987	1579.29	0.893584	0.092548	9.65537	4.66491e-22	4.77196e-21
ENSMUSG00000025236	Adpgk	72141	1647.68	0.503161	0.0521163	9.65458	4.70074e-22	4.80601e-21
ENSMUSG00000056313	Tcim	69068	136.926	-2.39213	0.247863	-9.65102	4.86703e-22	4.97335e-21
ENSMUSG00000094248	Hist1h2ao	665433	1093.95	-1.08987	0.112993	-9.64552	5.13479e-22	5.24413e-21
ENSMUSG00000024193	Phf1	21652	975.284	-0.859505	0.0891113	-9.6453	5.14619e-22	5.25294e-21
ENSMUSG00000059895	Ptp4a3	19245	861.244	0.765764	0.0794728	9.63555	5.65881e-22	5.77309e-21
ENSMUSG00000028692	Akr1a1	58810	62854.9	0.299282	0.0310718	9.63196	5.8601e-22	5.97522e-21
ENSMUSG00000022385	Gtse1	29870	338.311	-1.25907	0.130758	-9.629	6.03124e-22	6.14642e-21
ENSMUSG00000047153	Khnyn	219094	1857.44	-0.78912	0.0819607	-9.62803	6.08846e-22	6.20139e-21
ENSMUSG00000029223	Uchl1	22223	96.5543	2.3546	0.244643	9.62462	6.29378e-22	6.40708e-21
ENSMUSG00000022751	Nit2	52633	888.177	0.691129	0.0718485	9.61925	6.63118e-22	6.7433e-21
ENSMUSG00000020077	Srgn	19073	5597.82	-0.469017	0.0487738	-9.61617	6.83301e-22	6.94481e-21
ENSMUSG00000022407	Adsl	11564	1942.51	0.551659	0.0573718	9.61552	6.87633e-22	6.98509e-21
ENSMUSG00000024197	Plin3	66905	7470.99	-0.41695	0.0433825	-9.61104	7.1822e-22	7.29189e-21
ENSMUSG00000032898	Fbxo21	231670	2272.16	-0.642095	0.0668186	-9.60953	7.2881e-22	7.39546e-21
ENSMUSG00000029713	Gnb2	14693	7745.07	0.374173	0.0389406	9.6088	7.33969e-22	7.44381e-21
ENSMUSG00000020922	Lsm12	268490	1636.32	0.563159	0.0586333	9.60476	7.63373e-22	7.73788e-21
ENSMUSG00000040746	Rnf167	70510	1886.85	-0.711571	0.0741039	-9.60235	7.81445e-22	7.91684e-21
ENSMUSG00000073489	Ifi204	15951	5767.21	1.85923	0.19365	9.60097	7.91984e-22	8.01932e-21
ENSMUSG00000035954	Dock4	238130	2826.58	-0.537533	0.0559947	-9.59971	8.01726e-22	8.11362e-21
ENSMUSG00000030879	Mrpl17	27397	1933.62	0.615448	0.0641548	9.59318	8.54135e-22	8.63939e-21
ENSMUSG00000021460	Auh	11992	1273.25	-0.749891	0.078229	-9.58585	9.16996e-22	9.27028e-21
ENSMUSG00000079658	Eloc	67923	2944.59	0.456366	0.0476179	9.58392	9.34277e-22	9.43993e-21
ENSMUSG00000094777	Hist1h2ap	319171	1093.89	-1.08142	0.112957	-9.57374	1.03111e-21	1.04128e-20
ENSMUSG00000019055	Plod1	18822	9439.77	-0.313924	0.0327924	-9.57307	1.03774e-21	1.04742e-20
ENSMUSG00000021178	Psmc1	19179	6101.06	0.398402	0.0416212	9.57209	1.04765e-21	1.05685e-20
ENSMUSG00000041707	Tmem273	69069	2053.55	-0.585333	0.0612273	-9.55999	1.17764e-21	1.18735e-20
ENSMUSG00000027630	Tbl1xr1	81004	5957.43	-0.643685	0.0673453	-9.55798	1.20081e-21	1.21007e-20
ENSMUSG00000047721	Bola2	66162	934.153	0.773063	0.0808845	9.55762	1.20498e-21	1.21363e-20
ENSMUSG00000034932	Mrpl54	66047	951.507	0.701185	0.0733966	9.55338	1.25535e-21	1.26369e-20
ENSMUSG00000064090	Vrk2	69922	657.226	0.818657	0.0856982	9.5528	1.2624e-21	1.27011e-20
ENSMUSG00000074305	Peak1	244895	5924.73	-0.64052	0.067089	-9.54733	1.33084e-21	1.33825e-20
ENSMUSG00000042628	Zfyve1	217695	2135.24	-0.563397	0.0590223	-9.54549	1.35467e-21	1.3615e-20
ENSMUSG00000039158	Akna	100182	3876	0.699169	0.0732515	9.54478	1.36401e-21	1.37016e-20
ENSMUSG00000028849	Map7d1	245877	8680.57	0.474934	0.0497676	9.54303	1.38714e-21	1.39265e-20
ENSMUSG00000049562	Ap5b1	381201	1994.84	0.625045	0.0655211	9.5396	1.4338e-21	1.43874e-20
ENSMUSG00000025268	Maged2	80884	2666.9	0.467171	0.0489734	9.53928	1.43828e-21	1.44246e-20
ENSMUSG00000001999	Blvra	109778	5768.53	0.369147	0.0387037	9.53779	1.45908e-21	1.46255e-20
ENSMUSG00000027006	Dnajc10	66861	6736.12	0.440702	0.0462576	9.52713	1.61698e-21	1.61997e-20
ENSMUSG00000034875	Nudt19	110959	1289.65	0.597122	0.0626929	9.52456	1.65746e-21	1.65965e-20
ENSMUSG00000027346	Gpcpd1	74182	2823.91	-0.539144	0.0566312	-9.52028	1.72721e-21	1.72858e-20
ENSMUSG00000009293	Ube2g2	22213	3442.65	0.403512	0.0424219	9.51186	1.87278e-21	1.87328e-20
ENSMUSG00000022893	Adamts1	11504	3554.14	-0.856544	0.0900694	-9.50983	1.90979e-21	1.90929e-20
ENSMUSG00000039156	Stim2	116873	1978.32	0.597573	0.0628736	9.50434	2.01317e-21	2.01157e-20
ENSMUSG00000021670	Hmgcr	15357	2503.6	0.650888	0.0684942	9.50281	2.04294e-21	2.04025e-20
ENSMUSG00000021125	Arg2	11847	543.865	1.14282	0.120277	9.50156	2.06769e-21	2.06387e-20
ENSMUSG00000017670	Elmo2	140579	4700.82	-0.44923	0.047296	-9.49826	2.13423e-21	2.12917e-20
ENSMUSG00000002102	Psmc3	19182	5807	0.371765	0.039151	9.49567	2.188e-21	2.18166e-20
ENSMUSG00000015968	Cacna1d	12289	512.146	-0.975475	0.102747	-9.49396	2.22414e-21	2.21654e-20
ENSMUSG00000020091	Eif4ebp2	13688	783.929	-0.733246	0.0772428	-9.49274	2.25045e-21	2.24157e-20
ENSMUSG00000034522	Zfp395	380912	930.937	-0.847829	0.0893488	-9.48898	2.33303e-21	2.32261e-20
ENSMUSG00000067194	Eif1ax	66235	2837.91	0.517373	0.0545418	9.48581	2.40513e-21	2.39313e-20
ENSMUSG00000039621	Prex1	277360	20790.3	0.402335	0.0424344	9.48133	2.51063e-21	2.49679e-20
ENSMUSG00000024900	Cpt1a	12894	6691.96	-0.414533	0.0437515	-9.47472	2.67486e-21	2.65872e-20
ENSMUSG00000020538	Srebf1	20787	2600.2	0.553687	0.0584558	9.47189	2.74838e-21	2.73036e-20
ENSMUSG00000017716	Birc5	11799	582.218	-0.97419	0.102866	-9.47047	2.78575e-21	2.76604e-20
ENSMUSG00000029455	Aldh2	11669	26605.6	-0.304111	0.032112	-9.47033	2.7895e-21	2.76831e-20
ENSMUSG00000046688	Tifa	211550	5337.75	0.423844	0.0447568	9.46994	2.80016e-21	2.77743e-20
ENSMUSG00000048578	Mlec	109154	12490.4	-0.463724	0.0489887	-9.46592	2.90978e-21	2.88465e-20
ENSMUSG00000001348	Acp5	11433	94.0404	2.26751	0.239655	9.46159	3.03291e-21	3.00515e-20
ENSMUSG00000010651	Acaa1b	235674	742.662	0.999158	0.105776	9.44602	3.51949e-21	3.48545e-20
ENSMUSG00000025040	Fundc1	72018	3019.49	-0.410542	0.0434684	-9.44462	3.56694e-21	3.5306e-20
ENSMUSG00000020747	Tmem94	71947	2289.6	-0.549109	0.05815	-9.44297	3.62353e-21	3.58287e-20
ENSMUSG00000051457	Spn	20737	147.664	2.08526	0.220826	9.44299	3.62286e-21	3.58287e-20
ENSMUSG00000037266	Rsrp1	27981	22712.2	-0.732699	0.0776133	-9.44038	3.71445e-21	3.67086e-20
ENSMUSG00000047604	Frat2	212398	82.8168	-2.47758	0.262542	-9.43689	3.83992e-21	3.79288e-20
ENSMUSG00000036093	Arl5a	75423	6638.03	0.442879	0.0469492	9.43314	3.9798e-21	3.92899e-20
ENSMUSG00000023262	Acy1	109652	203.892	1.38587	0.146972	9.42949	4.12074e-21	4.06601e-20
ENSMUSG00000051498	Tlr6	21899	1092.39	0.745626	0.0790868	9.42795	4.18191e-21	4.12422e-20
ENSMUSG00000041845	Rhod	11854	326.309	-1.13904	0.120871	-9.42361	4.35838e-21	4.29602e-20
ENSMUSG00000023048	Prr13	66151	7567.21	0.373842	0.0396776	9.42199	4.42624e-21	4.36064e-20
ENSMUSG00000045231	BC106179	320099	77.9419	-2.75267	0.292194	-9.42068	4.48188e-21	4.41316e-20
ENSMUSG00000062937	Mtap	66902	1530.31	0.666769	0.0708023	9.41734	4.62643e-21	4.55313e-20
ENSMUSG00000024778	Fas	14102	404.529	1.1563	0.122907	9.40794	5.05942e-21	4.97667e-20
ENSMUSG00000018398	2021-09-08	20362	7857.38	-0.356496	0.0378982	-9.40667	5.12105e-21	5.03468e-20
ENSMUSG00000031154	Otud5	54644	4203.18	0.411476	0.0437873	9.39716	5.60563e-21	5.50823e-20
ENSMUSG00000025060	Slk	20874	5522.12	-0.40298	0.042887	-9.39634	5.6495e-21	5.54846e-20
ENSMUSG00000021775	Nr1d2	353187	3064.35	-0.619727	0.0659786	-9.39284	5.8402e-21	5.73278e-20
ENSMUSG00000003955	Fam162a	70186	1091.01	0.637726	0.067904	9.39158	5.91055e-21	5.79883e-20
ENSMUSG00000000386	Mx1	17857	1442.86	4.08069	0.434588	9.38978	6.01259e-21	5.89588e-20
ENSMUSG00000070960	Gm19680	100503415	874.3	-0.878214	0.0936425	-9.37837	6.70012e-21	6.56667e-20
ENSMUSG00000031149	Praf2	54637	705.807	0.786844	0.0839227	9.37582	6.86402e-21	6.72383e-20
ENSMUSG00000033793	Atp6v1h	108664	6005.52	0.457737	0.0488549	9.36932	7.30023e-21	7.14744e-20
ENSMUSG00000020027	Socs2	216233	305.398	1.90802	0.203674	9.36799	7.3928e-21	7.23433e-20
ENSMUSG00000004151	Etv1	14009	1909.53	-0.579248	0.0618405	-9.3668	7.47683e-21	7.31278e-20
ENSMUSG00000001552	Jup	16480	743.979	-1.18005	0.125994	-9.3659	7.54062e-21	7.37137e-20
ENSMUSG00000069899	Gm12166	100039624	2815.72	-0.529143	0.0565556	-9.35615	8.26971e-21	8.07992e-20
ENSMUSG00000020349	Ppp2ca	19052	10808.7	0.349559	0.0373688	9.35429	8.41634e-21	8.21895e-20
ENSMUSG00000095457	Gm8989	668128	187.745	2.00239	0.214161	9.34991	8.77226e-21	8.56211e-20
ENSMUSG00000002844	Adprh	11544	3868.8	0.540861	0.0578658	9.34682	9.03194e-21	8.81102e-20
ENSMUSG00000055805	Fmnl1	57778	6448.66	-0.419008	0.0448611	-9.34012	9.62266e-21	9.38247e-20
ENSMUSG00000082286	Pisd-ps1	236604	945.841	-1.03799	0.111179	-9.33618	9.98696e-21	9.73267e-20
ENSMUSG00000031231	Cox7b	66142	2773.64	0.48635	0.0521118	9.33282	1.03092e-20	1.00415e-19
ENSMUSG00000004187	Kifc2	16581	173.873	-1.58125	0.169478	-9.33008	1.05787e-20	1.02987e-19
ENSMUSG00000031557	Plekha2	83436	5339.94	0.389629	0.0417688	9.32824	1.07642e-20	1.0474e-19
ENSMUSG00000040479	Dgkz	104418	12207.5	-0.294327	0.0315715	-9.32255	1.13573e-20	1.10454e-19
ENSMUSG00000079339	Ifit1bl1	667373	168.864	4.81661	0.516666	9.3225	1.13632e-20	1.10454e-19
ENSMUSG00000022337	Emc2	66736	1773.06	0.532534	0.057124	9.32241	1.13725e-20	1.10488e-19
ENSMUSG00000062822	4833420G17Rik	67392	868.531	-0.899353	0.0965196	-9.31783	1.18748e-20	1.15309e-19
ENSMUSG00000068876	Cgn	70737	105.386	-2.10743	0.226184	-9.31734	1.19297e-20	1.15766e-19
ENSMUSG00000097415	AU020206	100504230	468.64	-0.880735	0.0945269	-9.3173	1.19341e-20	1.15766e-19
ENSMUSG00000057147	Dph6	66632	908	0.703715	0.0755808	9.31075	1.2693e-20	1.23065e-19
ENSMUSG00000034610	Tut4	230594	1411.07	-0.739932	0.0794982	-9.30754	1.30824e-20	1.26775e-19
ENSMUSG00000087260	Lamtor5	68576	2765.9	0.444884	0.0478035	9.30651	1.32107e-20	1.27954e-19
ENSMUSG00000066151	Fkbp15	338355	7490.07	0.297074	0.0319245	9.3055	1.33366e-20	1.29107e-19
ENSMUSG00000035929	H2-Q4	15015	482.409	1.13652	0.122149	9.30433	1.3484e-20	1.30467e-19
ENSMUSG00000003033	Ap1m1	11767	4278.31	0.394486	0.0424077	9.30221	1.37556e-20	1.33027e-19
ENSMUSG00000031701	Dnaja2	56445	6205.27	0.387562	0.0416643	9.30203	1.37795e-20	1.3319e-19
ENSMUSG00000030869	Ndufab1	70316	2619.23	0.405804	0.043628	9.30146	1.3853e-20	1.33833e-19
ENSMUSG00000039953	Clstn1	65945	3388.25	-0.541556	0.0582601	-9.29548	1.46538e-20	1.41496e-19
ENSMUSG00000027130	Slc12a6	107723	3095.25	-0.584072	0.0628587	-9.29182	1.51669e-20	1.46376e-19
ENSMUSG00000018931	Natd1	24083	2623.42	-0.582812	0.0627269	-9.29126	1.52476e-20	1.47005e-19
ENSMUSG00000030469	Zfp719	210105	663.982	1.08581	0.116864	9.29126	1.52467e-20	1.47005e-19
ENSMUSG00000000869	Il4	16189	113.701	-2.42964	0.261565	-9.28883	1.55988e-20	1.50315e-19
ENSMUSG00000056501	Cebpb	12608	6188.3	1.23615	0.133092	9.28797	1.57266e-20	1.5147e-19
ENSMUSG00000020180	Snrpd3	67332	1753.03	0.515393	0.0554942	9.28732	1.58226e-20	1.52317e-19
ENSMUSG00000026222	Sp100	20684	5079.67	1.51965	0.163629	9.28715	1.58481e-20	1.52484e-19
ENSMUSG00000071708	Sms	20603	1692.59	0.544713	0.0586901	9.28118	1.67611e-20	1.61188e-19
ENSMUSG00000026430	Rassf5	54354	2235.08	-0.564273	0.0608052	-9.28001	1.6946e-20	1.62883e-19
ENSMUSG00000031490	Eif4ebp1	13685	2054.39	0.502845	0.0541908	9.27916	1.70821e-20	1.64107e-19
ENSMUSG00000029162	Khk	16548	668.396	-0.799367	0.0862044	-9.27292	1.81112e-20	1.73906e-19
ENSMUSG00000038335	Tsr1	104662	980.068	0.647596	0.069868	9.26886	1.88153e-20	1.80576e-19
ENSMUSG00000026425	Srgap2	14270	10013.2	0.488482	0.0527296	9.26391	1.97071e-20	1.89039e-19
ENSMUSG00000022437	Samm50	68653	3494.02	0.440596	0.0475805	9.26003	2.04374e-20	1.95945e-19
ENSMUSG00000021508	Cxcl14	57266	7263.06	-0.597697	0.0645711	-9.25641	2.11416e-20	2.02593e-19
ENSMUSG00000029569	Tmem168	101118	6488.6	0.498182	0.0538392	9.25314	2.17988e-20	2.08627e-19
ENSMUSG00000032578	Cish	12700	93.048	2.97363	0.321365	9.25312	2.18042e-20	2.08627e-19
ENSMUSG00000079481	Nhsl2	100042480	409.658	-1.28134	0.138476	-9.25316	2.17947e-20	2.08627e-19
ENSMUSG00000002233	Rhoc	11853	5292.84	0.441463	0.047715	9.25208	2.20172e-20	2.10558e-19
ENSMUSG00000020358	Hnrnpab	15384	4872.84	0.56699	0.0612982	9.2497	2.25129e-20	2.1519e-19
ENSMUSG00000028393	Alad	17025	1262.6	0.609257	0.0658817	9.24774	2.29293e-20	2.1906e-19
ENSMUSG00000078695	Cisd3	217149	565.613	0.859086	0.0929334	9.24411	2.37217e-20	2.26516e-19
ENSMUSG00000037072	Selenof	93684	12084	0.282783	0.0306	9.24127	2.43583e-20	2.32477e-19
ENSMUSG00000005682	Pan2	103135	925.813	-0.740934	0.0802247	-9.23574	2.56505e-20	2.44687e-19
ENSMUSG00000040747	Cd53	12508	58409.1	0.361198	0.0391185	9.23342	2.62127e-20	2.49924e-19
ENSMUSG00000025453	Nnt	18115	5723.1	-0.474987	0.0514462	-9.23269	2.63921e-20	2.51508e-19
ENSMUSG00000020092	Pald1	27355	3133.14	-0.768527	0.0832599	-9.23046	2.69479e-20	2.56675e-19
ENSMUSG00000021951	Eef1akmt1	68043	811.679	0.684511	0.0741663	9.22941	2.72115e-20	2.59056e-19
ENSMUSG00000032435	Dync1li1	235661	3558.47	0.456342	0.0494547	9.22747	2.77093e-20	2.63663e-19
ENSMUSG00000042712	Tceal9	22381	2584.66	-0.472609	0.05126	-9.21984	2.97553e-20	2.82989e-19
ENSMUSG00000022756	Slc7a4	224022	420.611	-0.979182	0.106274	-9.21371	3.1504e-20	2.9947e-19
ENSMUSG00000020918	Kat2a	14534	1956.15	0.568824	0.0617541	9.21111	3.22778e-20	3.06672e-19
ENSMUSG00000032377	Plscr4	235527	338.895	-1.1924	0.129455	-9.2109	3.23413e-20	3.07121e-19
ENSMUSG00000030677	Kif22	110033	469.243	-1.29586	0.140701	-9.21	3.26137e-20	3.09553e-19
ENSMUSG00000027479	Mapre1	13589	10734.1	0.309134	0.0335655	9.20987	3.26518e-20	3.09759e-19
ENSMUSG00000001576	Ergic1	67458	4546.19	0.476367	0.0517369	9.2075	3.33822e-20	3.16529e-19
ENSMUSG00000028945	Rheb	19744	4931.47	0.398162	0.0432603	9.20387	3.45296e-20	3.27245e-19
ENSMUSG00000028822	Tmem50a	71817	10777.7	-0.324356	0.035244	-9.20314	3.47648e-20	3.29309e-19
ENSMUSG00000037434	Slc30a1	22782	1926.53	0.818119	0.088916	9.20104	3.54508e-20	3.3564e-19
ENSMUSG00000021959	Lats2	50523	2593.72	-0.517696	0.0562869	-9.19744	3.66583e-20	3.46899e-19
ENSMUSG00000056749	Nfil3	18030	1431.86	-0.559029	0.0607994	-9.19465	3.76234e-20	3.55854e-19
ENSMUSG00000031880	Rrad	56437	619.724	0.88022	0.0957868	9.18937	3.95165e-20	3.73573e-19
ENSMUSG00000027699	Ect2	13605	566.332	-1.03724	0.112956	-9.18263	4.20702e-20	3.97516e-19
ENSMUSG00000034617	Mtrr	210009	1105.77	0.749306	0.0816248	9.17989	4.31541e-20	4.07554e-19
ENSMUSG00000026605	Cenpf	108000	332.454	-1.57787	0.171886	-9.1798	4.31902e-20	4.07693e-19
ENSMUSG00000025492	Ifitm3	66141	18475.1	1.36848	0.149112	9.1775	4.41216e-20	4.16277e-19
ENSMUSG00000006398	Cdc20	107995	543.57	-0.889421	0.0969481	-9.1742	4.54938e-20	4.28796e-19
ENSMUSG00000021048	Mthfd1	108156	1804.17	0.546848	0.0596212	9.17204	4.64161e-20	4.37272e-19
ENSMUSG00000027347	Rasgrp1	19419	114.593	11.0829	1.20913	9.16598	4.90965e-20	4.62293e-19
ENSMUSG00000027282	Mtch2	56428	4540.07	0.414381	0.0452245	9.16274	5.05974e-20	4.76189e-19
ENSMUSG00000063904	Dpp3	75221	5516.53	0.345894	0.0377564	9.1612	5.13238e-20	4.82785e-19
ENSMUSG00000053897	Slc39a8	67547	522.169	-1.16886	0.127633	-9.15801	5.28613e-20	4.97001e-19
ENSMUSG00000038252	Ncapd2	68298	821.481	-1.0661	0.116442	-9.15565	5.40301e-20	5.07738e-19
ENSMUSG00000007817	Zmiz1	328365	8741.85	-0.427633	0.0467195	-9.15319	5.52749e-20	5.19178e-19
ENSMUSG00000022141	Nipbl	71175	2201.6	-0.660821	0.0722026	-9.15233	5.57193e-20	5.23094e-19
ENSMUSG00000006127	Inpp5k	19062	3094.54	-0.482775	0.0527552	-9.15125	5.62806e-20	5.28101e-19
ENSMUSG00000046768	Rhoj	80837	226.592	-1.56442	0.170981	-9.14963	5.71301e-20	5.35807e-19
ENSMUSG00000024528	Srfbp1	67222	791.54	0.722252	0.0790343	9.13847	6.33432e-20	5.93784e-19
ENSMUSG00000067106	Gm5529	433326	415.943	1.05618	0.115581	9.13794	6.36523e-20	5.96386e-19
ENSMUSG00000027610	Gss	14854	838.829	0.69854	0.0764742	9.13433	6.58135e-20	6.16331e-19
ENSMUSG00000022305	Lrp12	239393	6532.12	0.5331	0.0583661	9.13371	6.61891e-20	6.19541e-19
ENSMUSG00000036362	P2ry13	74191	1587.99	-0.75697	0.0829271	-9.12813	6.96907e-20	6.51995e-19
[truncated: 30,572 more rows]
