# Supplementary material for: Microglia show differential transcriptomic response to Aβ peptide aggregates ex vivo and in vivo
Source: Life Sci Alliance. 2021 Jun 14;4(7):e202101108. doi: 10.26508/lsa.202101108 (PMC8321667; doi:10.26508/lsa.202101108)
Supplement: Supplementary file 7 [file LSA-2021-01108_TableS7.xlsx]

## Sheet: Sheet1
category	ontology	term	over_represented_pvalue	BHadjust	numDEInCat	numInCat	totalDEG	totalNum	enrichment
GO:0001730	MF	2'-5'-oligoadenylate synthetase activity	4.71172e-07	1.75693e-05	6	6	2043	21152	10.3534
GO:0062061	MF	TAP complex binding	2.88946e-10	1.95691e-08	9	9	2043	21152	10.3534
GO:0046977	MF	TAP binding	2.41026e-12	2.33597e-10	11	11	2043	21152	10.3534
GO:0042610	MF	CD8 receptor binding	2.24476e-10	1.56264e-08	10	11	2043	21152	9.41218
GO:0030881	MF	beta-2-microglobulin binding	1.34236e-08	6.7073e-07	9	11	2043	21152	8.47097
GO:0004298	MF	threonine-type endopeptidase activity	1.32031e-14	2.00589e-12	16	21	2043	21152	7.88831
GO:0070003	MF	threonine-type peptidase activity	1.32031e-14	2.00589e-12	16	21	2043	21152	7.88831
GO:0071723	MF	lipopeptide binding	8.88849e-05	0.00216567	5	7	2043	21152	7.39529
GO:0061133	MF	endopeptidase activator activity	7.05501e-05	0.00175478	5	7	2043	21152	7.39529
GO:0042608	MF	T cell receptor binding	6.81018e-09	3.57773e-07	11	16	2043	21152	7.11796
GO:0016742	MF	hydroxymethyl-, formyl- and related transferase activity	0.000279736	0.00584561	5	8	2043	21152	6.47088
GO:0005138	MF	interleukin-6 receptor binding	0.00160682	0.0259923	4	7	2043	21152	5.91623
GO:0016842	MF	amidine-lyase activity	0.00158525	0.0256988	4	7	2043	21152	5.91623
GO:0042288	MF	MHC class I protein binding	5.52077e-07	2.04843e-05	10	18	2043	21152	5.75189
GO:0042605	MF	peptide antigen binding	1.25742e-12	1.25658e-10	19	35	2043	21152	5.62042
GO:0030235	MF	nitric-oxide synthase regulator activity	0.00310854	0.0445762	4	8	2043	21152	5.1767
GO:0050700	MF	CARD domain binding	0.000307599	0.00634529	6	12	2043	21152	5.1767
GO:0015037	MF	peptide disulfide oxidoreductase activity	5.36487e-05	0.00136458	7	14	2043	21152	5.1767
GO:0035325	MF	Toll-like receptor binding	4.00627e-05	0.00105481	7	14	2043	21152	5.1767
GO:0030515	MF	snoRNA binding	5.72531e-07	2.11385e-05	11	23	2043	21152	4.95163
GO:0008009	MF	chemokine activity	1.31876e-12	1.31205e-10	19	40	2043	21152	4.91787
GO:0016646	MF	oxidoreductase activity, acting on the CH-NH group of donors, NAD or NADP as acceptor	3.94657e-05	0.00104768	8	17	2043	21152	4.87219
GO:0046935	MF	1-phosphatidylinositol-3-kinase regulator activity	0.000571508	0.0109086	6	13	2043	21152	4.77849
GO:0097153	MF	cysteine-type endopeptidase activity involved in apoptotic process	0.00278291	0.0408178	5	12	2043	21152	4.31392
GO:0042287	MF	MHC protein binding	1.90802e-06	6.48064e-05	12	29	2043	21152	4.28417
GO:0003823	MF	antigen binding	2.63992e-11	2.07548e-09	23	57	2043	21152	4.17769
GO:0044183	MF	protein folding chaperone	0.000124379	0.00288496	8	20	2043	21152	4.14136
GO:0046703	MF	natural killer cell lectin-like receptor binding	0.00305247	0.0439122	5	13	2043	21152	3.98208
GO:0016814	MF	hydrolase activity, acting on carbon-nitrogen (but not peptide) bonds, in cyclic amidines	5.16878e-05	0.00132369	10	27	2043	21152	3.83459
GO:1904680	MF	peptide transmembrane transporter activity	4.52993e-05	0.00118025	10	27	2043	21152	3.83459
GO:0003950	MF	NAD+ ADP-ribosyltransferase activity	0.000433485	0.00854242	8	22	2043	21152	3.76487
GO:0016504	MF	peptidase activator activity	4.96e-05	0.0012775	11	32	2043	21152	3.55898
GO:0015036	MF	disulfide oxidoreductase activity	9.64032e-06	0.000290957	13	39	2043	21152	3.45113
GO:0016763	MF	transferase activity, transferring pentosyl groups	3.55689e-06	0.00011458	15	45	2043	21152	3.45113
GO:0042379	MF	chemokine receptor binding	5.99153e-11	4.50567e-09	21	63	2043	21152	3.45113
GO:0070566	MF	adenylyltransferase activity	0.000556644	0.0106884	9	28	2043	21152	3.32788
GO:0003725	MF	double-stranded RNA binding	2.18542e-09	1.26974e-07	27	84	2043	21152	3.32788
GO:0016875	MF	ligase activity, forming carbon-oxygen bonds	3.97328e-05	0.00104982	13	41	2043	21152	3.28279
GO:0004812	MF	aminoacyl-tRNA ligase activity	3.97328e-05	0.00104982	13	41	2043	21152	3.28279
GO:0015035	MF	protein disulfide oxidoreductase activity	0.00337273	0.0477255	6	19	2043	21152	3.2695
GO:0046915	MF	transition metal ion transmembrane transporter activity	0.000183135	0.00402915	11	35	2043	21152	3.25393
GO:0005164	MF	tumor necrosis factor receptor binding	0.000262874	0.00551889	10	33	2043	21152	3.13739
GO:0048020	MF	CCR chemokine receptor binding	2.25115e-07	8.91145e-06	13	43	2043	21152	3.1301
GO:0016645	MF	oxidoreductase activity, acting on the CH-NH group of donors	0.00176486	0.0282038	8	27	2043	21152	3.06767
GO:0004715	MF	non-membrane spanning protein tyrosine kinase activity	0.00013256	0.00305079	13	45	2043	21152	2.99098
GO:0005200	MF	structural constituent of cytoskeleton	4.45829e-06	0.000140399	18	63	2043	21152	2.95811
GO:0042887	MF	amide transmembrane transporter activity	0.000592665	0.0112445	11	41	2043	21152	2.77774
GO:0032813	MF	tumor necrosis factor receptor superfamily binding	0.000267545	0.00560647	12	45	2043	21152	2.76091
GO:0016879	MF	ligase activity, forming carbon-nitrogen bonds	0.000533904	0.0103223	12	46	2043	21152	2.70089
GO:0016667	MF	oxidoreductase activity, acting on a sulfur group of donors	0.000115211	0.0027041	14	54	2043	21152	2.68422
GO:0051082	MF	unfolded protein binding	7.71621e-07	2.76713e-05	24	94	2043	21152	2.64342
GO:0017069	MF	snRNA binding	0.00303507	0.0437459	9	36	2043	21152	2.58835
GO:0008536	MF	Ran GTPase binding	0.00290842	0.0421908	9	36	2043	21152	2.58835
GO:0009055	MF	electron transfer activity	8.70583e-06	0.000264458	16	65	2043	21152	2.54853
GO:0016776	MF	phosphotransferase activity, phosphate group as acceptor	0.000629619	0.0117885	11	45	2043	21152	2.53083
GO:0000049	MF	tRNA binding	0.000405277	0.00805717	14	58	2043	21152	2.4991
GO:0016874	MF	ligase activity	5.22387e-08	2.33516e-06	35	146	2043	21152	2.48198
GO:0003743	MF	translation initiation factor activity	0.00194611	0.0306388	11	47	2043	21152	2.42314
GO:0004521	MF	endoribonuclease activity	0.00173283	0.0277511	12	54	2043	21152	2.30076
GO:0008135	MF	translation factor activity, RNA binding	0.00029775	0.00616475	17	77	2043	21152	2.28582
GO:0016830	MF	carbon-carbon lyase activity	0.00314696	0.0450696	11	50	2043	21152	2.27775
GO:0015179	MF	L-amino acid transmembrane transporter activity	0.00351252	0.0492388	12	56	2043	21152	2.21859
GO:0140101	MF	catalytic activity, acting on a tRNA	3.36286e-05	0.000912109	24	112	2043	21152	2.21859
GO:0048029	MF	monosaccharide binding	0.000290449	0.0060414	18	85	2043	21152	2.19249
GO:0090079	MF	translation regulator activity, nucleic acid binding	0.0001745	0.00386888	20	95	2043	21152	2.17966
GO:0015171	MF	amino acid transmembrane transporter activity	0.00164421	0.0265018	15	72	2043	21152	2.15696
GO:0005125	MF	cytokine activity	5.71237e-10	3.6803e-08	42	209	2043	21152	2.08059
GO:0031072	MF	heat shock protein binding	5.02393e-05	0.00129101	27	136	2043	21152	2.05545
GO:0005126	MF	cytokine receptor binding	8.3737e-13	8.83956e-11	63	323	2043	21152	2.01939
GO:0045182	MF	translation regulator activity	0.000197835	0.00429374	24	126	2043	21152	1.97208
GO:0044389	MF	ubiquitin-like protein ligase binding	6.51614e-09	3.44666e-07	60	319	2043	21152	1.94735
GO:0016779	MF	nucleotidyltransferase activity	0.000478222	0.00932994	22	118	2043	21152	1.9303
GO:0003924	MF	GTPase activity	4.73511e-08	2.13793e-06	53	285	2043	21152	1.92537
GO:0031625	MF	ubiquitin protein ligase binding	6.56388e-08	2.86025e-06	55	300	2043	21152	1.89812
GO:0004540	MF	ribonuclease activity	0.000664683	0.0123225	19	104	2043	21152	1.89149
GO:0140375	MF	immune receptor activity	0.00166953	0.0268595	20	112	2043	21152	1.84882
GO:0005525	MF	GTP binding	5.67172e-08	2.51041e-06	61	347	2043	21152	1.82005
GO:0032550	MF	purine ribonucleoside binding	5.05177e-08	2.26725e-06	62	354	2043	21152	1.81331
GO:0001882	MF	nucleoside binding	3.18012e-08	1.4713e-06	64	366	2043	21152	1.81043
GO:0032549	MF	ribonucleoside binding	6.95537e-08	3.02498e-06	62	357	2043	21152	1.79807
GO:0043021	MF	ribonucleoprotein complex binding	0.000606427	0.0114392	25	144	2043	21152	1.79747
GO:0001883	MF	purine nucleoside binding	7.45489e-08	3.22973e-06	62	358	2043	21152	1.79305
GO:0042277	MF	peptide binding	1.00427e-06	3.50093e-05	50	289	2043	21152	1.79125
GO:0019001	MF	guanyl nucleotide binding	2.34758e-07	9.22822e-06	62	369	2043	21152	1.7396
GO:0032561	MF	guanyl ribonucleotide binding	2.34758e-07	9.22822e-06	62	369	2043	21152	1.7396
GO:0140098	MF	catalytic activity, acting on RNA	2.57144e-06	8.55307e-05	56	345	2043	21152	1.68055
GO:0033218	MF	amide binding	1.96612e-06	6.64786e-05	57	353	2043	21152	1.6718
GO:0019207	MF	kinase regulator activity	0.000579593	0.0110348	30	187	2043	21152	1.66097
GO:0070851	MF	growth factor receptor binding	0.00305053	0.0439122	23	146	2043	21152	1.63102
GO:0030246	MF	carbohydrate binding	0.000138014	0.00316957	41	268	2043	21152	1.58392
GO:0001664	MF	G protein-coupled receptor binding	1.3443e-05	0.000395636	44	289	2043	21152	1.5763
GO:0003723	MF	RNA binding	9.9881e-13	1.02083e-10	156	1037	2043	21152	1.5575
GO:0042802	MF	identical protein binding	7.04326e-17	1.414e-14	264	1869	2043	21152	1.46244
GO:0035639	MF	purine ribonucleoside triphosphate binding	1.19126e-11	1.02627e-09	230	1689	2043	21152	1.40988
GO:0032555	MF	purine ribonucleotide binding	7.96908e-12	7.05452e-10	238	1760	2043	21152	1.40006
GO:0032553	MF	ribonucleotide binding	6.88103e-12	6.16414e-10	240	1776	2043	21152	1.39911
GO:0017076	MF	purine nucleotide binding	8.93921e-12	7.88228e-10	239	1772	2043	21152	1.39642
GO:0000166	MF	nucleotide binding	8.6843e-13	9.08216e-11	267	1999	2043	21152	1.38287
GO:1901265	MF	nucleoside phosphate binding	8.6843e-13	9.08216e-11	267	1999	2043	21152	1.38287
GO:0042803	MF	protein homodimerization activity	6.15919e-07	2.2482e-05	123	936	2043	21152	1.36054
GO:0044877	MF	protein-containing complex binding	2.66406e-08	1.24535e-06	161	1232	2043	21152	1.353
GO:0097367	MF	carbohydrate derivative binding	7.34974e-12	6.5579e-10	270	2074	2043	21152	1.34784
GO:0036094	MF	small molecule binding	3.40477e-13	3.82781e-11	306	2376	2043	21152	1.33339
GO:0017111	MF	nucleoside-triphosphatase activity	0.000122979	0.00285956	95	739	2043	21152	1.33095
GO:0032559	MF	adenyl ribonucleotide binding	1.21336e-07	5.08999e-06	184	1433	2043	21152	1.3294
GO:0005524	MF	ATP binding	2.94434e-07	1.13362e-05	176	1372	2043	21152	1.32813
GO:0030554	MF	adenyl nucleotide binding	1.2575e-07	5.25557e-06	185	1444	2043	21152	1.32644
GO:0016462	MF	pyrophosphatase activity	0.000125276	0.00289797	100	790	2043	21152	1.31056
GO:0016817	MF	hydrolase activity, acting on acid anhydrides	0.000138567	0.00316957	100	793	2043	21152	1.3056
GO:0016818	MF	hydrolase activity, acting on acid anhydrides, in phosphorus-containing anhydrides	0.000138567	0.00316957	100	793	2043	21152	1.3056
GO:0008047	MF	enzyme activator activity	0.00338688	0.0478354	56	446	2043	21152	1.29998
GO:0005102	MF	signaling receptor binding	1.93227e-10	1.35772e-08	200	1594	2043	21152	1.29905
GO:0048037	MF	cofactor binding	0.00127242	0.021264	65	521	2043	21152	1.29169
GO:0046983	MF	protein dimerization activity	1.67092e-07	6.84345e-06	172	1386	2043	21152	1.28484
GO:0030234	MF	enzyme regulator activity	1.16297e-05	0.000348193	117	943	2043	21152	1.28457
GO:0004175	MF	endopeptidase activity	0.00194916	0.0306388	54	437	2043	21152	1.27937
GO:0008134	MF	transcription factor binding	0.00132182	0.0219507	86	704	2043	21152	1.26476
GO:0043168	MF	anion binding	1.80828e-10	1.27458e-08	321	2640	2043	21152	1.25888
GO:0008144	MF	drug binding	3.9235e-06	0.000125135	196	1617	2043	21152	1.25496
GO:0019899	MF	enzyme binding	4.00518e-09	2.1965e-07	277	2293	2043	21152	1.25072
GO:0016740	MF	transferase activity	2.12881e-07	8.51714e-06	259	2214	2043	21152	1.21117
GO:0016491	MF	oxidoreductase activity	0.000744819	0.0135935	89	765	2043	21152	1.20451
GO:0003824	MF	catalytic activity	1.3198e-19	3.5754e-17	645	5553	2043	21152	1.20258
GO:0048018	MF	receptor ligand activity	0.000257898	0.00542963	55	475	2043	21152	1.19881
GO:0098772	MF	molecular function regulator	7.09875e-08	3.08138e-06	196	1699	2043	21152	1.19439
GO:0030546	MF	signaling receptor activator activity	0.000375104	0.00756866	55	481	2043	21152	1.18386
GO:0016787	MF	hydrolase activity	1.93747e-07	7.84936e-06	273	2403	2043	21152	1.17623
GO:0030545	MF	receptor regulator activity	0.000596289	0.0112858	57	508	2043	21152	1.1617
GO:1901363	MF	heterocyclic compound binding	2.25905e-11	1.8206e-09	538	4860	2043	21152	1.14612
GO:0097159	MF	organic cyclic compound binding	8.15245e-11	6.02986e-09	543	4960	2043	21152	1.13345
GO:0005515	MF	protein binding	2.27418e-22	7.74773e-20	938	8688	2043	21152	1.11781
GO:0043167	MF	ion binding	5.32224e-06	0.000165979	552	5374	2043	21152	1.06347
GO:0003676	MF	nucleic acid binding	0.00191759	0.0302789	300	2968	2043	21152	1.0465
GO:0005488	MF	binding	3.37045e-21	1.08264e-18	1276	12815	2043	21152	1.0309
