# Supplementary material for: Microglia show differential transcriptomic response to Aβ peptide aggregates ex vivo and in vivo
Source: Life Sci Alliance. 2021 Jun 14;4(7):e202101108. doi: 10.26508/lsa.202101108 (PMC8321667; doi:10.26508/lsa.202101108)
Supplement: Supplementary file 9 [file LSA-2021-01108_TableS9.xlsx]

## Sheet: Sheet1
category	pathway_name	over_represented_pvalue	BHadjust	numDEInCat	numInCat	totalDEG	totalNum	enrichment
3050	Proteasome	3.34975e-15	7.53693e-13	26	44	2043	6309	1.82479
670	One carbon pool by folate	0.0001418	0.00167921	9	19	2043	6309	1.46279
5140	Leishmaniasis	9.96677e-10	4.48505e-08	26	64	2043	6309	1.25454
4612	Antigen processing and presentation	1.84189e-11	1.38142e-09	30	74	2043	6309	1.25193
4621	NOD-like receptor signaling pathway	8.49027e-08	3.18385e-06	22	56	2043	6309	1.21318
5330	Allograft rejection	1.1808e-07	3.79543e-06	19	49	2043	6309	1.19743
5144	Malaria	2.11778e-06	3.40357e-05	17	45	2043	6309	1.16662
5332	Graft-versus-host disease	2.58699e-07	7.27591e-06	19	51	2043	6309	1.15047
4940	Type I diabetes mellitus	3.69402e-07	9.23506e-06	20	56	2043	6309	1.10289
4380	Osteoclast differentiation	7.23534e-10	4.06988e-08	38	116	2043	6309	1.01162
4623	Cytosolic DNA-sensing pathway	1.8566e-06	3.21334e-05	18	55	2043	6309	1.01065
