# Supplementary material for: Microglia show differential transcriptomic response to Aβ peptide aggregates ex vivo and in vivo
Source: Life Sci Alliance. 2021 Jun 14;4(7):e202101108. doi: 10.26508/lsa.202101108 (PMC8321667; doi:10.26508/lsa.202101108)
Supplement: Supplementary file 12 [file LSA-2021-01108_TableS12.xlsx]

## Sheet: Sheet1
category	ontology	term	over_represented_pvalue	BHadjust	numDEInCat	numInCat	totalDEG	totalNum	enrichment
GO:0050786	MF	RAGE receptor binding	2.38942e-06	0.000102924	6	8	1908	21152	8.31447
GO:0010997	MF	anaphase-promoting complex binding	0.000153167	0.00421538	5	7	1908	21152	7.91854
GO:0017116	MF	single-stranded DNA helicase activity	1.75573e-11	2.1691e-09	14	20	1908	21152	7.76017
GO:0004768	MF	stearoyl-CoA 9-desaturase activity	0.00071658	0.015643	4	6	1908	21152	7.39064
GO:0043515	MF	kinetochore binding	0.000678034	0.014976	4	6	1908	21152	7.39064
GO:0003688	MF	DNA replication origin binding	1.16543e-11	1.49741e-09	15	23	1908	21152	7.22997
GO:0071723	MF	lipopeptide binding	0.00240273	0.0413038	4	7	1908	21152	6.33483
GO:0016215	MF	acyl-CoA desaturase activity	0.00179048	0.0325821	4	7	1908	21152	6.33483
GO:0005384	MF	manganese ion transmembrane transporter activity	0.00104701	0.0214799	4	7	1908	21152	6.33483
GO:0015037	MF	peptide disulfide oxidoreductase activity	1.15932e-05	0.000434456	8	14	1908	21152	6.33483
GO:0003689	MF	DNA clamp loader activity	0.000722994	0.0157372	5	9	1908	21152	6.15886
GO:0033170	MF	protein-DNA loading ATPase activity	0.000722994	0.0157372	5	9	1908	21152	6.15886
GO:0046935	MF	1-phosphatidylinositol-3-kinase regulator activity	5.06922e-05	0.00160537	7	13	1908	21152	5.96936
GO:0003756	MF	protein disulfide isomerase activity	2.16155e-05	0.000766924	8	15	1908	21152	5.91251
GO:0016864	MF	intramolecular oxidoreductase activity, transposing S-S bonds	2.16155e-05	0.000766924	8	15	1908	21152	5.91251
GO:0015183	MF	L-aspartate transmembrane transporter activity	0.00175271	0.0321187	3	6	1908	21152	5.54298
GO:0004298	MF	threonine-type endopeptidase activity	1.96577e-06	8.68376e-05	10	21	1908	21152	5.27903
GO:0070003	MF	threonine-type peptidase activity	1.96577e-06	8.68376e-05	10	21	1908	21152	5.27903
GO:0044548	MF	S100 protein binding	0.000376445	0.00912107	6	13	1908	21152	5.11659
GO:0019103	MF	pyrimidine nucleotide binding	0.00129635	0.0253685	5	11	1908	21152	5.03907
GO:0070182	MF	DNA polymerase binding	8.45763e-05	0.00254919	8	18	1908	21152	4.92709
GO:0008009	MF	chemokine activity	1.24439e-09	1.0363e-07	17	40	1908	21152	4.71153
GO:0005522	MF	profilin binding	0.00115874	0.02318	5	12	1908	21152	4.61915
GO:0043138	MF	3'-5' DNA helicase activity	0.000122379	0.00349643	8	20	1908	21152	4.43438
GO:0140272	MF	exogenous protein binding	8.91406e-05	0.00266993	8	20	1908	21152	4.43438
GO:0001618	MF	virus receptor activity	8.91406e-05	0.00266993	8	20	1908	21152	4.43438
GO:0042288	MF	MHC class I protein binding	0.000847874	0.0180023	7	18	1908	21152	4.3112
GO:0035014	MF	phosphatidylinositol 3-kinase regulator activity	0.000679112	0.0149851	7	18	1908	21152	4.3112
GO:0003678	MF	DNA helicase activity	2.03507e-09	1.58884e-07	22	60	1908	21152	4.06485
GO:0035173	MF	histone kinase activity	0.00275065	0.0460182	6	17	1908	21152	3.91269
GO:0016538	MF	cyclin-dependent protein serine/threonine kinase regulator activity	1.66652e-06	7.52446e-05	15	45	1908	21152	3.69532
GO:0008199	MF	ferric iron binding	0.00300752	0.0492528	5	16	1908	21152	3.46436
GO:0015036	MF	disulfide oxidoreductase activity	0.000109802	0.00317747	12	39	1908	21152	3.41106
GO:0016814	MF	hydrolase activity, acting on carbon-nitrogen (but not peptide) bonds, in cyclic amidines	0.0012632	0.0248279	8	27	1908	21152	3.28473
GO:0042379	MF	chemokine receptor binding	6.16279e-07	3.10001e-05	18	63	1908	21152	3.16742
GO:0005200	MF	structural constituent of cytoskeleton	4.0274e-07	2.05809e-05	18	63	1908	21152	3.16742
GO:0016860	MF	intramolecular oxidoreductase activity	0.000141725	0.00393418	13	46	1908	21152	3.13299
GO:0016667	MF	oxidoreductase activity, acting on a sulfur group of donors	4.33099e-05	0.00139917	15	54	1908	21152	3.07943
GO:0042287	MF	MHC protein binding	0.00255642	0.0432839	8	29	1908	21152	3.05819
GO:0005164	MF	tumor necrosis factor receptor binding	0.000659582	0.0146259	9	33	1908	21152	3.02344
GO:0008094	MF	DNA-dependent ATPase activity	5.05518e-08	3.17502e-06	27	99	1908	21152	3.02344
GO:0016776	MF	phosphotransferase activity, phosphate group as acceptor	0.000462802	0.0108623	12	45	1908	21152	2.95625
GO:0048029	MF	monosaccharide binding	7.32066e-07	3.65789e-05	22	85	1908	21152	2.86931
GO:0097718	MF	disordered domain specific binding	0.00206398	0.0365422	9	35	1908	21152	2.85067
GO:0048020	MF	CCR chemokine receptor binding	0.000163394	0.00444784	11	43	1908	21152	2.83594
GO:0032813	MF	tumor necrosis factor receptor superfamily binding	0.000900083	0.0189144	11	45	1908	21152	2.7099
GO:0051539	MF	4 iron, 4 sulfur cluster binding	0.00204236	0.0362737	9	38	1908	21152	2.62562
GO:0003697	MF	single-stranded DNA binding	1.07721e-06	5.17543e-05	25	107	1908	21152	2.59018
GO:0140097	MF	catalytic activity, acting on DNA	7.61619e-10	6.61197e-08	43	187	1908	21152	2.54918
GO:0016879	MF	ligase activity, forming carbon-nitrogen bonds	0.00286559	0.0475168	10	46	1908	21152	2.40999
GO:0004386	MF	helicase activity	2.06034e-07	1.1467e-05	33	153	1908	21152	2.39109
GO:0003684	MF	damaged DNA binding	0.00113309	0.0229114	12	56	1908	21152	2.37556
GO:0051082	MF	unfolded protein binding	5.87633e-05	0.00184024	20	94	1908	21152	2.35871
GO:0016209	MF	antioxidant activity	0.000790712	0.0170136	16	79	1908	21152	2.24526
GO:0003777	MF	microtubule motor activity	0.000300081	0.00757275	16	81	1908	21152	2.18982
GO:0030246	MF	carbohydrate binding	1.18485e-08	8.22266e-07	49	268	1908	21152	2.02691
GO:0019207	MF	kinase regulator activity	1.17938e-05	0.000439774	34	187	1908	21152	2.01563
GO:0005125	MF	cytokine activity	6.4502e-08	3.93043e-06	38	209	1908	21152	2.01563
GO:0005178	MF	integrin binding	0.00116778	0.02334	22	122	1908	21152	1.99911
GO:0090079	MF	translation regulator activity, nucleic acid binding	0.001438	0.0272855	17	95	1908	21152	1.9838
GO:0016887	MF	ATPase activity	1.13512e-10	1.19827e-08	72	407	1908	21152	1.96115
GO:0019887	MF	protein kinase regulator activity	0.000211347	0.00559074	27	158	1908	21152	1.89444
GO:0016853	MF	isomerase activity	0.00118647	0.0235396	24	148	1908	21152	1.79772
GO:0003774	MF	motor activity	0.00133946	0.0259825	21	130	1908	21152	1.79081
GO:0008017	MF	microtubule binding	3.74786e-05	0.00124661	38	237	1908	21152	1.77749
GO:0016829	MF	lyase activity	0.000361983	0.00887588	29	184	1908	21152	1.74724
GO:0005126	MF	cytokine receptor binding	1.12281e-06	5.36018e-05	50	323	1908	21152	1.71609
GO:0002020	MF	protease binding	0.00109675	0.0223172	22	143	1908	21152	1.70553
GO:0000287	MF	magnesium ion binding	0.00159001	0.0296938	29	192	1908	21152	1.67444
GO:0017111	MF	nucleoside-triphosphatase activity	1.63076e-10	1.65917e-08	108	739	1908	21152	1.62014
GO:0044389	MF	ubiquitin-like protein ligase binding	0.000135809	0.00380124	46	319	1908	21152	1.5986
GO:0031625	MF	ubiquitin protein ligase binding	0.000277192	0.00707454	43	300	1908	21152	1.58899
GO:0019901	MF	protein kinase binding	1.8369e-08	1.2256e-06	103	719	1908	21152	1.58811
GO:0019900	MF	kinase binding	3.68206e-09	2.7597e-07	114	799	1908	21152	1.58173
GO:0016817	MF	hydrolase activity, acting on acid anhydrides	7.49418e-10	6.53127e-08	112	793	1908	21152	1.56573
GO:0016818	MF	hydrolase activity, acting on acid anhydrides, in phosphorus-containing anhydrides	7.49418e-10	6.53127e-08	112	793	1908	21152	1.56573
GO:0016462	MF	pyrophosphatase activity	1.19818e-09	1.00903e-07	111	790	1908	21152	1.55765
GO:0015631	MF	tubulin binding	0.000409599	0.0098138	46	333	1908	21152	1.53139
GO:0005524	MF	ATP binding	7.46178e-13	1.31077e-10	186	1372	1908	21152	1.50291
GO:0030554	MF	adenyl nucleotide binding	2.7711e-13	5.0763e-11	195	1444	1908	21152	1.49706
GO:0032559	MF	adenyl ribonucleotide binding	8.81139e-13	1.5124e-10	192	1433	1908	21152	1.48535
GO:0042802	MF	identical protein binding	7.66375e-16	2.23792e-13	244	1869	1908	21152	1.44728
GO:0035639	MF	purine ribonucleoside triphosphate binding	1.07524e-13	2.10232e-11	220	1689	1908	21152	1.444
GO:0017076	MF	purine nucleotide binding	4.11403e-14	8.72679e-12	230	1772	1908	21152	1.43892
GO:0000166	MF	nucleotide binding	3.70232e-15	9.04854e-13	257	1999	1908	21152	1.42526
GO:1901265	MF	nucleoside phosphate binding	3.70232e-15	9.04854e-13	257	1999	1908	21152	1.42526
GO:0032555	MF	purine ribonucleotide binding	2.11253e-13	4.06794e-11	226	1760	1908	21152	1.42354
GO:0003779	MF	actin binding	0.000365661	0.00890779	54	421	1908	21152	1.42195
GO:0019899	MF	enzyme binding	1.13007e-17	4.09831e-15	294	2293	1908	21152	1.4214
GO:0032553	MF	ribonucleotide binding	2.77689e-13	5.0763e-11	227	1776	1908	21152	1.41695
GO:0001882	MF	nucleoside binding	0.000834646	0.0177706	46	366	1908	21152	1.39332
GO:0008144	MF	drug binding	2.69789e-11	3.27903e-09	203	1617	1908	21152	1.39174
GO:0097367	MF	carbohydrate derivative binding	2.40294e-14	5.37085e-12	260	2074	1908	21152	1.38975
GO:0016772	MF	transferase activity, transferring phosphorus-containing groups	3.80443e-06	0.000157537	113	902	1908	21152	1.38882
GO:0036094	MF	small molecule binding	5.4369e-16	1.61359e-13	296	2376	1908	21152	1.38108
GO:0030234	MF	enzyme regulator activity	3.14813e-07	1.65571e-05	117	943	1908	21152	1.37546
GO:0005525	MF	GTP binding	0.00151903	0.0285342	43	347	1908	21152	1.37376
GO:0016301	MF	kinase activity	8.92947e-05	0.00266993	92	752	1908	21152	1.35626
GO:0005509	MF	calcium ion binding	0.000142569	0.00395273	74	606	1908	21152	1.35373
GO:0032550	MF	purine ribonucleoside binding	0.00226931	0.0395209	43	354	1908	21152	1.3466
GO:0032549	MF	ribonucleoside binding	0.00264445	0.0446399	43	357	1908	21152	1.33528
GO:0001883	MF	purine nucleoside binding	0.00303357	0.0496432	43	358	1908	21152	1.33155
GO:0042803	MF	protein homodimerization activity	1.0605e-05	0.000402114	112	936	1908	21152	1.32652
GO:0044877	MF	protein-containing complex binding	3.31233e-06	0.000138177	146	1232	1908	21152	1.31376
GO:0008092	MF	cytoskeletal protein binding	2.34547e-05	0.000821463	113	959	1908	21152	1.30627
GO:0016491	MF	oxidoreductase activity	9.28094e-05	0.00276034	90	765	1908	21152	1.30423
GO:0048037	MF	cofactor binding	0.00138293	0.0265317	61	521	1908	21152	1.29797
GO:0004672	MF	protein kinase activity	0.00227408	0.0395458	69	595	1908	21152	1.2856
GO:0046983	MF	protein dimerization activity	2.0443e-07	1.1406e-05	160	1386	1908	21152	1.27976
GO:0043168	MF	anion binding	6.44799e-12	8.89466e-10	303	2640	1908	21152	1.27237
GO:0016773	MF	phosphotransferase activity, alcohol group as acceptor	0.0018562	0.0335235	79	693	1908	21152	1.26377
GO:0016787	MF	hydrolase activity	2.80298e-10	2.7166e-08	271	2403	1908	21152	1.25023
GO:0005198	MF	structural molecule activity	0.00224886	0.0392591	65	583	1908	21152	1.236
GO:0005102	MF	signaling receptor binding	3.47078e-06	0.000144519	173	1594	1908	21152	1.20318
GO:0098772	MF	molecular function regulator	1.0887e-06	5.21948e-05	183	1699	1908	21152	1.19407
GO:0003824	MF	catalytic activity	9.61764e-18	3.54513e-15	594	5553	1908	21152	1.18586
GO:0005515	MF	protein binding	1.43962e-26	1.90411e-23	890	8689	1908	21152	1.13552
GO:0140096	MF	catalytic activity, acting on a protein	0.000201836	0.00537075	217	2136	1908	21152	1.12624
GO:0043167	MF	ion binding	2.82865e-10	2.72971e-08	536	5374	1908	21152	1.10571
GO:0016740	MF	transferase activity	0.0011409	0.023028	218	2214	1908	21152	1.09157
GO:1901363	MF	heterocyclic compound binding	1.33982e-08	9.21282e-07	477	4860	1908	21152	1.08807
GO:0097159	MF	organic cyclic compound binding	4.65991e-08	2.95983e-06	481	4960	1908	21152	1.07507
GO:0005488	MF	binding	4.56644e-23	3.42254e-20	1176	12816	1908	21152	1.01725
