# Supplementary material for: Microglia show differential transcriptomic response to Aβ peptide aggregates ex vivo and in vivo
Source: Life Sci Alliance. 2021 Jun 14;4(7):e202101108. doi: 10.26508/lsa.202101108 (PMC8321667; doi:10.26508/lsa.202101108)
Supplement: Supplementary file 18 [file LSA-2021-01108_TableS18.xlsx]

## Sheet: Sheet1
category	ontology	term	over_represented_pvalue	BHadjust	numDEInCat	numInCat	totalDEG	totalNum	enrichment
GO:0036310	MF	annealing helicase activity	3.95033e-05	0.00166961	5	7	1482	21152	10.1947
GO:0017116	MF	single-stranded DNA helicase activity	2.29625e-12	3.82453e-10	14	20	1482	21152	9.99082
GO:0043515	MF	kinetochore binding	0.000296909	0.00999401	4	6	1482	21152	9.51507
GO:0003688	MF	DNA replication origin binding	1.07282e-11	1.64098e-09	14	23	1482	21152	8.68767
GO:0048407	MF	platelet-derived growth factor binding	8.40423e-07	5.43015e-05	7	12	1482	21152	8.32569
GO:0097493	MF	structural molecule activity conferring elasticity	0.00101218	0.0273545	4	7	1482	21152	8.15577
GO:0010997	MF	anaphase-promoting complex binding	0.000361219	0.0118053	4	7	1482	21152	8.15577
GO:0032357	MF	oxidized purine DNA binding	0.000174306	0.00630107	5	9	1482	21152	7.92922
GO:0004065	MF	arylsulfatase activity	0.0075691	0.133693	3	6	1482	21152	7.1363
GO:0030023	MF	extracellular matrix constituent conferring elasticity	0.00691566	0.124299	3	6	1482	21152	7.1363
GO:0000405	MF	bubble DNA binding	0.00588371	0.110615	3	6	1482	21152	7.1363
GO:0032356	MF	oxidized DNA binding	0.000363475	0.0118617	5	10	1482	21152	7.1363
GO:0043138	MF	3'-5' DNA helicase activity	2.58241e-06	0.00014663	9	20	1482	21152	6.42267
GO:0003689	MF	DNA clamp loader activity	0.00311895	0.0688221	4	9	1482	21152	6.34338
GO:0033170	MF	protein-DNA loading ATPase activity	0.00311895	0.0688221	4	9	1482	21152	6.34338
GO:0071253	MF	connexin binding	0.0135458	0.206773	3	7	1482	21152	6.11683
GO:0050291	MF	sphingosine N-acyltransferase activity	0.0116919	0.186713	3	7	1482	21152	6.11683
GO:0004908	MF	interleukin-1 receptor activity	0.00703944	0.12602	3	7	1482	21152	6.11683
GO:0017108	MF	5'-flap endonuclease activity	0.00524385	0.101667	3	7	1482	21152	6.11683
GO:0000217	MF	DNA secondary structure binding	1.21523e-06	7.52742e-05	10	24	1482	21152	5.94692
GO:0003678	MF	DNA helicase activity	2.1746e-13	4.07465e-11	24	60	1482	21152	5.70904
GO:0097617	MF	annealing activity	0.00156695	0.0395643	5	13	1482	21152	5.48946
GO:0016494	MF	C-X-C chemokine receptor activity	0.0201881	0.267581	3	8	1482	21152	5.35223
GO:0016803	MF	ether hydrolase activity	0.0200869	0.266841	3	8	1482	21152	5.35223
GO:0042609	MF	CD4 receptor binding	0.0187905	0.255908	3	8	1482	21152	5.35223
GO:0031995	MF	insulin-like growth factor II binding	0.0169828	0.23819	3	8	1482	21152	5.35223
GO:0050786	MF	RAGE receptor binding	0.0147385	0.217737	3	8	1482	21152	5.35223
GO:0043139	MF	5'-3' DNA helicase activity	0.00970782	0.161929	3	8	1482	21152	5.35223
GO:0048256	MF	flap endonuclease activity	0.00731045	0.130048	3	8	1482	21152	5.35223
GO:0008821	MF	crossover junction endodeoxyribonuclease activity	0.00674858	0.122448	3	8	1482	21152	5.35223
GO:0000400	MF	four-way junction DNA binding	0.000260101	0.00890163	6	16	1482	21152	5.35223
GO:0030020	MF	extracellular matrix structural constituent conferring tensile strength	6.52889e-08	5.35255e-06	14	38	1482	21152	5.25833
GO:0032404	MF	mismatch repair complex binding	0.00384829	0.0808621	4	11	1482	21152	5.19004
GO:0035173	MF	histone kinase activity	0.000955612	0.0260558	6	17	1482	21152	5.03739
GO:0008301	MF	DNA binding, bending	0.000235419	0.00818143	6	17	1482	21152	5.03739
GO:0008172	MF	S-methyltransferase activity	0.0462249	0.454226	2	6	1482	21152	4.75753
GO:0032405	MF	MutLalpha complex binding	0.0442105	0.444974	2	6	1482	21152	4.75753
GO:0016406	MF	carnitine O-acyltransferase activity	0.0380196	0.402103	2	6	1482	21152	4.75753
GO:0023026	MF	MHC class II protein complex binding	0.0297826	0.345721	2	6	1482	21152	4.75753
GO:0043237	MF	laminin-1 binding	0.0275622	0.32721	2	6	1482	21152	4.75753
GO:0035374	MF	chondroitin sulfate binding	0.0287961	0.337054	3	9	1482	21152	4.75753
GO:0016801	MF	hydrolase activity, acting on ether bonds	0.0251709	0.308429	3	9	1482	21152	4.75753
GO:0031994	MF	insulin-like growth factor I binding	0.0101541	0.167879	4	12	1482	21152	4.75753
GO:0008094	MF	DNA-dependent ATPase activity	6.23362e-15	1.54025e-12	33	99	1482	21152	4.75753
GO:0005520	MF	insulin-like growth factor binding	0.000734947	0.0209978	7	22	1482	21152	4.54128
GO:0016538	MF	cyclin-dependent protein serine/threonine kinase regulator activity	1.09847e-06	6.93796e-05	14	45	1482	21152	4.44037
GO:0044548	MF	S100 protein binding	0.0062851	0.116313	4	13	1482	21152	4.39157
GO:0043208	MF	glycosphingolipid binding	0.0227316	0.28906	3	10	1482	21152	4.28178
GO:0061575	MF	cyclin-dependent protein serine/threonine kinase activator activity	0.0194401	0.261342	3	10	1482	21152	4.28178
GO:0031492	MF	nucleosomal DNA binding	0.0183123	0.251221	3	10	1482	21152	4.28178
GO:0005201	MF	extracellular matrix structural constituent	7.97765e-16	2.18753e-13	41	140	1482	21152	4.17983
GO:0008191	MF	metalloendopeptidase inhibitor activity	0.0190818	0.258	4	14	1482	21152	4.07789
GO:0005540	MF	hyaluronic acid binding	0.00238453	0.0554459	6	21	1482	21152	4.07789
GO:0031404	MF	chloride ion binding	0.0398181	0.41488	3	11	1482	21152	3.89253
GO:0016846	MF	carbon-sulfur lyase activity	0.0346387	0.380298	3	11	1482	21152	3.89253
GO:0008239	MF	dipeptidyl-peptidase activity	0.0262109	0.316346	3	11	1482	21152	3.89253
GO:0016889	MF	endodeoxyribonuclease activity, producing 3'-phosphomonoesters	0.0171624	0.239687	3	11	1482	21152	3.89253
GO:0003684	MF	damaged DNA binding	1.68756e-06	0.000100649	15	56	1482	21152	3.82302
GO:0015125	MF	bile acid transmembrane transporter activity	0.00766032	0.134765	5	19	1482	21152	3.75595
GO:0000900	MF	translation repressor activity, mRNA regulatory element binding	0.0461787	0.454212	3	12	1482	21152	3.56815
GO:0005522	MF	profilin binding	0.044404	0.446116	3	12	1482	21152	3.56815
GO:0045294	MF	alpha-catenin binding	0.0353186	0.384944	3	12	1482	21152	3.56815
GO:0031005	MF	filamin binding	0.0186495	0.254527	4	16	1482	21152	3.56815
GO:0003697	MF	single-stranded DNA binding	2.1584e-09	2.25729e-07	26	107	1482	21152	3.46811
GO:0003887	MF	DNA-directed DNA polymerase activity	0.00242895	0.0561402	6	25	1482	21152	3.42543
GO:0051539	MF	4 iron, 4 sulfur cluster binding	0.00126056	0.0329578	9	38	1482	21152	3.38035
GO:0015347	MF	sodium-independent organic anion transmembrane transporter activity	0.0240743	0.30123	4	17	1482	21152	3.35826
GO:0070492	MF	oligosaccharide binding	0.0176216	0.243979	4	17	1482	21152	3.35826
GO:0005542	MF	folic acid binding	0.0486938	0.468341	3	13	1482	21152	3.29368
GO:0017017	MF	MAP kinase tyrosine/serine/threonine phosphatase activity	0.0473829	0.460743	3	13	1482	21152	3.29368
GO:0036312	MF	phosphatidylinositol 3-kinase regulatory subunit binding	0.0423149	0.43242	3	13	1482	21152	3.29368
GO:0031681	MF	G-protein beta-subunit binding	0.00766574	0.134765	6	26	1482	21152	3.29368
GO:0140097	MF	catalytic activity, acting on DNA	3.09764e-13	5.70906e-11	43	187	1482	21152	3.28194
GO:0016799	MF	hydrolase activity, hydrolyzing N-glycosyl compounds	0.0186051	0.254153	5	22	1482	21152	3.24377
GO:0050840	MF	extracellular matrix binding	0.000131547	0.00488897	13	58	1482	21152	3.19903
GO:0070182	MF	DNA polymerase binding	0.0342134	0.377843	4	18	1482	21152	3.17169
GO:0004435	MF	phosphatidylinositol phospholipase C activity	0.0254945	0.310824	4	18	1482	21152	3.17169
GO:0004629	MF	phospholipase C activity	0.0254945	0.310824	4	18	1482	21152	3.17169
GO:0003777	MF	microtubule motor activity	2.41649e-06	0.000137557	18	81	1482	21152	3.17169
GO:0019838	MF	growth factor binding	1.47653e-08	1.3227e-06	30	138	1482	21152	3.10274
GO:0015643	MF	toxic substance binding	0.0484419	0.466873	3	14	1482	21152	3.05842
GO:0030291	MF	protein serine/threonine kinase inhibitor activity	0.0138554	0.210498	6	28	1482	21152	3.05842
GO:0004386	MF	helicase activity	6.77642e-09	6.42903e-07	32	153	1482	21152	2.98512
GO:0016702	MF	oxidoreductase activity, acting on single donors with incorporation of molecular oxygen, incorporation of two atoms of oxygen	0.014737	0.217737	6	29	1482	21152	2.95295
GO:0005178	MF	integrin binding	2.26166e-06	0.000129597	25	122	1482	21152	2.92471
GO:0051861	MF	glycolipid binding	0.0410375	0.423269	4	20	1482	21152	2.85452
GO:0004602	MF	glutathione peroxidase activity	0.0292826	0.341681	4	20	1482	21152	2.85452
GO:0016701	MF	oxidoreductase activity, acting on single donors with incorporation of molecular oxygen	0.0160585	0.230875	6	30	1482	21152	2.85452
GO:0034061	MF	DNA polymerase activity	0.00963005	0.160852	6	31	1482	21152	2.76244
GO:0008574	MF	ATP-dependent microtubule motor activity, plus-end-directed	0.0197353	0.26445	5	26	1482	21152	2.74473
GO:1901618	MF	organic hydroxy compound transmembrane transporter activity	0.00867123	0.148405	8	42	1482	21152	2.71859
GO:0008017	MF	microtubule binding	3.09019e-10	3.83884e-08	45	237	1482	21152	2.70999
GO:0043394	MF	proteoglycan binding	0.00940817	0.158697	7	37	1482	21152	2.70022
GO:0005044	MF	scavenger receptor activity	0.0130335	0.200451	8	44	1482	21152	2.59502
GO:0003774	MF	motor activity	1.10898e-05	0.000518409	23	130	1482	21152	2.52515
GO:0005539	MF	glycosaminoglycan binding	1.58742e-07	1.14401e-05	35	201	1482	21152	2.48528
GO:0030506	MF	ankyrin binding	0.0461275	0.454207	4	23	1482	21152	2.48219
GO:0016887	MF	ATPase activity	4.66937e-12	7.44615e-10	66	407	1482	21152	2.31448
GO:0005518	MF	collagen binding	0.00408167	0.0838139	11	68	1482	21152	2.3088
GO:0051721	MF	protein phosphatase 2A binding	0.0307226	0.352807	6	38	1482	21152	2.25357
GO:0043539	MF	protein serine/threonine kinase activator activity	0.0259233	0.313548	6	38	1482	21152	2.25357
GO:0050839	MF	cell adhesion molecule binding	4.11971e-06	0.000219506	37	235	1482	21152	2.24718
GO:0003779	MF	actin binding	5.77349e-11	8.01339e-09	66	421	1482	21152	2.23751
GO:0031491	MF	nucleosome binding	0.0313341	0.356747	6	39	1482	21152	2.19579
GO:1990939	MF	ATP-dependent microtubule motor activity	0.0241365	0.301841	7	46	1482	21152	2.17192
GO:0015631	MF	tubulin binding	1.03284e-07	7.98055e-06	50	333	1482	21152	2.14303
GO:0004520	MF	endodeoxyribonuclease activity	0.0325467	0.366273	6	40	1482	21152	2.14089
GO:0008201	MF	heparin binding	0.000440696	0.0140554	22	148	1482	21152	2.1216
GO:0051015	MF	actin filament binding	7.53366e-05	0.00299813	29	196	1482	21152	2.11176
GO:0051540	MF	metal cluster binding	0.0258323	0.312902	9	61	1482	21152	2.10579
GO:0051536	MF	iron-sulfur cluster binding	0.0258323	0.312902	9	61	1482	21152	2.10579
GO:0019887	MF	protein kinase regulator activity	0.000357065	0.0117035	23	158	1482	21152	2.07766
GO:0005200	MF	structural constituent of cytoskeleton	0.0154408	0.224759	9	63	1482	21152	2.03894
GO:0008092	MF	cytoskeletal protein binding	4.29919e-17	1.3426e-14	135	959	1482	21152	2.00918
GO:0004713	MF	protein tyrosine kinase activity	0.00369957	0.07863	18	129	1482	21152	1.99153
GO:0005096	MF	GTPase activator activity	5.34496e-05	0.0021772	33	237	1482	21152	1.98732
GO:0004536	MF	deoxyribonuclease activity	0.0293136	0.341866	8	58	1482	21152	1.96864
GO:0008235	MF	metalloexopeptidase activity	0.0424447	0.43242	7	51	1482	21152	1.95898
GO:0004896	MF	cytokine receptor activity	0.015666	0.227552	13	95	1482	21152	1.95309
GO:0004714	MF	transmembrane receptor protein tyrosine kinase activity	0.0392296	0.410319	8	59	1482	21152	1.93527
GO:0004725	MF	protein tyrosine phosphatase activity	0.014662	0.216891	13	96	1482	21152	1.93275
GO:0038024	MF	cargo receptor activity	0.03492	0.382081	10	74	1482	21152	1.92873
GO:0030695	MF	GTPase regulator activity	9.39945e-05	0.00364391	34	255	1482	21152	1.90301
GO:0005509	MF	calcium ion binding	6.45646e-10	7.64071e-08	80	606	1482	21152	1.88417
GO:0005516	MF	calmodulin binding	0.000452078	0.0142566	25	190	1482	21152	1.87797
GO:0031406	MF	carboxylic acid binding	0.000762161	0.0215834	27	208	1482	21152	1.85269
GO:0016684	MF	oxidoreductase activity, acting on peroxide as acceptor	0.0486423	0.468203	7	54	1482	21152	1.85015
GO:0001786	MF	phosphatidylserine binding	0.0486983	0.468341	8	62	1482	21152	1.84163
GO:0019207	MF	kinase regulator activity	0.0018291	0.044948	24	187	1482	21152	1.83178
GO:0019901	MF	protein kinase binding	2.65161e-09	2.71007e-07	91	719	1482	21152	1.80641
GO:0019955	MF	cytokine binding	0.0116096	0.18553	16	127	1482	21152	1.79812
GO:0019900	MF	kinase binding	1.1034e-09	1.25303e-07	100	799	1482	21152	1.78631
GO:0140375	MF	immune receptor activity	0.0229347	0.290855	14	112	1482	21152	1.78408
GO:1901681	MF	sulfur compound binding	0.00092651	0.0254366	30	241	1482	21152	1.77667
GO:0042826	MF	histone deacetylase binding	0.00938987	0.158507	15	121	1482	21152	1.76933
GO:1990782	MF	protein tyrosine kinase binding	0.0304469	0.350537	12	98	1482	21152	1.74767
GO:0060589	MF	nucleoside-triphosphatase regulator activity	0.000465728	0.0146244	36	294	1482	21152	1.74767
GO:0043177	MF	organic acid binding	0.00184328	0.0451976	27	221	1482	21152	1.74371
GO:0072341	MF	modified amino acid binding	0.0283391	0.333266	12	100	1482	21152	1.71271
GO:0051213	MF	dioxygenase activity	0.0411121	0.423845	11	92	1482	21152	1.70651
GO:0005088	MF	Ras guanyl-nucleotide exchange factor activity	0.0320941	0.363248	15	127	1482	21152	1.68574
GO:0004672	MF	protein kinase activity	2.09873e-06	0.000122572	70	595	1482	21152	1.67913
GO:0061134	MF	peptidase regulator activity	0.00118373	0.0313869	27	232	1482	21152	1.66104
GO:0030414	MF	peptidase inhibitor activity	0.00186995	0.045702	23	201	1482	21152	1.63318
GO:0030165	MF	PDZ domain binding	0.0379427	0.40187	13	116	1482	21152	1.59952
GO:0030246	MF	carbohydrate binding	0.00324671	0.071083	30	268	1482	21152	1.59768
GO:0002020	MF	protease binding	0.0270948	0.323026	16	143	1482	21152	1.59693
GO:0061135	MF	endopeptidase regulator activity	0.00355398	0.0759612	22	197	1482	21152	1.59389
GO:0004867	MF	serine-type endopeptidase inhibitor activity	0.00947549	0.159006	13	117	1482	21152	1.58584
GO:0004866	MF	endopeptidase inhibitor activity	0.00420923	0.0855738	21	190	1482	21152	1.5775
GO:0008047	MF	enzyme activator activity	0.000555845	0.0169352	49	446	1482	21152	1.56807
GO:0017111	MF	nucleoside-triphosphatase activity	3.5975e-06	0.000197292	81	739	1482	21152	1.56439
GO:0017048	MF	Rho GTPase binding	0.0347683	0.380977	18	165	1482	21152	1.55701
GO:0005524	MF	ATP binding	7.86299e-10	9.16059e-08	149	1372	1482	21152	1.55001
GO:0019903	MF	protein phosphatase binding	0.027858	0.328985	18	166	1482	21152	1.54763
GO:0030234	MF	enzyme regulator activity	3.17535e-07	2.19011e-05	101	943	1482	21152	1.52867
GO:0032559	MF	adenyl ribonucleotide binding	1.84778e-09	1.97845e-07	153	1433	1482	21152	1.52387
GO:0030554	MF	adenyl nucleotide binding	1.76227e-09	1.90233e-07	154	1444	1482	21152	1.52215
GO:0005198	MF	structural molecule activity	0.000101975	0.00390415	62	583	1482	21152	1.51784
GO:0016462	MF	pyrophosphatase activity	8.62295e-06	0.00041786	84	790	1482	21152	1.51759
GO:0016817	MF	hydrolase activity, acting on acid anhydrides	9.86396e-06	0.000470894	84	793	1482	21152	1.51185
GO:0016818	MF	hydrolase activity, acting on acid anhydrides, in phosphorus-containing anhydrides	9.86396e-06	0.000470894	84	793	1482	21152	1.51185
GO:0004674	MF	protein serine/threonine kinase activity	0.00104418	0.0281514	47	444	1482	21152	1.51084
GO:0016773	MF	phosphotransferase activity, alcohol group as acceptor	7.75115e-05	0.0030738	73	693	1482	21152	1.50346
GO:0044877	MF	protein-containing complex binding	6.54637e-08	5.35255e-06	129	1232	1482	21152	1.49445
GO:0003682	MF	chromatin binding	0.000308976	0.0103383	59	565	1482	21152	1.49041
GO:0008022	MF	protein C-terminus binding	0.0335465	0.373598	24	233	1482	21152	1.47014
GO:0004857	MF	enzyme inhibitor activity	0.00178536	0.0441547	38	370	1482	21152	1.46584
GO:0008144	MF	drug binding	2.41097e-09	2.49819e-07	166	1617	1482	21152	1.46521
GO:0016301	MF	kinase activity	0.000171891	0.00622379	77	752	1482	21152	1.46142
GO:0097367	MF	carbohydrate derivative binding	1.10571e-10	1.48873e-08	210	2074	1482	21152	1.44515
GO:0019902	MF	phosphatase binding	0.0476591	0.461108	21	212	1482	21152	1.4138
GO:0019899	MF	enzyme binding	2.56051e-10	3.21637e-08	226	2293	1482	21152	1.40672
GO:0042802	MF	identical protein binding	1.05372e-07	8.11404e-06	180	1869	1482	21152	1.37457
GO:0043168	MF	anion binding	3.06519e-10	3.82894e-08	252	2640	1482	21152	1.36238
GO:0016772	MF	transferase activity, transferring phosphorus-containing groups	0.000715537	0.0206532	86	902	1482	21152	1.3608
GO:0035639	MF	purine ribonucleoside triphosphate binding	1.1155e-06	7.0258e-05	161	1689	1482	21152	1.3605
GO:0000166	MF	nucleotide binding	8.59717e-08	6.78271e-06	190	1999	1482	21152	1.35658
GO:1901265	MF	nucleoside phosphate binding	8.59717e-08	6.78271e-06	190	1999	1482	21152	1.35658
GO:0017076	MF	purine nucleotide binding	1.92718e-06	0.000113436	167	1772	1482	21152	1.3451
GO:0032555	MF	purine ribonucleotide binding	3.44186e-06	0.000190616	165	1760	1482	21152	1.33806
GO:0032553	MF	ribonucleotide binding	6.34842e-06	0.000325158	165	1776	1482	21152	1.326
GO:0036094	MF	small molecule binding	5.64997e-08	4.67057e-06	219	2376	1482	21152	1.31553
GO:0042803	MF	protein homodimerization activity	0.00197893	0.0479486	86	936	1482	21152	1.31137
GO:0098772	MF	molecular function regulator	1.29225e-05	0.000596636	155	1698	1482	21152	1.30286
GO:0003677	MF	DNA binding	2.63439e-06	0.00014883	175	1946	1482	21152	1.28351
GO:0019904	MF	protein domain specific binding	0.00810692	0.141337	70	783	1482	21152	1.27597
GO:0005102	MF	signaling receptor binding	0.00023455	0.00816386	140	1593	1482	21152	1.25434
GO:0005515	MF	protein binding	6.65426e-25	6.50526e-22	755	8687	1482	21152	1.24045
GO:0046983	MF	protein dimerization activity	0.00158109	0.0398248	120	1386	1482	21152	1.23572
GO:0043167	MF	ion binding	4.847e-12	7.67499e-10	464	5374	1482	21152	1.23232
GO:0003690	MF	double-stranded DNA binding	0.00385197	0.0808621	83	964	1482	21152	1.22887
GO:0046982	MF	protein heterodimerization activity	0.0436549	0.441556	47	556	1482	21152	1.2065
GO:1990837	MF	sequence-specific double-stranded DNA binding	0.0100032	0.166116	74	884	1482	21152	1.19477
GO:0043169	MF	cation binding	7.6034e-06	0.000377524	295	3538	1482	21152	1.19006
GO:0046872	MF	metal ion binding	1.45851e-05	0.00065985	286	3441	1482	21152	1.18627
GO:0008289	MF	lipid binding	0.0308111	0.353074	61	736	1482	21152	1.18292
GO:0016787	MF	hydrolase activity	0.00180323	0.0445068	194	2403	1482	21152	1.15226
GO:0140096	MF	catalytic activity, acting on a protein	0.0163102	0.232257	167	2136	1482	21152	1.11588
GO:0043565	MF	sequence-specific DNA binding	0.0383163	0.404101	86	1112	1482	21152	1.10382
GO:0005488	MF	binding	5.09708e-16	1.4326e-13	969	12814	1482	21152	1.0793
GO:0003824	MF	catalytic activity	0.00502075	0.0979116	410	5553	1482	21152	1.0538
GO:1901363	MF	heterocyclic compound binding	0.0289994	0.33908	349	4860	1482	21152	1.02493
GO:0097159	MF	organic cyclic compound binding	0.0248906	0.306498	356	4960	1482	21152	1.0244
