# Supplementary material for: Microglia show differential transcriptomic response to Aβ peptide aggregates ex vivo and in vivo
Source: Life Sci Alliance. 2021 Jun 14;4(7):e202101108. doi: 10.26508/lsa.202101108 (PMC8321667; doi:10.26508/lsa.202101108)
Supplement: Supplementary file 20 [file LSA-2021-01108_TableS20.xlsx]

## Sheet: Sheet1
category	pathway_name	over_represented_pvalue	BHadjust	numDEInCat	numInCat	totalDEG	totalNum	enrichment
3030	DNA replication	6.88462e-13	7.74519e-11	19	35	1482	6309	2.31099
3430	Mismatch repair	2.58351e-05	0.000645877	9	22	1482	6309	1.74153
3440	Homologous recombination	3.65969e-07	1.72841e-05	11	27	1482	6309	1.73437
4110	Cell cycle	1.31248e-17	2.95308e-15	41	124	1482	6309	1.40758
4512	ECM-receptor interaction	1.75774e-08	1.3183e-06	23	86	1482	6309	1.13852
4115	p53 signaling pathway	1.10531e-05	0.000355278	17	68	1482	6309	1.06427
