# Supplementary material for: Microglia show differential transcriptomic response to Aβ peptide aggregates ex vivo and in vivo
Source: Life Sci Alliance. 2021 Jun 14;4(7):e202101108. doi: 10.26508/lsa.202101108 (PMC8321667; doi:10.26508/lsa.202101108)
Supplement: Supplementary file 23 [file LSA-2021-01108_TableS23.xlsx]

## Sheet: 1_GO_categories
oAbeta, 12hr	fAbeta, 1hr	category	ontology	term	over_represented_pvalue	BHadjust	numDEInCat	numInCat	totalDEG	totalNum	enrichment
up	down	GO:0010997	MF	anaphase-promoting complex binding	0.000296316	0.0332604	2	7	77	21152	78.4861
up	down	GO:0048407	MF	platelet-derived growth factor binding	1.89478e-05	0.0029181	3	12	77	21152	68.6753
up	down	GO:0008574	MF	ATP-dependent microtubule motor activity, plus-end-directed	4.12962e-06	0.000731138	4	26	77	21152	42.2617
up	down	GO:0003777	MF	microtubule motor activity	0	0	10	81	77	21152	33.9137
up	down	GO:0030020	MF	extracellular matrix structural constituent conferring tensile strength	3.35469e-05	0.00486647	4	38	77	21152	28.9159
up	down	GO:1990939	MF	ATP-dependent microtubule motor activity	5.41098e-05	0.00741865	4	46	77	21152	23.8871
up	down	GO:0003774	MF	motor activity	2.6683e-10	1.02695e-07	10	130	77	21152	21.1309
up	down	GO:0008017	MF	microtubule binding	5.94418e-14	3.10825e-11	15	237	77	21152	17.3862
up	down	GO:0019894	MF	kinesin binding	0.00121581	0.10935	3	48	77	21152	17.1688
up	down	GO:0015631	MF	tubulin binding	4.59432e-12	2.24572e-09	15	333	77	21152	12.3739
up	down	GO:0016887	MF	ATPase activity	1.44803e-06	0.000304289	11	407	77	21152	7.42436
up	down	GO:0019901	MF	protein kinase binding	1.49028e-06	0.000310267	14	719	77	21152	5.34884
up	down	GO:0008092	MF	cytoskeletal protein binding	2.9439e-07	7.88019e-05	17	959	77	21152	4.86957
up	down	GO:0019900	MF	kinase binding	4.83935e-06	0.00084351	14	799	77	21152	4.81329
up	down	GO:0017111	MF	nucleoside-triphosphatase activity	4.09665e-05	0.0058222	12	739	77	21152	4.46064
up	down	GO:0016462	MF	pyrophosphatase activity	6.97972e-05	0.0092317	12	790	77	21152	4.17268
up	down	GO:0016817	MF	hydrolase activity, acting on acid anhydrides	7.13054e-05	0.00926764	12	793	77	21152	4.15689
up	down	GO:0016818	MF	hydrolase activity, acting on acid anhydrides, in phosphorus-containing anhydrides	7.13054e-05	0.00926764	12	793	77	21152	4.15689
up	down	GO:0005524	MF	ATP binding	0.000218206	0.0254215	16	1372	77	21152	3.20351
up	down	GO:0032559	MF	adenyl ribonucleotide binding	0.000325834	0.0356248	16	1433	77	21152	3.06715
up	down	GO:0030554	MF	adenyl nucleotide binding	0.000346332	0.0372597	16	1444	77	21152	3.04378
up	down	GO:0097367	MF	carbohydrate derivative binding	6.37144e-05	0.00857855	21	2074	77	21152	2.78145
up	down	GO:0035639	MF	purine ribonucleoside triphosphate binding	0.000537571	0.0534836	17	1689	77	21152	2.7649
up	down	GO:0019899	MF	enzyme binding	2.6124e-05	0.00389005	23	2293	77	21152	2.7554
up	down	GO:0008144	MF	drug binding	0.000988686	0.0938	16	1617	77	21152	2.71813
up	down	GO:0032555	MF	purine ribonucleotide binding	0.000807015	0.0788945	17	1760	77	21152	2.65336
up	down	GO:0017076	MF	purine nucleotide binding	0.000855758	0.0829385	17	1772	77	21152	2.6354
up	down	GO:0032553	MF	ribonucleotide binding	0.000886588	0.085192	17	1776	77	21152	2.62946
up	down	GO:0005515	MF	protein binding	0.000500023	0.0504171	48	8689	77	21152	1.51751
down	up	GO:0001849	MF	complement component C1q complex binding	0.000278146	0.0888527	2	8	58	21152	91.1724
up	up	GO:0050786	MF	RAGE receptor binding	8.08332e-08	6.14032e-06	5	8	641	21152	20.624
up	up	GO:0071723	MF	lipopeptide binding	0.000546949	0.0146059	3	7	641	21152	14.1422
up	up	GO:0017017	MF	MAP kinase tyrosine/serine/threonine phosphatase activity	1.15301e-05	0.000515414	5	13	641	21152	12.6917
up	up	GO:0008009	MF	chemokine activity	9.24825e-16	3.58529e-13	15	40	641	21152	12.3744
up	up	GO:0017116	MF	single-stranded DNA helicase activity	5.27661e-07	3.32338e-05	7	20	641	21152	11.5495
up	up	GO:0043138	MF	3'-5' DNA helicase activity	4.5703e-07	2.95297e-05	7	20	641	21152	11.5495
up	up	GO:0034987	MF	immunoglobulin receptor binding	0.00111386	0.0262253	3	9	641	21152	10.9995
up	up	GO:0033549	MF	MAP kinase phosphatase activity	2.66608e-05	0.00107625	5	15	641	21152	10.9995
up	up	GO:0003688	MF	DNA replication origin binding	1.5624e-06	9.00786e-05	7	23	641	21152	10.043
up	up	GO:0005041	MF	low-density lipoprotein particle receptor activity	0.00203104	0.0422852	3	10	641	21152	9.89953
up	up	GO:0051920	MF	peroxiredoxin activity	0.00146024	0.0328993	3	10	641	21152	9.89953
up	up	GO:0042379	MF	chemokine receptor binding	6.40377e-13	1.4452e-10	15	63	641	21152	7.85677
up	up	GO:0046935	MF	1-phosphatidylinositol-3-kinase regulator activity	0.00455425	0.0796286	3	13	641	21152	7.61502
up	up	GO:0008195	MF	phosphatidate phosphatase activity	0.00406854	0.0730098	3	13	641	21152	7.61502
up	up	GO:0042288	MF	MHC class I protein binding	0.000996398	0.0238341	4	18	641	21152	7.33299
up	up	GO:0035325	MF	Toll-like receptor binding	0.00395622	0.0716357	3	14	641	21152	7.07109
up	up	GO:0048020	MF	CCR chemokine receptor binding	3.83171e-08	3.13495e-06	9	43	641	21152	6.90665
up	up	GO:0016888	MF	endodeoxyribonuclease activity, producing 5'-phosphomonoesters	0.00667064	0.107674	3	15	641	21152	6.59969
up	up	GO:0043024	MF	ribosomal small subunit binding	0.00611063	0.100953	3	15	641	21152	6.59969
up	up	GO:0008199	MF	ferric iron binding	0.00357697	0.0663599	3	16	641	21152	6.18721
up	up	GO:0003678	MF	DNA helicase activity	3.97326e-07	2.60463e-05	11	60	641	21152	6.04971
up	up	GO:0005164	MF	tumor necrosis factor receptor binding	0.000147166	0.0049315	6	33	641	21152	5.99972
up	up	GO:0051019	MF	mitogen-activated protein kinase binding	0.00166333	0.0366667	5	33	641	21152	4.99976
up	up	GO:0005200	MF	structural constituent of cytoskeleton	3.23872e-05	0.00127984	9	63	641	21152	4.71406
up	up	GO:0005125	MF	cytokine activity	1.67439e-15	6.27479e-13	29	209	641	21152	4.57873
up	up	GO:0042287	MF	MHC protein binding	0.00585142	0.0977483	4	29	641	21152	4.55151
up	up	GO:0032813	MF	tumor necrosis factor receptor superfamily binding	0.000866903	0.0213966	6	45	641	21152	4.39979
up	up	GO:0008138	MF	protein tyrosine/serine/threonine phosphatase activity	0.00278585	0.0542807	5	38	641	21152	4.3419
up	up	GO:0016879	MF	ligase activity, forming carbon-nitrogen bonds	0.00123265	0.0286916	6	46	641	21152	4.30414
up	up	GO:0016209	MF	antioxidant activity	8.09034e-06	0.000372769	10	79	641	21152	4.17702
up	up	GO:0042056	MF	chemoattractant activity	0.00124742	0.0289755	5	40	641	21152	4.1248
up	up	GO:0001540	MF	amyloid-beta binding	0.000664839	0.0171763	7	58	641	21152	3.98257
up	up	GO:0016835	MF	carbon-oxygen lyase activity	0.000261629	0.00796038	8	67	641	21152	3.94011
up	up	GO:0005126	MF	cytokine receptor binding	2.13733e-15	7.50905e-13	36	323	641	21152	3.67784
up	up	GO:0016538	MF	cyclin-dependent protein serine/threonine kinase regulator activity	0.00553709	0.0932595	5	45	641	21152	3.66649
up	up	GO:0008094	MF	DNA-dependent ATPase activity	6.15578e-05	0.00227909	11	99	641	21152	3.66649
up	up	GO:0038024	MF	cargo receptor activity	0.000740495	0.018645	8	74	641	21152	3.5674
up	up	GO:0030145	MF	manganese ion binding	0.00456677	0.0797828	6	59	641	21152	3.35577
up	up	GO:0140097	MF	catalytic activity, acting on DNA	2.11698e-06	0.000117822	18	187	641	21152	3.17632
up	up	GO:0070851	MF	growth factor receptor binding	2.13325e-05	0.000889909	14	146	641	21152	3.16423
up	up	GO:0009055	MF	electron transfer activity	0.002725	0.0531871	6	65	641	21152	3.04601
up	up	GO:0004386	MF	helicase activity	0.000232408	0.00719792	13	153	641	21152	2.80379
up	up	GO:0003697	MF	single-stranded DNA binding	0.00190388	0.0403474	9	107	641	21152	2.77557
up	up	GO:0005178	MF	integrin binding	0.00142015	0.0321896	10	122	641	21152	2.70479
up	up	GO:0001664	MF	G protein-coupled receptor binding	1.34078e-06	7.83052e-05	22	289	641	21152	2.51199
up	up	GO:0016616	MF	oxidoreductase activity, acting on the CH-OH group of donors, NAD or NADP as acceptor	0.00179793	0.0388342	10	133	641	21152	2.48109
up	up	GO:0048018	MF	receptor ligand activity	2.50792e-10	3.29769e-08	35	475	641	21152	2.43146
up	up	GO:0030546	MF	signaling receptor activator activity	3.69573e-10	4.66846e-08	35	481	641	21152	2.40113
up	up	GO:0016829	MF	lyase activity	0.000857959	0.0212224	13	184	641	21152	2.33141
up	up	GO:0016614	MF	oxidoreductase activity, acting on CH-OH group of donors	0.00293285	0.056654	10	142	641	21152	2.32383
up	up	GO:0019207	MF	kinase regulator activity	0.000995743	0.0238341	13	187	641	21152	2.29401
up	up	GO:0030545	MF	receptor regulator activity	1.86098e-09	2.05118e-07	35	508	641	21152	2.27351
up	up	GO:0030246	MF	carbohydrate binding	0.000448762	0.0123809	17	268	641	21152	2.09318
up	up	GO:0019887	MF	protein kinase regulator activity	0.00675705	0.108834	10	158	641	21152	2.08851
up	up	GO:0005525	MF	GTP binding	0.000292943	0.00870123	21	347	641	21152	1.99702
up	up	GO:0032550	MF	purine ribonucleoside binding	0.00038065	0.0108616	21	354	641	21152	1.95753
up	up	GO:0032549	MF	ribonucleoside binding	0.000427502	0.011926	21	357	641	21152	1.94108
up	up	GO:0001883	MF	purine nucleoside binding	0.000438893	0.0121984	21	358	641	21152	1.93566
up	up	GO:0005102	MF	signaling receptor binding	4.55932e-15	1.55328e-12	92	1594	641	21152	1.90455
up	up	GO:0001882	MF	nucleoside binding	0.000579742	0.0153359	21	366	641	21152	1.89335
up	up	GO:0019001	MF	guanyl nucleotide binding	0.00066765	0.0171763	21	369	641	21152	1.87796
up	up	GO:0032561	MF	guanyl ribonucleotide binding	0.00066765	0.0171763	21	369	641	21152	1.87796
up	up	GO:0031625	MF	ubiquitin protein ligase binding	0.00222874	0.0451878	17	300	641	21152	1.86991
up	up	GO:0044389	MF	ubiquitin-like protein ligase binding	0.00173826	0.03782	18	319	641	21152	1.86198
up	up	GO:0042578	MF	phosphoric ester hydrolase activity	0.00231418	0.046584	19	349	641	21152	1.79648
up	up	GO:0019900	MF	kinase binding	7.70807e-06	0.000358832	43	799	641	21152	1.77589
up	up	GO:0019901	MF	protein kinase binding	8.65281e-05	0.00307846	37	719	641	21152	1.69811
up	up	GO:0016491	MF	oxidoreductase activity	3.94487e-05	0.00153461	38	765	641	21152	1.63914
up	up	GO:0046914	MF	transition metal ion binding	0.000455284	0.0125148	42	944	641	21152	1.46815
up	up	GO:0019899	MF	enzyme binding	3.31481e-08	2.82062e-06	101	2293	641	21152	1.45349
up	up	GO:0098772	MF	molecular function regulator	2.89877e-07	1.93409e-05	74	1699	641	21152	1.43725
up	up	GO:0016788	MF	hydrolase activity, acting on ester bonds	0.00341685	0.0638636	31	715	641	21152	1.4307
up	up	GO:1990837	MF	sequence-specific double-stranded DNA binding	0.00356896	0.066266	37	884	641	21152	1.38116
up	up	GO:0035639	MF	purine ribonucleoside triphosphate binding	0.00032293	0.00950405	68	1689	641	21152	1.32853
up	up	GO:0044877	MF	protein-containing complex binding	0.00161224	0.0358214	49	1232	641	21152	1.31244
up	up	GO:0032555	MF	purine ribonucleotide binding	0.000348091	0.0101384	70	1760	641	21152	1.31244
up	up	GO:0042802	MF	identical protein binding	0.00011262	0.0038958	74	1869	641	21152	1.30652
up	up	GO:0017076	MF	purine nucleotide binding	0.000417264	0.0117197	70	1772	641	21152	1.30355
up	up	GO:0032553	MF	ribonucleotide binding	0.000448275	0.0123809	70	1776	641	21152	1.30061
up	up	GO:0000166	MF	nucleotide binding	0.000245772	0.00752886	78	1999	641	21152	1.28758
up	up	GO:1901265	MF	nucleoside phosphate binding	0.000245772	0.00752886	78	1999	641	21152	1.28758
up	up	GO:0097367	MF	carbohydrate derivative binding	0.000264384	0.00802249	80	2074	641	21152	1.27284
up	up	GO:0005524	MF	ATP binding	0.00642522	0.104994	52	1372	641	21152	1.25067
up	up	GO:0032559	MF	adenyl ribonucleotide binding	0.00581507	0.0972133	54	1433	641	21152	1.24349
up	up	GO:0030554	MF	adenyl nucleotide binding	0.00668491	0.107827	54	1444	641	21152	1.23401
up	up	GO:0036094	MF	small molecule binding	0.00038507	0.0109599	88	2376	641	21152	1.22216
up	up	GO:0043168	MF	anion binding	0.000706461	0.0179896	95	2640	641	21152	1.18744
up	up	GO:0005515	MF	protein binding	4.69969e-16	1.99382e-13	311	8689	641	21152	1.18109
up	up	GO:0003824	MF	catalytic activity	1.61264e-06	9.25008e-05	190	5553	641	21152	1.12907
up	up	GO:0043167	MF	ion binding	0.00031574	0.0093168	175	5374	641	21152	1.07457
up	up	GO:0005488	MF	binding	2.36529e-10	3.12845e-08	391	12816	641	21152	1.00674
