# Supplementary material for: Microglia show differential transcriptomic response to Aβ peptide aggregates ex vivo and in vivo
Source: Life Sci Alliance. 2021 Jun 14;4(7):e202101108. doi: 10.26508/lsa.202101108 (PMC8321667; doi:10.26508/lsa.202101108)
Supplement: Supplementary file 28 [file LSA-2021-01108_TableS28.xlsx]

## Sheet: Sheet1
cluster.number	category	ontology	term	over_represented_pvalue	BHadjust	numClusterGeneInCat	numInCat	numClusterGene	TotalGene	enrichment
1	GO:0043142	MF	single-stranded DNA-dependent ATPase activity	3.7733e-18	9.4739e-16	13	19	463	5390	7.96522
1	GO:0043515	MF	kinetochore binding	3.05247e-06	0.000201569	4	6	463	5390	7.76098
1	GO:0017116	MF	single-stranded DNA-dependent ATP-dependent DNA helicase activity	2.24345e-07	1.79854e-05	5	8	463	5390	7.27592
1	GO:0010997	MF	anaphase-promoting complex binding	6.79178e-06	0.000425074	4	7	463	5390	6.65227
1	GO:0003689	MF	DNA clamp loader activity	1.35137e-05	0.000793733	4	8	463	5390	5.82073
1	GO:0033170	MF	protein-DNA loading ATPase activity	1.35137e-05	0.000793733	4	8	463	5390	5.82073
1	GO:0003688	MF	DNA replication origin binding	3.98342e-13	6.36457e-11	11	23	463	5390	5.56766
1	GO:0017108	MF	5'-flap endonuclease activity	0.000314601	0.0139632	3	7	463	5390	4.9892
1	GO:0048256	MF	flap endonuclease activity	0.000497248	0.020758	3	8	463	5390	4.36555
1	GO:0050786	MF	RAGE receptor binding	0.000507475	0.0210051	3	8	463	5390	4.36555
1	GO:0035174	MF	histone serine kinase activity	0.00640382	0.192266	2	6	463	5390	3.88049
1	GO:0030023	MF	extracellular matrix constituent conferring elasticity	0.00647371	0.193096	2	6	463	5390	3.88049
1	GO:0043138	MF	3'-5' DNA helicase activity	2.56023e-07	2.01711e-05	7	22	463	5390	3.7041
1	GO:0061575	MF	cyclin-dependent protein serine/threonine kinase activator activity	0.00102579	0.0400637	3	10	463	5390	3.49244
1	GO:0035173	MF	histone kinase activity	2.14752e-05	0.00122666	5	17	463	5390	3.42396
1	GO:0046790	MF	virion binding	0.00883258	0.2516	2	7	463	5390	3.32613
1	GO:0035312	MF	5'-3' exodeoxyribonuclease activity	0.00886459	0.2516	2	7	463	5390	3.32613
1	GO:0036310	MF	annealing helicase activity	0.00891329	0.2523	2	7	463	5390	3.32613
1	GO:0097493	MF	structural molecule activity conferring elasticity	0.00893741	0.252413	2	7	463	5390	3.32613
1	GO:0043139	MF	5'-3' DNA helicase activity	0.0115313	0.310548	2	8	463	5390	2.91037
1	GO:0032552	MF	deoxyribonucleotide binding	0.0115674	0.310932	2	8	463	5390	2.91037
1	GO:0008297	MF	single-stranded DNA exodeoxyribonuclease activity	0.0116465	0.311955	2	8	463	5390	2.91037
1	GO:0008821	MF	crossover junction endodeoxyribonuclease activity	0.0116994	0.312135	2	8	463	5390	2.91037
1	GO:0000900	MF	translation repressor activity, mRNA regulatory element binding	0.00184949	0.0662338	3	12	463	5390	2.91037
1	GO:0003678	MF	DNA helicase activity	3.23611e-09	3.27162e-07	11	47	463	5390	2.7246
1	GO:0003887	MF	DNA-directed DNA polymerase activity	1.47146e-05	0.000857651	6	26	463	5390	2.68649
1	GO:0004003	MF	ATP-dependent DNA helicase activity	1.12472e-06	7.93139e-05	8	38	463	5390	2.45084
1	GO:0008094	MF	DNA-dependent ATPase activity	5.16465e-14	9.2189e-12	19	91	463	5390	2.43064
1	GO:0016888	MF	endodeoxyribonuclease activity, producing 5'-phosphomonoesters	0.00362658	0.118371	3	15	463	5390	2.32829
1	GO:0043140	MF	ATP-dependent 3'-5' DNA helicase activity	0.00366194	0.119185	3	15	463	5390	2.32829
1	GO:0016538	MF	cyclin-dependent protein serine/threonine kinase regulator activity	4.58922e-07	3.42662e-05	9	46	463	5390	2.27768
1	GO:0019103	MF	pyrimidine nucleotide binding	0.0219532	0.454449	2	11	463	5390	2.11663
1	GO:0098505	MF	G-rich strand telomeric DNA binding	0.0220026	0.454449	2	11	463	5390	2.11663
1	GO:0016889	MF	endodeoxyribonuclease activity, producing 3'-phosphomonoesters	0.0220175	0.454449	2	11	463	5390	2.11663
1	GO:0034061	MF	DNA polymerase activity	6.20543e-05	0.00317896	6	33	463	5390	2.11663
1	GO:0003684	MF	damaged DNA binding	2.67024e-07	2.09591e-05	10	56	463	5390	2.07883
1	GO:0008301	MF	DNA binding, bending	0.00520907	0.162079	3	17	463	5390	2.05438
1	GO:0031492	MF	nucleosomal DNA binding	0.00129714	0.0495604	4	23	463	5390	2.0246
1	GO:0016895	MF	exodeoxyribonuclease activity, producing 5'-phosphomonoesters	0.00129993	0.0495838	4	23	463	5390	2.0246
1	GO:0003697	MF	single-stranded DNA binding	3.06962e-12	4.32931e-10	19	113	463	5390	1.95742
1	GO:0008296	MF	3'-5'-exodeoxyribonuclease activity	0.0258704	0.514712	2	12	463	5390	1.94024
1	GO:1990825	MF	sequence-specific mRNA binding	0.0259336	0.514712	2	12	463	5390	1.94024
1	GO:0005522	MF	profilin binding	0.0260878	0.514932	2	12	463	5390	1.94024
1	GO:0031543	MF	peptidyl-proline dioxygenase activity	0.0261138	0.514932	2	12	463	5390	1.94024
1	GO:0070182	MF	DNA polymerase binding	0.00619086	0.187993	3	18	463	5390	1.94024
1	GO:0000217	MF	DNA secondary structure binding	0.00154558	0.056142	4	24	463	5390	1.94024
1	GO:0003777	MF	microtubule motor activity	1.60061e-08	1.49268e-06	13	81	463	5390	1.86838
1	GO:0004529	MF	exodeoxyribonuclease activity	0.00179945	0.0646444	4	25	463	5390	1.86263
1	GO:0031418	MF	L-ascorbic acid binding	0.00725045	0.214306	3	19	463	5390	1.83813
1	GO:0043047	MF	single-stranded telomeric DNA binding	0.030366	0.578212	2	13	463	5390	1.791
1	GO:0044548	MF	S100 protein binding	0.0303683	0.578212	2	13	463	5390	1.791
1	GO:0097617	MF	annealing activity	0.0304533	0.578867	2	13	463	5390	1.791
1	GO:0005542	MF	folic acid binding	0.0306709	0.581256	2	13	463	5390	1.791
1	GO:0008574	MF	ATP-dependent microtubule motor activity, plus-end-directed	0.00208831	0.0739717	4	26	463	5390	1.791
1	GO:0051539	MF	4 iron, 4 sulfur cluster binding	0.000164033	0.00774346	6	39	463	5390	1.791
1	GO:0140097	MF	catalytic activity, acting on DNA	1.70022e-15	3.49969e-13	27	181	463	5390	1.73657
1	GO:0019215	MF	intermediate filament binding	0.0347816	0.645381	2	14	463	5390	1.66307
1	GO:0030371	MF	translation repressor activity	0.0110287	0.300764	3	22	463	5390	1.58747
1	GO:0090079	MF	translation regulator activity, nucleic acid binding	0.0110553	0.300764	3	22	463	5390	1.58747
1	GO:0004198	MF	calcium-dependent cysteine-type endopeptidase activity	0.0394421	0.688704	2	15	463	5390	1.5522
1	GO:0016725	MF	oxidoreductase activity, acting on CH or CH2 groups	0.0396524	0.688704	2	15	463	5390	1.5522
1	GO:0098847	MF	sequence-specific single stranded DNA binding	0.0398915	0.688704	2	15	463	5390	1.5522
1	GO:1990939	MF	ATP-dependent microtubule motor activity	0.000412915	0.017868	6	46	463	5390	1.51845
1	GO:0097472	MF	cyclin-dependent protein kinase activity	0.00404895	0.131035	4	31	463	5390	1.50212
1	GO:0031005	MF	filamin binding	0.0446726	0.710302	2	16	463	5390	1.45518
1	GO:0051010	MF	microtubule plus-end binding	0.0451021	0.71188	2	16	463	5390	1.45518
1	GO:0003774	MF	motor activity	1.84675e-08	1.7014e-06	16	130	463	5390	1.4328
1	GO:0016208	MF	AMP binding	0.0498632	0.770777	2	17	463	5390	1.36958
1	GO:0008026	MF	ATP-dependent helicase activity	0.00012097	0.00586822	8	70	463	5390	1.33045
1	GO:0070035	MF	purine NTP-dependent helicase activity	0.00012097	0.00586822	8	70	463	5390	1.33045
1	GO:0008017	MF	microtubule binding	4.18049e-11	5.08063e-09	25	236	463	5390	1.23321
1	GO:0004536	MF	deoxyribonuclease activity	0.00158176	0.0570932	6	59	463	5390	1.18388
1	GO:0004693	MF	cyclin-dependent protein serine/threonine kinase activity	0.0254589	0.51295	3	30	463	5390	1.16415
1	GO:0004520	MF	endodeoxyribonuclease activity	0.0102472	0.283791	4	40	463	5390	1.16415
1	GO:0004386	MF	helicase activity	1.91412e-06	0.00013293	14	140	463	5390	1.16415
1	GO:0051536	MF	iron-sulfur cluster binding	0.00220588	0.0773277	6	63	463	5390	1.10871
1	GO:0051540	MF	metal cluster binding	0.00220588	0.0773277	6	63	463	5390	1.10871
1	GO:0097718	MF	disordered domain specific binding	0.0355031	0.652381	3	34	463	5390	1.02719
2	GO:0003857	MF	3-hydroxyacyl-CoA dehydrogenase activity	0.00412401	0.140635	3	8	970	5390	2.08376
2	GO:0001727	MF	lipid kinase activity	0.0249555	0.42652	2	6	970	5390	1.85223
2	GO:0038132	MF	neuregulin binding	0.0249774	0.42652	2	6	970	5390	1.85223
2	GO:0016936	MF	galactoside binding	0.0253253	0.43021	2	6	970	5390	1.85223
2	GO:0004065	MF	arylsulfatase activity	0.0257579	0.432416	2	6	970	5390	1.85223
2	GO:0099507	MF	ligand-gated ion channel activity involved in regulation of presynaptic membrane potential	0.0261106	0.432657	2	6	970	5390	1.85223
2	GO:0008172	MF	S-methyltransferase activity	0.0267513	0.43287	2	6	970	5390	1.85223
2	GO:0030368	MF	interleukin-17 receptor activity	0.0269796	0.434105	2	6	970	5390	1.85223
2	GO:0004169	MF	dolichyl-phosphate-mannose-protein mannosyltransferase activity	0.00607296	0.176983	3	9	970	5390	1.85223
2	GO:0039706	MF	co-receptor binding	0.00152268	0.0724796	4	12	970	5390	1.85223
2	GO:0030169	MF	low-density lipoprotein particle binding	0.000651473	0.039274	5	17	970	5390	1.63432
2	GO:0032453	MF	histone demethylase activity (H3-K4 specific)	0.0347424	0.504948	2	7	970	5390	1.58763
2	GO:0004908	MF	interleukin-1 receptor activity	0.0351131	0.507441	2	7	970	5390	1.58763
2	GO:0098821	MF	BMP receptor activity	0.0353356	0.507798	2	7	970	5390	1.58763
2	GO:0120170	MF	intraciliary transport particle B binding	0.0355336	0.507798	2	7	970	5390	1.58763
2	GO:0034711	MF	inhibin binding	0.0355966	0.507798	2	7	970	5390	1.58763
2	GO:0010340	MF	carboxyl-O-methyltransferase activity	0.0358034	0.507798	2	7	970	5390	1.58763
2	GO:0051998	MF	protein carboxyl O-methyltransferase activity	0.0358034	0.507798	2	7	970	5390	1.58763
2	GO:0004679	MF	AMP-activated protein kinase activity	0.0358781	0.507798	2	7	970	5390	1.58763
2	GO:0004559	MF	alpha-mannosidase activity	0.00263193	0.104654	4	14	970	5390	1.58763
2	GO:0004435	MF	phosphatidylinositol phospholipase C activity	0.000891434	0.0499203	5	18	970	5390	1.54353
2	GO:0004629	MF	phospholipase C activity	0.000891434	0.0499203	5	18	970	5390	1.54353
2	GO:0070700	MF	BMP receptor binding	0.0109278	0.258934	3	11	970	5390	1.51546
2	GO:0015923	MF	mannosidase activity	0.00345448	0.126285	4	15	970	5390	1.48179
2	GO:0038191	MF	neuropilin binding	0.00113822	0.0604794	5	19	970	5390	1.46229
2	GO:0042609	MF	CD4 receptor binding	0.0447329	0.507798	2	8	970	5390	1.38918
2	GO:0030235	MF	nitric-oxide synthase regulator activity	0.0450356	0.507798	2	8	970	5390	1.38918
2	GO:0019864	MF	IgG binding	0.0456473	0.507798	2	8	970	5390	1.38918
2	GO:0019763	MF	immunoglobulin receptor activity	0.0460526	0.507798	2	8	970	5390	1.38918
2	GO:0004767	MF	sphingomyelin phosphodiesterase activity	0.0460789	0.507798	2	8	970	5390	1.38918
2	GO:0004300	MF	enoyl-CoA hydratase activity	0.0474362	0.510274	2	8	970	5390	1.38918
2	GO:0051011	MF	microtubule minus-end binding	0.0135127	0.294037	3	12	970	5390	1.38918
2	GO:0031994	MF	insulin-like growth factor I binding	0.0139168	0.299941	3	12	970	5390	1.38918
2	GO:0000900	MF	translation repressor activity, mRNA regulatory element binding	0.0141894	0.302425	3	12	970	5390	1.38918
2	GO:0034713	MF	type I transforming growth factor beta receptor binding	0.0144638	0.306556	3	12	970	5390	1.38918
2	GO:0030228	MF	lipoprotein particle receptor activity	0.00432971	0.14417	4	16	970	5390	1.38918
2	GO:0016208	MF	AMP binding	0.00560826	0.17055	4	17	970	5390	1.30746
2	GO:0005545	MF	1-phosphatidylinositol binding	0.0184609	0.346871	3	13	970	5390	1.28232
2	GO:0030371	MF	translation repressor activity	0.00236171	0.0980846	5	22	970	5390	1.26289
2	GO:0019865	MF	immunoglobulin binding	0.00242331	0.0997857	5	22	970	5390	1.26289
2	GO:1990380	MF	Lys48-specific deubiquitinase activity	0.0216754	0.38812	3	14	970	5390	1.19072
2	GO:0070403	MF	NAD+ binding	0.0219613	0.391092	3	14	970	5390	1.19072
2	GO:0001846	MF	opsonin binding	0.025792	0.432542	3	15	970	5390	1.11134
2	GO:0001848	MF	complement binding	0.0142398	0.303215	4	22	970	5390	1.01031
2	GO:0030215	MF	semaphorin receptor binding	0.0146398	0.308854	4	22	970	5390	1.01031
3	GO:0036402	MF	proteasome-activating ATPase activity	7.91795e-05	0.00342631	4	6	1106	5390	3.24895
3	GO:0001730	MF	2'-5'-oligoadenylate synthetase activity	9.33846e-05	0.0039469	4	6	1106	5390	3.24895
3	GO:0004298	MF	threonine-type endopeptidase activity	4.46175e-14	1.67118e-11	14	21	1106	5390	3.24895
3	GO:0070003	MF	threonine-type peptidase activity	4.46175e-14	1.67118e-11	14	21	1106	5390	3.24895
3	GO:0005138	MF	interleukin-6 receptor binding	0.000212183	0.0078319	4	7	1106	5390	2.78481
3	GO:0015037	MF	peptide disulfide oxidoreductase activity	9.84837e-08	9.74093e-06	8	14	1106	5390	2.78481
3	GO:0015183	MF	L-aspartate transmembrane transporter activity	0.00220209	0.0529962	3	6	1106	5390	2.43671
3	GO:0010521	MF	telomerase inhibitor activity	0.00224192	0.0536371	3	6	1106	5390	2.43671
3	GO:0015288	MF	porin activity	0.00227082	0.0540323	3	6	1106	5390	2.43671
3	GO:0003756	MF	protein disulfide isomerase activity	3.5426e-06	0.000240182	7	15	1106	5390	2.27426
3	GO:0016864	MF	intramolecular oxidoreductase activity, transposing S-S bonds	3.5426e-06	0.000240182	7	15	1106	5390	2.27426
3	GO:0005384	MF	manganese ion transmembrane transporter activity	0.00364681	0.0775339	3	7	1106	5390	2.08861
3	GO:0061133	MF	endopeptidase activator activity	0.00391734	0.0821396	3	7	1106	5390	2.08861
3	GO:0016842	MF	amidine-lyase activity	0.00392752	0.0822511	3	7	1106	5390	2.08861
3	GO:0031956	MF	medium-chain fatty acid-CoA ligase activity	0.00604617	0.115408	3	8	1106	5390	1.82753
3	GO:0102391	MF	decanoate-CoA ligase activity	0.00604617	0.115408	3	8	1106	5390	1.82753
3	GO:0016742	MF	hydroxymethyl-, formyl- and related transferase activity	0.00607405	0.115746	3	8	1106	5390	1.82753
3	GO:0008565	MF	protein transporter activity	8.41938e-05	0.00360912	6	16	1106	5390	1.82753
3	GO:0008320	MF	protein transmembrane transporter activity	0.00043878	0.0143834	5	14	1106	5390	1.74051
3	GO:0046933	MF	proton-transporting ATP synthase activity, rotational mechanism	0.00045518	0.0148571	5	14	1106	5390	1.74051
3	GO:1990404	MF	protein ADP-ribosylase activity	0.000473524	0.0153462	5	14	1106	5390	1.74051
3	GO:0070568	MF	guanylyltransferase activity	0.0322414	0.380584	2	6	1106	5390	1.62447
3	GO:0016453	MF	C-acetyltransferase activity	0.0325842	0.383953	2	6	1106	5390	1.62447
3	GO:0034511	MF	U3 snoRNA binding	0.0327816	0.384692	2	6	1106	5390	1.62447
3	GO:0008603	MF	cAMP-dependent protein kinase regulator activity	0.0334589	0.389632	2	6	1106	5390	1.62447
3	GO:0016615	MF	malate dehydrogenase activity	0.0340707	0.393105	2	6	1106	5390	1.62447
3	GO:0032554	MF	purine deoxyribonucleotide binding	0.0341868	0.393105	2	6	1106	5390	1.62447
3	GO:0008379	MF	thioredoxin peroxidase activity	0.0342163	0.393246	2	6	1106	5390	1.62447
3	GO:0019788	MF	NEDD8 transferase activity	0.0342729	0.393699	2	6	1106	5390	1.62447
3	GO:1990050	MF	phosphatidic acid transporter activity	0.034393	0.394484	2	6	1106	5390	1.62447
3	GO:0015038	MF	glutathione disulfide oxidoreductase activity	0.0344592	0.395045	2	6	1106	5390	1.62447
3	GO:0030957	MF	Tat protein binding	0.00847603	0.14649	3	9	1106	5390	1.62447
3	GO:0042288	MF	MHC class I protein binding	0.000182279	0.00691813	6	18	1106	5390	1.62447
3	GO:0005092	MF	GDP-dissociation inhibitor activity	0.00086798	0.0253601	5	16	1106	5390	1.52294
3	GO:0015036	MF	disulfide oxidoreductase activity	9.11894e-08	9.13814e-06	13	42	1106	5390	1.50844
3	GO:0015556	MF	C4-dicarboxylate transmembrane transporter activity	0.00304772	0.0672795	4	13	1106	5390	1.49951
3	GO:0046935	MF	1-phosphatidylinositol-3-kinase regulator activity	0.00315804	0.069313	4	13	1106	5390	1.49951
3	GO:0016832	MF	aldehyde-lyase activity	0.0031859	0.0697905	4	13	1106	5390	1.49951
3	GO:0003950	MF	NAD+ ADP-ribosyltransferase activity	0.000107914	0.0044911	7	23	1106	5390	1.48321
3	GO:0008494	MF	translation activator activity	0.0113978	0.182493	3	10	1106	5390	1.46203
3	GO:0051920	MF	peroxiredoxin activity	0.0116867	0.186596	3	10	1106	5390	1.46203
3	GO:0005381	MF	iron ion transmembrane transporter activity	0.0118509	0.188006	3	10	1106	5390	1.46203
3	GO:0070990	MF	snRNP binding	0.0119767	0.189111	3	10	1106	5390	1.46203
3	GO:0022884	MF	macromolecule transmembrane transporter activity	0.0012136	0.0325833	5	17	1106	5390	1.43336
3	GO:0005114	MF	type II transforming growth factor beta receptor binding	0.0397296	0.436414	2	7	1106	5390	1.39241
3	GO:0004982	MF	N-formyl peptide receptor activity	0.0446433	0.458123	2	7	1106	5390	1.39241
3	GO:0045236	MF	CXCR chemokine receptor binding	0.0450971	0.458123	2	7	1106	5390	1.39241
3	GO:0003747	MF	translation release factor activity	0.0451643	0.458123	2	7	1106	5390	1.39241
3	GO:0008079	MF	translation termination factor activity	0.0451643	0.458123	2	7	1106	5390	1.39241
3	GO:0030619	MF	U1 snRNA binding	0.0455883	0.458123	2	7	1106	5390	1.39241
3	GO:0031730	MF	CCR5 chemokine receptor binding	0.0463109	0.458123	2	7	1106	5390	1.39241
3	GO:0016504	MF	peptidase activator activity	2.01874e-05	0.0010365	9	32	1106	5390	1.37065
3	GO:0070182	MF	DNA polymerase binding	0.00161139	0.0410929	5	18	1106	5390	1.35373
3	GO:0001094	MF	TFIID-class transcription factor complex binding	0.0151508	0.222471	3	11	1106	5390	1.32911
3	GO:0003841	MF	1-acylglycerol-3-phosphate O-acyltransferase activity	0.0152968	0.224183	3	11	1106	5390	1.32911
3	GO:0019103	MF	pyrimidine nucleotide binding	0.0157536	0.227665	3	11	1106	5390	1.32911
3	GO:0017154	MF	semaphorin receptor activity	0.0158673	0.229163	3	11	1106	5390	1.32911
3	GO:0016671	MF	oxidoreductase activity, acting on a sulfur group of donors, disulfide as acceptor	0.016219	0.232918	3	11	1106	5390	1.32911
3	GO:0016668	MF	oxidoreductase activity, acting on a sulfur group of donors, NAD(P) as acceptor	0.0162899	0.233349	3	11	1106	5390	1.32911
3	GO:0008009	MF	chemokine activity	1.23791e-06	9.62036e-05	12	44	1106	5390	1.32911
3	GO:0061608	MF	nuclear import signal receptor activity	0.0051767	0.102939	4	15	1106	5390	1.29958
3	GO:0043024	MF	ribosomal small subunit binding	0.00525619	0.104157	4	15	1106	5390	1.29958
3	GO:0016667	MF	oxidoreductase activity, acting on a sulfur group of donors	1.01181e-07	9.96454e-06	15	57	1106	5390	1.28248
3	GO:1904680	MF	peptide transmembrane transporter activity	0.000300891	0.010528	7	27	1106	5390	1.26348
3	GO:0016814	MF	hydrolase activity, acting on carbon-nitrogen (but not peptide) bonds, in cyclic amidines	0.000315978	0.0109386	7	27	1106	5390	1.26348
3	GO:0042171	MF	lysophosphatidic acid acyltransferase activity	0.01959	0.270776	3	12	1106	5390	1.21835
3	GO:0016505	MF	peptidase activator activity involved in apoptotic process	0.0198852	0.273367	3	12	1106	5390	1.21835
3	GO:0008296	MF	3'-5'-exodeoxyribonuclease activity	0.0205216	0.277775	3	12	1106	5390	1.21835
3	GO:0051787	MF	misfolded protein binding	0.0026154	0.0597567	5	20	1106	5390	1.21835
3	GO:0030515	MF	snoRNA binding	0.00100223	0.028166	6	24	1106	5390	1.21835
3	GO:0016763	MF	transferase activity, transferring pentosyl groups	4.40037e-06	0.000291419	12	49	1106	5390	1.19349
3	GO:0042287	MF	MHC protein binding	0.000492504	0.0157083	7	29	1106	5390	1.17634
3	GO:0015035	MF	protein disulfide oxidoreductase activity	0.00348202	0.075054	5	21	1106	5390	1.16034
3	GO:0005200	MF	structural constituent of cytoskeleton	9.5704e-07	7.64561e-05	14	59	1106	5390	1.1564
3	GO:0016208	MF	AMP binding	0.00916609	0.153651	4	17	1106	5390	1.14669
3	GO:0070628	MF	proteasome binding	0.00919857	0.153857	4	17	1106	5390	1.14669
3	GO:0003743	MF	translation initiation factor activity	1.62953e-05	0.000871931	11	47	1106	5390	1.14059
3	GO:0004467	MF	long-chain fatty acid-CoA ligase activity	0.0241514	0.305227	3	13	1106	5390	1.12463
3	GO:0016653	MF	oxidoreductase activity, acting on NAD(P)H, heme protein as acceptor	0.0243948	0.306417	3	13	1106	5390	1.12463
3	GO:0016840	MF	carbon-nitrogen lyase activity	0.0246244	0.308454	3	13	1106	5390	1.12463
3	GO:0002161	MF	aminoacyl-tRNA editing activity	0.0250192	0.31203	3	13	1106	5390	1.12463
3	GO:0008195	MF	phosphatidate phosphatase activity	0.0253406	0.313811	3	13	1106	5390	1.12463
3	GO:0050664	MF	oxidoreductase activity, acting on NAD(P)H, oxygen as acceptor	0.0254268	0.314538	3	13	1106	5390	1.12463
3	GO:0035014	MF	phosphatidylinositol 3-kinase regulator activity	0.010923	0.177699	4	18	1106	5390	1.08298
3	GO:0046915	MF	transition metal ion transmembrane transporter activity	0.000344886	0.0117261	8	36	1106	5390	1.08298
3	GO:0016860	MF	intramolecular oxidoreductase activity	6.24298e-05	0.00278593	10	45	1106	5390	1.08298
3	GO:0051082	MF	unfolded protein binding	7.2016e-09	9.56933e-07	21	95	1106	5390	1.07728
3	GO:0044769	MF	ATPase activity, coupled to transmembrane movement of ions, rotational mechanism	0.00088688	0.025715	7	32	1106	5390	1.06606
3	GO:0017069	MF	snRNA binding	0.00038116	0.0127816	8	37	1106	5390	1.05371
3	GO:0008536	MF	Ran GTPase binding	0.000425991	0.0140651	8	37	1106	5390	1.05371
3	GO:0015172	MF	acidic amino acid transmembrane transporter activity	0.0284173	0.344811	3	14	1106	5390	1.0443
3	GO:0071617	MF	lysophospholipid acyltransferase activity	0.0304716	0.364701	3	14	1106	5390	1.0443
3	GO:0035325	MF	Toll-like receptor binding	0.031972	0.378496	3	14	1106	5390	1.0443
3	GO:0048020	MF	CCR chemokine receptor binding	0.000101377	0.00423448	10	47	1106	5390	1.0369
3	GO:0008553	MF	proton-exporting ATPase activity, phosphorylative mechanism	0.0130634	0.204014	4	19	1106	5390	1.02598
3	GO:0008135	MF	translation factor activity, RNA binding	1.17118e-06	9.22727e-05	16	77	1106	5390	1.01266
4	GO:0042030	MF	ATPase inhibitor activity	0.000316214	0.101758	3	6	578	5390	4.66263
4	GO:0001224	MF	RNA polymerase II transcription cofactor binding	0.00927483	0.508181	2	6	578	5390	3.10842
4	GO:0050693	MF	LBD domain binding	0.0126001	0.613874	2	7	578	5390	2.66436
4	GO:0005113	MF	patched binding	0.0129649	0.614616	2	7	578	5390	2.66436
4	GO:0017154	MF	semaphorin receptor activity	0.00239967	0.27484	3	11	578	5390	2.54325
4	GO:0045545	MF	syndecan binding	0.0170867	0.68659	2	8	578	5390	2.33131
4	GO:0008430	MF	selenium binding	0.0210748	0.68659	2	9	578	5390	2.07228
4	GO:0005225	MF	volume-sensitive anion channel activity	0.0213439	0.68659	2	9	578	5390	2.07228
4	GO:0016624	MF	oxidoreductase activity, acting on the aldehyde or oxo group of donors, disulfide as acceptor	0.0216962	0.68659	2	9	578	5390	2.07228
4	GO:0042577	MF	lipid phosphatase activity	0.0255856	0.68659	2	10	578	5390	1.86505
4	GO:0004706	MF	JUN kinase kinase kinase activity	0.0260777	0.68659	2	10	578	5390	1.86505
4	GO:0008429	MF	phosphatidylethanolamine binding	0.0264495	0.68659	2	10	578	5390	1.86505
4	GO:0016888	MF	endodeoxyribonuclease activity, producing 5'-phosphomonoesters	0.00618396	0.427544	3	15	578	5390	1.86505
4	GO:0031404	MF	chloride ion binding	0.0312949	0.736199	2	11	578	5390	1.6955
4	GO:0017162	MF	aryl hydrocarbon receptor binding	0.0320186	0.736718	2	11	578	5390	1.6955
4	GO:0001162	MF	RNA polymerase II intronic transcription regulatory region sequence-specific DNA binding	0.0324314	0.743379	2	11	578	5390	1.6955
4	GO:0036122	MF	BMP binding	0.0368863	0.794324	2	12	578	5390	1.55421
4	GO:0050700	MF	CARD domain binding	0.0370813	0.795234	2	12	578	5390	1.55421
4	GO:0042910	MF	xenobiotic transmembrane transporter activity	0.0372317	0.795234	2	12	578	5390	1.55421
4	GO:0004016	MF	adenylate cyclase activity	0.037237	0.795234	2	12	578	5390	1.55421
4	GO:0008484	MF	sulfuric ester hydrolase activity	0.0372764	0.795234	2	12	578	5390	1.55421
4	GO:0005536	MF	glucose binding	0.0373547	0.795234	2	12	578	5390	1.55421
4	GO:0015026	MF	coreceptor activity	0.00366275	0.341247	4	25	578	5390	1.49204
4	GO:0019104	MF	DNA N-glycosylase activity	0.0427418	0.844934	2	13	578	5390	1.43466
4	GO:0097001	MF	ceramide binding	0.0431616	0.844934	2	13	578	5390	1.43466
4	GO:0005024	MF	transforming growth factor beta-activated receptor activity	0.0499631	0.844934	2	14	578	5390	1.33218
4	GO:0046965	MF	retinoid X receptor binding	0.0183602	0.68659	3	22	578	5390	1.27163
4	GO:0001223	MF	transcription coactivator binding	0.0186899	0.68659	3	22	578	5390	1.27163
4	GO:0004520	MF	endodeoxyribonuclease activity	0.00357601	0.340152	5	40	578	5390	1.16566
4	GO:0046625	MF	sphingolipid binding	0.0257858	0.68659	3	25	578	5390	1.11903
4	GO:0005112	MF	Notch binding	0.0259881	0.68659	3	25	578	5390	1.11903
4	GO:0001103	MF	RNA polymerase II repressing transcription factor binding	0.0122795	0.613874	4	35	578	5390	1.06574
5	GO:0001609	MF	G protein-coupled adenosine receptor activity	0.0033487	0.341567	2	7	290	5390	5.31034
5	GO:0099181	MF	structural constituent of presynapse	0.00578092	0.466723	2	9	290	5390	4.13027
5	GO:0005041	MF	low-density lipoprotein particle receptor activity	0.00696278	0.503767	2	10	290	5390	3.71724
5	GO:0005068	MF	transmembrane receptor protein tyrosine kinase adaptor activity	0.00697193	0.503767	2	10	290	5390	3.71724
5	GO:0016671	MF	oxidoreductase activity, acting on a sulfur group of donors, disulfide as acceptor	0.00841868	0.548323	2	11	290	5390	3.37931
5	GO:0035256	MF	G protein-coupled glutamate receptor binding	0.0101449	0.582325	2	12	290	5390	3.0977
5	GO:0050145	MF	nucleoside monophosphate kinase activity	0.00152103	0.213108	3	18	290	5390	3.0977
5	GO:0046703	MF	natural killer cell lectin-like receptor binding	0.0118749	0.582325	2	13	290	5390	2.85942
5	GO:0001618	MF	virus receptor activity	0.00205808	0.241143	3	20	290	5390	2.78793
5	GO:0104005	MF	hijacked molecular function	0.00205808	0.241143	3	20	290	5390	2.78793
5	GO:0030228	MF	lipoprotein particle receptor activity	0.0177268	0.68071	2	16	290	5390	2.32328
5	GO:0051537	MF	2 iron, 2 sulfur cluster binding	0.00393907	0.381355	3	25	290	5390	2.23034
5	GO:0016646	MF	oxidoreductase activity, acting on the CH-NH group of donors, NAD or NADP as acceptor	0.0199545	0.728308	2	17	290	5390	2.18661
5	GO:0030169	MF	low-density lipoprotein particle binding	0.0200147	0.728853	2	17	290	5390	2.18661
5	GO:0034185	MF	apolipoprotein binding	0.0200771	0.729059	2	17	290	5390	2.18661
5	GO:0004622	MF	lysophospholipase activity	0.020517	0.741727	2	17	290	5390	2.18661
5	GO:0004550	MF	nucleoside diphosphate kinase activity	0.0225897	0.775611	2	18	290	5390	2.06513
5	GO:0016538	MF	cyclin-dependent protein serine/threonine kinase regulator activity	0.0003219	0.0779851	5	46	290	5390	2.02024
5	GO:0071813	MF	lipoprotein particle binding	0.00553544	0.465242	3	28	290	5390	1.99138
5	GO:0071814	MF	protein-lipid complex binding	0.00553544	0.465242	3	28	290	5390	1.99138
5	GO:0098918	MF	structural constituent of synapse	0.00627841	0.482994	3	29	290	5390	1.92271
5	GO:0051787	MF	misfolded protein binding	0.0274636	0.790854	2	20	290	5390	1.85862
5	GO:0015035	MF	protein disulfide oxidoreductase activity	0.0296583	0.826382	2	21	290	5390	1.77011
5	GO:0035035	MF	histone acetyltransferase binding	0.00880873	0.558011	3	33	290	5390	1.68966
5	GO:0016776	MF	phosphotransferase activity, phosphate group as acceptor	0.00888376	0.559163	3	33	290	5390	1.68966
5	GO:0097718	MF	disordered domain specific binding	0.00974648	0.581581	3	34	290	5390	1.63996
5	GO:0031492	MF	nucleosomal DNA binding	0.0352381	0.872818	2	23	290	5390	1.61619
5	GO:0003688	MF	DNA replication origin binding	0.0355921	0.872818	2	23	290	5390	1.61619
5	GO:0031681	MF	G-protein beta-subunit binding	0.0357056	0.872818	2	23	290	5390	1.61619
5	GO:0005200	MF	structural constituent of cytoskeleton	0.00110979	0.170178	5	59	290	5390	1.5751
5	GO:0016769	MF	transferase activity, transferring nitrogenous groups	0.0389512	0.872818	2	24	290	5390	1.54885
5	GO:0015491	MF	cation:cation antiporter activity	0.0399987	0.882462	2	24	290	5390	1.54885
5	GO:0035586	MF	purinergic receptor activity	0.0415879	0.897186	2	25	290	5390	1.4869
5	GO:0019205	MF	nucleobase-containing compound kinase activity	0.0132601	0.582325	3	38	290	5390	1.46733
5	GO:0031491	MF	nucleosome binding	0.00496145	0.431024	4	53	290	5390	1.40273
5	GO:0016645	MF	oxidoreductase activity, acting on the CH-NH group of donors	0.0474784	0.953195	2	27	290	5390	1.37676
5	GO:0043548	MF	phosphatidylinositol 3-kinase binding	0.0172716	0.666591	3	41	290	5390	1.35997
5	GO:0001540	MF	amyloid-beta binding	0.00690025	0.503767	4	58	290	5390	1.28181
5	GO:0051536	MF	iron-sulfur cluster binding	0.00904341	0.56357	4	63	290	5390	1.18008
5	GO:0051540	MF	metal cluster binding	0.00904341	0.56357	4	63	290	5390	1.18008
5	GO:0099516	MF	ion antiporter activity	0.0317911	0.857572	3	52	290	5390	1.07228
5	GO:0035591	MF	signaling adaptor activity	0.0347662	0.872818	3	55	290	5390	1.01379
5	GO:0047485	MF	protein N-terminus binding	0.00152966	0.213108	7	129	290	5390	1.00855
6	GO:0048407	MF	platelet-derived growth factor binding	6.36173e-07	0.000631968	5	12	345	5390	6.50966
6	GO:0030021	MF	extracellular matrix structural constituent conferring compression resistance	1.57239e-06	0.00117268	5	14	345	5390	5.57971
6	GO:0050897	MF	cobalt ion binding	0.000411022	0.0763498	3	10	345	5390	4.68696
6	GO:0035184	MF	histone threonine kinase activity	0.00480186	0.385129	2	7	345	5390	4.46377
6	GO:0001609	MF	G protein-coupled adenosine receptor activity	0.00480549	0.385129	2	7	345	5390	4.46377
6	GO:0017153	MF	sodium:dicarboxylate symporter activity	0.00633537	0.454301	2	8	345	5390	3.9058
6	GO:0030235	MF	nitric-oxide synthase regulator activity	0.00633995	0.454301	2	8	345	5390	3.9058
6	GO:0086080	MF	protein binding involved in heterotypic cell-cell adhesion	0.00806649	0.526726	2	9	345	5390	3.47182
6	GO:0030020	MF	extracellular matrix structural constituent conferring tensile strength	1.0189e-07	0.000210614	8	38	345	5390	3.28909
6	GO:0008329	MF	signaling pattern recognition receptor activity	0.00215249	0.228745	3	17	345	5390	2.75703
6	GO:0005283	MF	amino acid:sodium symporter activity	0.0143258	0.645569	2	12	345	5390	2.60386
6	GO:0050700	MF	CARD domain binding	0.0143377	0.645569	2	12	345	5390	2.60386
6	GO:0001608	MF	G protein-coupled nucleotide receptor activity	0.0143433	0.645569	2	12	345	5390	2.60386
6	GO:0045028	MF	G protein-coupled purinergic nucleotide receptor activity	0.0143433	0.645569	2	12	345	5390	2.60386
6	GO:0038187	MF	pattern recognition receptor activity	0.00255392	0.247293	3	18	345	5390	2.60386
6	GO:0005313	MF	L-glutamate transmembrane transporter activity	0.0167534	0.673746	2	13	345	5390	2.40357
6	GO:0017017	MF	MAP kinase tyrosine/serine/threonine phosphatase activity	0.0167615	0.673746	2	13	345	5390	2.40357
6	GO:0016641	MF	oxidoreductase activity, acting on the CH-NH2 group of donors, oxygen as acceptor	0.00348514	0.310805	3	20	345	5390	2.34348
6	GO:0015172	MF	acidic amino acid transmembrane transporter activity	0.0193521	0.723217	2	14	345	5390	2.23188
6	GO:0030159	MF	receptor signaling complex scaffold activity	0.0193793	0.723217	2	14	345	5390	2.23188
6	GO:0032947	MF	protein-containing complex scaffold activity	0.00402154	0.343905	3	21	345	5390	2.23188
6	GO:0005201	MF	extracellular matrix structural constituent	5.36313e-14	6.76279e-10	20	140	345	5390	2.23188
6	GO:0033549	MF	MAP kinase phosphatase activity	0.0221145	0.773051	2	15	345	5390	2.08309
6	GO:0005518	MF	collagen binding	1.04629e-06	0.000853775	9	68	345	5390	2.06777
6	GO:0016638	MF	oxidoreductase activity, acting on the CH-NH2 group of donors	0.00523058	0.403744	3	23	345	5390	2.03781
6	GO:0005416	MF	amino acid:cation symporter activity	0.0250171	0.839979	2	16	345	5390	1.9529
6	GO:0035586	MF	purinergic receptor activity	0.00663943	0.46533	3	25	345	5390	1.87478
6	GO:0032183	MF	SUMO binding	0.0280648	0.839979	2	17	345	5390	1.83802
6	GO:0035173	MF	histone kinase activity	0.0280786	0.839979	2	17	345	5390	1.83802
6	GO:0034185	MF	apolipoprotein binding	0.0280817	0.839979	2	17	345	5390	1.83802
6	GO:0005158	MF	insulin receptor binding	0.00741843	0.498952	3	26	345	5390	1.80268
6	GO:0008574	MF	ATP-dependent microtubule motor activity, plus-end-directed	0.00742488	0.498952	3	26	345	5390	1.80268
6	GO:0043394	MF	proteoglycan binding	0.00252476	0.247293	4	37	345	5390	1.68899
6	GO:0071813	MF	lipoprotein particle binding	0.00914075	0.556928	3	28	345	5390	1.67391
6	GO:0071814	MF	protein-lipid complex binding	0.00914075	0.556928	3	28	345	5390	1.67391
6	GO:0015278	MF	calcium-release channel activity	0.03804	0.939128	2	20	345	5390	1.56232
6	GO:0001614	MF	purinergic nucleotide receptor activity	0.0380459	0.939128	2	20	345	5390	1.56232
6	GO:0016502	MF	nucleotide receptor activity	0.0380459	0.939128	2	20	345	5390	1.56232
6	GO:0005540	MF	hyaluronic acid binding	0.0416284	0.962346	2	21	345	5390	1.48792
6	GO:0045505	MF	dynein intermediate chain binding	0.0132091	0.645569	3	32	345	5390	1.46467
6	GO:1990939	MF	ATP-dependent microtubule motor activity	0.00559586	0.420142	4	46	345	5390	1.35854
6	GO:0050840	MF	extracellular matrix binding	0.00221652	0.232175	5	59	345	5390	1.324
6	GO:0097110	MF	scaffold protein binding	0.000825738	0.12331	6	71	345	5390	1.32027
6	GO:0017147	MF	Wnt-protein binding	0.0181806	0.707868	3	36	345	5390	1.30193
6	GO:0043531	MF	ADP binding	0.0240533	0.82334	3	40	345	5390	1.17174
6	GO:0001784	MF	phosphotyrosine residue binding	0.0290549	0.839979	3	43	345	5390	1.08999
6	GO:0051879	MF	Hsp90 protein binding	0.0326455	0.867307	3	45	345	5390	1.04155
6	GO:0005507	MF	copper ion binding	0.0141201	0.645569	4	60	345	5390	1.04155
7	GO:0046977	MF	TAP binding	7.7611e-10	1.11525e-07	7	11	491	5390	6.98574
7	GO:0062061	MF	TAP complex binding	6.09956e-07	4.07494e-05	5	9	491	5390	6.09866
7	GO:0042610	MF	CD8 receptor binding	4.93083e-08	4.47061e-06	6	11	491	5390	5.98778
7	GO:0030881	MF	beta-2-microglobulin binding	2.17166e-06	0.000130574	5	11	491	5390	4.98982
7	GO:0051575	MF	5'-deoxyribose-5-phosphate lyase activity	0.00699431	0.119258	2	6	491	5390	3.6592
7	GO:0034511	MF	U3 snoRNA binding	0.00710115	0.119976	2	6	491	5390	3.6592
7	GO:0042605	MF	peptide antigen binding	1.62439e-10	2.72897e-08	11	35	491	5390	3.4501
7	GO:0042608	MF	T cell receptor binding	1.8778e-05	0.000868502	5	16	491	5390	3.4305
7	GO:0003680	MF	AT DNA binding	0.00117334	0.0304297	3	10	491	5390	3.29328
7	GO:0071723	MF	lipopeptide binding	0.00976516	0.155962	2	7	491	5390	3.13646
7	GO:0005127	MF	ciliary neurotrophic factor receptor binding	0.00983493	0.156253	2	7	491	5390	3.13646
7	GO:0061133	MF	endopeptidase activator activity	0.00985956	0.15628	2	7	491	5390	3.13646
7	GO:0089720	MF	caspase binding	0.00986324	0.15628	2	7	491	5390	3.13646
7	GO:0050700	MF	CARD domain binding	0.00213064	0.0477264	3	12	491	5390	2.7444
7	GO:0097153	MF	cysteine-type endopeptidase activity involved in apoptotic process	0.00213852	0.0477314	3	12	491	5390	2.7444
7	GO:0061629	MF	RNA polymerase II sequence-specific DNA-binding transcription factor binding	0.016335	0.232828	2	9	491	5390	2.43947
7	GO:0051400	MF	BH domain binding	0.00334605	0.0671013	3	14	491	5390	2.35234
7	GO:0035325	MF	Toll-like receptor binding	0.00341501	0.0679671	3	14	491	5390	2.35234
7	GO:0003823	MF	antigen binding	3.68384e-09	4.52518e-07	12	57	491	5390	2.31107
7	GO:0044183	MF	protein binding involved in protein folding	0.00109688	0.0288182	4	21	491	5390	2.09097
7	GO:0043008	MF	ATP-dependent protein binding	0.0236393	0.276973	2	11	491	5390	1.99593
7	GO:0005247	MF	voltage-gated chloride channel activity	0.02433	0.28122	2	11	491	5390	1.99593
7	GO:0005536	MF	glucose binding	0.0280637	0.317111	2	12	491	5390	1.8296
7	GO:0001608	MF	G protein-coupled nucleotide receptor activity	0.0283464	0.319516	2	12	491	5390	1.8296
7	GO:0045028	MF	G protein-coupled purinergic nucleotide receptor activity	0.0283464	0.319516	2	12	491	5390	1.8296
7	GO:0004861	MF	cyclin-dependent protein serine/threonine kinase inhibitor activity	0.0287747	0.321555	2	12	491	5390	1.8296
7	GO:0005149	MF	interleukin-1 receptor binding	0.00692863	0.118552	3	18	491	5390	1.8296
7	GO:0042288	MF	MHC class I protein binding	0.00703226	0.119548	3	18	491	5390	1.8296
7	GO:0035014	MF	phosphatidylinositol 3-kinase regulator activity	0.00714814	0.119976	3	18	491	5390	1.8296
7	GO:0030515	MF	snoRNA binding	0.00186888	0.0430446	4	24	491	5390	1.8296
7	GO:0005324	MF	long-chain fatty acid transporter activity	0.0322906	0.353077	2	13	491	5390	1.68886
7	GO:0033130	MF	acetylcholine receptor binding	0.0326709	0.355798	2	13	491	5390	1.68886
7	GO:0004659	MF	prenyltransferase activity	0.0329721	0.358565	2	13	491	5390	1.68886
7	GO:0072349	MF	modified amino acid transmembrane transporter activity	0.0332594	0.360318	2	13	491	5390	1.68886
7	GO:0003906	MF	DNA-(apurinic or apyrimidinic site) endonuclease activity	0.0333889	0.360592	2	13	491	5390	1.68886
7	GO:0046935	MF	1-phosphatidylinositol-3-kinase regulator activity	0.0334017	0.360592	2	13	491	5390	1.68886
7	GO:0005385	MF	zinc ion transmembrane transporter activity	0.00958805	0.154165	3	20	491	5390	1.64664
7	GO:0035613	MF	RNA stem-loop binding	0.037451	0.393959	2	14	491	5390	1.56823
7	GO:0000049	MF	tRNA binding	3.38695e-05	0.00143571	8	56	491	5390	1.56823
7	GO:0042287	MF	MHC protein binding	0.00378946	0.0746393	4	29	491	5390	1.51415
7	GO:0042834	MF	peptidoglycan binding	0.0436133	0.410689	2	15	491	5390	1.46368
7	GO:0008308	MF	voltage-gated anion channel activity	0.0490565	0.44158	2	16	491	5390	1.3722
7	GO:0001056	MF	RNA polymerase III activity	0.0491026	0.44158	2	16	491	5390	1.3722
7	GO:0004812	MF	aminoacyl-tRNA ligase activity	0.00212716	0.0476951	5	41	491	5390	1.33873
7	GO:0016875	MF	ligase activity, forming carbon-oxygen bonds	0.00212716	0.0476951	5	41	491	5390	1.33873
7	GO:0072509	MF	divalent inorganic cation transmembrane transporter activity	0.0175072	0.24495	3	25	491	5390	1.31731
7	GO:0001671	MF	ATPase activator activity	0.0176903	0.246456	3	25	491	5390	1.31731
7	GO:0004709	MF	MAP kinase kinase kinase activity	0.019945	0.264971	3	26	491	5390	1.26665
7	GO:1904680	MF	peptide transmembrane transporter activity	0.0221762	0.264971	3	27	491	5390	1.21973
7	GO:0030291	MF	protein serine/threonine kinase inhibitor activity	0.0268015	0.304561	3	29	491	5390	1.13561
7	GO:0042887	MF	amide transmembrane transporter activity	0.0109307	0.170359	4	39	491	5390	1.12591
7	GO:0060590	MF	ATPase regulator activity	0.0110083	0.171219	4	39	491	5390	1.12591
7	GO:0015175	MF	neutral amino acid transmembrane transporter activity	0.0310639	0.341718	3	31	491	5390	1.06235
7	GO:0004860	MF	protein kinase inhibitor activity	0.00612578	0.107333	5	52	491	5390	1.05554
7	GO:0016504	MF	peptidase activator activity	0.0344761	0.36947	3	32	491	5390	1.02915
7	GO:0001158	MF	enhancer sequence-specific DNA binding	7.94741e-05	0.00307767	11	120	491	5390	1.00628
7	GO:0035326	MF	enhancer binding	3.80255e-05	0.00159122	12	131	491	5390	1.00558
8	GO:0032135	MF	DNA insertion or deletion binding	0.00148553	0.145878	2	6	222	5390	8.09309
8	GO:0032405	MF	MutLalpha complex binding	0.00151673	0.146404	2	6	222	5390	8.09309
8	GO:0050291	MF	sphingosine N-acyltransferase activity	0.00206217	0.182622	2	7	222	5390	6.93694
8	GO:0031995	MF	insulin-like growth factor II binding	0.00274614	0.223288	2	8	222	5390	6.06982
8	GO:0016803	MF	ether hydrolase activity	0.0027706	0.223526	2	8	222	5390	6.06982
8	GO:0031994	MF	insulin-like growth factor I binding	0.000215388	0.0477785	3	12	222	5390	6.06982
8	GO:0032357	MF	oxidized purine DNA binding	0.00352038	0.259824	2	9	222	5390	5.3954
8	GO:0016801	MF	hydrolase activity, acting on ether bonds	0.00352528	0.259824	2	9	222	5390	5.3954
8	GO:0015379	MF	potassium:chloride symporter activity	0.00431969	0.296385	2	10	222	5390	4.85586
8	GO:0032356	MF	oxidized DNA binding	0.00433339	0.296435	2	10	222	5390	4.85586
8	GO:0002162	MF	dystroglycan binding	0.00538888	0.340125	2	11	222	5390	4.41441
8	GO:0005520	MF	insulin-like growth factor binding	8.62222e-06	0.00656668	5	28	222	5390	4.33559
8	GO:0048407	MF	platelet-derived growth factor binding	0.0062388	0.380117	2	12	222	5390	4.04655
8	GO:0030983	MF	mismatched DNA binding	0.00629812	0.381072	2	12	222	5390	4.04655
8	GO:0032404	MF	mismatch repair complex binding	0.00636661	0.382495	2	12	222	5390	4.04655
8	GO:0017166	MF	vinculin binding	0.00752642	0.413972	2	13	222	5390	3.73527
8	GO:0005161	MF	platelet-derived growth factor receptor binding	0.00879742	0.451693	2	14	222	5390	3.46847
8	GO:0001968	MF	fibronectin binding	0.000265434	0.0530715	4	31	222	5390	3.13281
8	GO:0000400	MF	four-way junction DNA binding	0.0113399	0.489723	2	16	222	5390	3.03491
8	GO:0000217	MF	DNA secondary structure binding	0.00179668	0.165526	3	24	222	5390	3.03491
8	GO:0015377	MF	cation:chloride symporter activity	0.0124883	0.527416	2	17	222	5390	2.85639
8	GO:0015347	MF	sodium-independent organic anion transmembrane transporter activity	0.0127627	0.529672	2	17	222	5390	2.85639
8	GO:0015296	MF	anion:cation symporter activity	0.0154469	0.60641	2	19	222	5390	2.55571
8	GO:0015125	MF	bile acid transmembrane transporter activity	0.0158188	0.613115	2	19	222	5390	2.55571
8	GO:0030291	MF	protein serine/threonine kinase inhibitor activity	0.00311506	0.241264	3	29	222	5390	2.51165
8	GO:0003684	MF	damaged DNA binding	0.000254562	0.0526583	5	56	222	5390	2.16779
8	GO:0030506	MF	ankyrin binding	0.0230015	0.714047	2	23	222	5390	2.11124
8	GO:0008171	MF	O-methyltransferase activity	0.0244491	0.74781	2	24	222	5390	2.02327
8	GO:0001671	MF	ATPase activator activity	0.0262359	0.787698	2	25	222	5390	1.94234
8	GO:0005201	MF	extracellular matrix structural constituent	1.74476e-06	0.00173323	10	140	222	5390	1.73423
8	GO:0019210	MF	kinase inhibitor activity	0.00269755	0.221704	4	57	222	5390	1.70381
8	GO:0005501	MF	retinoid binding	0.0417366	0.950746	2	32	222	5390	1.51745
8	GO:0005178	MF	integrin binding	4.99837e-05	0.0207642	8	128	222	5390	1.51745
8	GO:0019838	MF	growth factor binding	1.77985e-05	0.0104272	9	145	222	5390	1.50699
8	GO:0019956	MF	chemokine binding	0.0439718	0.984368	2	33	222	5390	1.47147
8	GO:0004860	MF	protein kinase inhibitor activity	0.015911	0.614078	3	52	222	5390	1.40073
8	GO:0050839	MF	cell adhesion molecule binding	1.03471e-06	0.00129399	13	238	222	5390	1.32618
8	GO:0050840	MF	extracellular matrix binding	0.0221765	0.701775	3	59	222	5390	1.23454
8	GO:0004714	MF	transmembrane receptor protein tyrosine kinase activity	0.0223567	0.705532	3	59	222	5390	1.23454
8	GO:0045296	MF	cadherin binding	0.0273224	0.81105	3	64	222	5390	1.13809
8	GO:0008201	MF	heparin binding	0.00104954	0.115845	7	155	222	5390	1.09648
8	GO:0035064	MF	methylated histone binding	0.0127109	0.529672	4	89	222	5390	1.0912
8	GO:0140034	MF	methylation-dependent protein binding	0.0127109	0.529672	4	89	222	5390	1.0912
8	GO:1990782	MF	protein tyrosine kinase binding	0.0170995	0.646835	4	97	222	5390	1.00121
8	GO:0000287	MF	magnesium ion binding	0.000850333	0.106166	8	194	222	5390	1.00121
9	GO:0004768	MF	stearoyl-CoA 9-desaturase activity	0.00171812	0.0811705	2	6	243	5390	7.39369
9	GO:0017017	MF	MAP kinase tyrosine/serine/threonine phosphatase activity	8.83823e-06	0.00138312	4	13	243	5390	6.82494
9	GO:0016215	MF	acyl-CoA desaturase activity	0.00239414	0.102058	2	7	243	5390	6.33745
9	GO:0033549	MF	MAP kinase phosphatase activity	1.66889e-05	0.00225626	4	15	243	5390	5.91495
9	GO:0016717	MF	oxidoreductase activity, acting on paired donors, with oxidation of a pair of donors resulting in the reduction of molecular oxygen to two molecules of water	0.00313883	0.123083	2	8	243	5390	5.54527
9	GO:0030306	MF	ADP-ribosylation factor binding	0.00315582	0.123083	2	8	243	5390	5.54527
9	GO:0031404	MF	chloride ion binding	0.00607363	0.196837	2	11	243	5390	4.03292
9	GO:0052742	MF	phosphatidylinositol kinase activity	0.00980017	0.274981	2	14	243	5390	3.16872
9	GO:0070412	MF	R-SMAD binding	0.00215999	0.0957962	3	24	243	5390	2.77263
9	GO:0035035	MF	histone acetyltransferase binding	0.000438527	0.0279873	4	33	243	5390	2.68861
9	GO:0070492	MF	oligosaccharide binding	0.0142347	0.333505	2	17	243	5390	2.60954
9	GO:0008009	MF	chemokine activity	0.000112043	0.00981273	5	44	243	5390	2.52058
9	GO:0031434	MF	mitogen-activated protein kinase kinase binding	0.0178645	0.389221	2	19	243	5390	2.33485
9	GO:0008138	MF	protein tyrosine/serine/threonine phosphatase activity	0.000747966	0.041379	4	38	243	5390	2.33485
9	GO:0035259	MF	glucocorticoid receptor binding	0.0196559	0.414938	2	20	243	5390	2.21811
9	GO:0001223	MF	transcription coactivator binding	0.0233869	0.435607	2	22	243	5390	2.01646
9	GO:0051019	MF	mitogen-activated protein kinase binding	0.00542681	0.182341	3	33	243	5390	2.01646
9	GO:0001046	MF	core promoter sequence-specific DNA binding	0.00196468	0.0890539	4	49	243	5390	1.8107
9	GO:0000979	MF	RNA polymerase II core promoter sequence-specific DNA binding	0.00808555	0.242465	3	38	243	5390	1.75114
9	GO:0042379	MF	chemokine receptor binding	0.000816181	0.0447197	5	67	243	5390	1.6553
9	GO:0001530	MF	lipopolysaccharide binding	0.0343455	0.536381	2	27	243	5390	1.64304
9	GO:0008266	MF	poly(U) RNA binding	0.0391908	0.595763	2	29	243	5390	1.52973
9	GO:0003954	MF	NADH dehydrogenase activity	0.0392897	0.596472	2	29	243	5390	1.52973
9	GO:0001047	MF	core promoter binding	0.00458699	0.162235	4	62	243	5390	1.43104
9	GO:0008175	MF	tRNA methyltransferase activity	0.0469014	0.639763	2	32	243	5390	1.38632
9	GO:0004725	MF	protein tyrosine phosphatase activity	0.000623744	0.0368413	6	96	243	5390	1.38632
9	GO:0008187	MF	poly-pyrimidine tract binding	0.0472767	0.642359	2	33	243	5390	1.34431
9	GO:0019956	MF	chemokine binding	0.0496036	0.666176	2	33	243	5390	1.34431
9	GO:0001221	MF	transcription cofactor binding	0.0169989	0.377813	3	50	243	5390	1.33086
9	GO:0046332	MF	SMAD binding	0.00222623	0.097256	5	84	243	5390	1.3203
9	GO:0004860	MF	protein kinase inhibitor activity	0.0189725	0.410109	3	52	243	5390	1.27968
9	GO:0008375	MF	acetylglucosaminyltransferase activity	0.0219015	0.415021	3	55	243	5390	1.20988
9	GO:0019210	MF	kinase inhibitor activity	0.0241513	0.441094	3	57	243	5390	1.16742
9	GO:0008081	MF	phosphoric diester hydrolase activity	0.0142846	0.333717	4	86	243	5390	1.03168
9	GO:0043621	MF	protein self-association	0.0337893	0.531326	3	65	243	5390	1.02374
9	GO:0004620	MF	phospholipase activity	0.0154976	0.353031	4	88	243	5390	1.00823
10	GO:0070728	MF	leucine binding	0.00164434	0.222307	2	6	224	5390	8.02083
10	GO:0043559	MF	insulin binding	0.00213533	0.269548	2	6	224	5390	8.02083
10	GO:0032454	MF	histone demethylase activity (H3-K9 specific)	3.99064e-06	0.00189954	4	12	224	5390	8.02083
10	GO:0042800	MF	histone methyltransferase activity (H3-K4 specific)	1.1126e-05	0.00397198	4	14	224	5390	6.875
10	GO:0031995	MF	insulin-like growth factor II binding	0.00268985	0.323462	2	8	224	5390	6.01562
10	GO:0051864	MF	histone demethylase activity (H3-K36 specific)	0.0040021	0.433996	2	10	224	5390	4.8125
10	GO:0046974	MF	histone methyltransferase activity (H3-K9 specific)	0.00521245	0.520062	2	11	224	5390	4.375
10	GO:0043560	MF	insulin receptor substrate binding	0.00635306	0.594897	2	11	224	5390	4.375
10	GO:0031994	MF	insulin-like growth factor I binding	0.00678913	0.622964	2	12	224	5390	4.01042
10	GO:0036312	MF	phosphatidylinositol 3-kinase regulatory subunit binding	0.00752138	0.671283	2	13	224	5390	3.70192
10	GO:0032452	MF	histone demethylase activity	0.000119368	0.0250213	4	26	224	5390	3.70192
10	GO:0005159	MF	insulin-like growth factor receptor binding	0.00973313	0.743263	2	14	224	5390	3.4375
10	GO:0018024	MF	histone-lysine N-methyltransferase activity	4.11883e-06	0.00192055	6	43	224	5390	3.35756
10	GO:0042054	MF	histone methyltransferase activity	1.7545e-05	0.00607375	6	55	224	5390	2.625
10	GO:0016278	MF	lysine N-methyltransferase activity	1.88561e-05	0.00624384	6	55	224	5390	2.625
10	GO:0016279	MF	protein-lysine N-methyltransferase activity	1.88561e-05	0.00624384	6	55	224	5390	2.625
10	GO:0042975	MF	peroxisome proliferator activated receptor binding	0.0174571	1	2	20	224	5390	2.40625
10	GO:0050681	MF	androgen receptor binding	0.00346175	0.389626	3	30	224	5390	2.40625
10	GO:0032451	MF	demethylase activity	0.000736253	0.109947	4	41	224	5390	2.34756
10	GO:0051019	MF	mitogen-activated protein kinase binding	0.0043912	0.46023	3	33	224	5390	2.1875
10	GO:0008170	MF	N-methyltransferase activity	2.55548e-05	0.00795687	7	86	224	5390	1.95858
10	GO:0004012	MF	phospholipid-translocating ATPase activity	0.0250033	1	2	25	224	5390	1.925
10	GO:0072509	MF	divalent inorganic cation transmembrane transporter activity	0.0252189	1	2	25	224	5390	1.925
10	GO:1990841	MF	promoter-specific chromatin binding	0.00207004	0.265709	4	52	224	5390	1.85096
10	GO:0043325	MF	phosphatidylinositol-3,4-bisphosphate binding	0.0332683	1	2	27	224	5390	1.78241
10	GO:0043548	MF	phosphatidylinositol 3-kinase binding	0.00869939	0.711906	3	41	224	5390	1.76067
10	GO:0008276	MF	protein methyltransferase activity	0.00018814	0.0364289	6	83	224	5390	1.73946
10	GO:0005520	MF	insulin-like growth factor binding	0.0356929	1	2	28	224	5390	1.71875
10	GO:0030331	MF	estrogen receptor binding	0.0123856	0.818603	3	46	224	5390	1.56929
10	GO:0051059	MF	NF-kappaB binding	0.0404344	1	2	32	224	5390	1.50391
10	GO:0001221	MF	transcription cofactor binding	0.0141669	0.895987	3	50	224	5390	1.44375
10	GO:0017046	MF	peptide hormone binding	0.0150244	0.927775	3	50	224	5390	1.44375
10	GO:0097718	MF	disordered domain specific binding	0.0458602	1	2	34	224	5390	1.41544
10	GO:0035258	MF	steroid hormone receptor binding	0.00189933	0.249401	5	85	224	5390	1.41544
10	GO:0061980	MF	regulatory RNA binding	0.0475498	1	2	35	224	5390	1.375
10	GO:0005154	MF	epidermal growth factor receptor binding	0.0488723	1	2	35	224	5390	1.375
10	GO:0008757	MF	S-adenosylmethionine-dependent methyltransferase activity	0.000110567	0.0236096	8	146	224	5390	1.31849
10	GO:0031490	MF	chromatin DNA binding	0.00288374	0.343165	5	94	224	5390	1.27992
10	GO:0008013	MF	beta-catenin binding	0.0116652	0.796232	4	86	224	5390	1.11919
10	GO:0004402	MF	histone acetyltransferase activity	0.0305474	1	3	65	224	5390	1.11058
10	GO:0008168	MF	methyltransferase activity	0.000181074	0.0353605	9	197	224	5390	1.0993
10	GO:0061733	MF	peptide-lysine-N-acetyltransferase activity	0.0327022	1	3	67	224	5390	1.07743
10	GO:0051213	MF	dioxygenase activity	0.0148053	0.916725	4	92	224	5390	1.0462
10	GO:0016741	MF	transferase activity, transferring one-carbon groups	0.000277543	0.0495415	9	208	224	5390	1.04117
11	GO:0097677	MF	STAT family protein binding	0.00716534	0.392095	2	8	970	5390	1.38918
11	GO:0001849	MF	complement component C1q binding	0.00735704	0.395514	2	8	970	5390	1.38918
11	GO:0062061	MF	TAP complex binding	0.0095739	0.462462	2	9	970	5390	1.23482
11	GO:0043995	MF	histone acetyltransferase activity (H4-K5 specific)	0.0114813	0.512352	2	10	970	5390	1.11134
11	GO:0043996	MF	histone acetyltransferase activity (H4-K8 specific)	0.0114813	0.512352	2	10	970	5390	1.11134
11	GO:0046972	MF	histone acetyltransferase activity (H4-K16 specific)	0.0114813	0.512352	2	10	970	5390	1.11134
11	GO:0042608	MF	T cell receptor binding	0.00227519	0.218418	3	16	970	5390	1.04188
11	GO:0019203	MF	carbohydrate phosphatase activity	0.0139432	0.55523	2	11	970	5390	1.01031
11	GO:0042610	MF	CD8 receptor binding	0.0139841	0.55523	2	11	970	5390	1.01031
11	GO:0030881	MF	beta-2-microglobulin binding	0.0141638	0.55523	2	11	970	5390	1.01031
11	GO:0046977	MF	TAP binding	0.0143001	0.55523	2	11	970	5390	1.01031
12	GO:0015277	MF	kainate selective glutamate receptor activity	0.0414121	1	1	6	165	5390	5.44444
12	GO:0047035	MF	testosterone dehydrogenase (NAD+) activity	0.0423449	1	1	6	165	5390	5.44444
12	GO:0004936	MF	alpha-adrenergic receptor activity	0.0425967	1	1	6	165	5390	5.44444
12	GO:0019863	MF	IgE binding	0.0427376	1	1	6	165	5390	5.44444
12	GO:0042979	MF	ornithine decarboxylase regulator activity	0.0429799	1	1	6	165	5390	5.44444
12	GO:1990239	MF	steroid hormone binding	0.0431066	1	1	6	165	5390	5.44444
12	GO:0001730	MF	2'-5'-oligoadenylate synthetase activity	0.0433191	1	1	6	165	5390	5.44444
12	GO:0071532	MF	ankyrin repeat binding	0.0436377	1	1	6	165	5390	5.44444
12	GO:0046703	MF	natural killer cell lectin-like receptor binding	0.00392292	1	2	13	165	5390	5.02564
12	GO:0050656	MF	3'-phosphoadenosine 5'-phosphosulfate binding	0.0496265	1	1	7	165	5390	4.66667
12	GO:0031702	MF	type 1 angiotensin receptor binding	0.049784	1	1	7	165	5390	4.66667
12	GO:0051787	MF	misfolded protein binding	0.00916735	1	2	20	165	5390	3.26667
12	GO:0019865	MF	immunoglobulin binding	0.0109113	1	2	22	165	5390	2.9697
12	GO:0042605	MF	peptide antigen binding	0.00209515	1	3	35	165	5390	2.8
12	GO:0005104	MF	fibroblast growth factor receptor binding	0.0151754	1	2	26	165	5390	2.51282
12	GO:0042287	MF	MHC protein binding	0.0189782	1	2	29	165	5390	2.25287
12	GO:0004364	MF	glutathione transferase activity	0.0247707	1	2	34	165	5390	1.92157
12	GO:0003823	MF	antigen binding	0.00820137	1	3	57	165	5390	1.7193
12	GO:0051879	MF	Hsp90 protein binding	0.0424995	1	2	45	165	5390	1.45185
12	GO:0050661	MF	NADP binding	0.0444975	1	2	46	165	5390	1.42029
12	GO:0030544	MF	Hsp70 protein binding	0.0476622	1	2	48	165	5390	1.36111
12	GO:0008408	MF	3'-5' exonuclease activity	0.0495192	1	2	49	165	5390	1.33333
12	GO:0004527	MF	exonuclease activity	0.0168247	1	3	74	165	5390	1.32432
12	GO:0005496	MF	steroid binding	0.00729561	1	4	105	165	5390	1.24444
12	GO:0051082	MF	unfolded protein binding	0.0319498	1	3	95	165	5390	1.03158
13	GO:0005351	MF	carbohydrate:proton symporter activity	0.00914689	1	1	9	24	5390	24.9537
13	GO:0004706	MF	JUN kinase kinase kinase activity	0.0101645	1	1	10	24	5390	22.4583
13	GO:0042043	MF	neurexin family protein binding	0.0131948	1	1	13	24	5390	17.2756
13	GO:0005402	MF	carbohydrate:cation symporter activity	0.0202037	1	1	20	24	5390	11.2292
13	GO:0008569	MF	ATP-dependent microtubule motor activity, minus-end-directed	0.0202275	1	1	20	24	5390	11.2292
13	GO:0015295	MF	solute:proton symporter activity	0.0222093	1	1	22	24	5390	10.2083
13	GO:0005355	MF	glucose transmembrane transporter activity	0.0231763	1	1	23	24	5390	9.76449
13	GO:0015149	MF	hexose transmembrane transporter activity	0.0231763	1	1	23	24	5390	9.76449
13	GO:0015145	MF	monosaccharide transmembrane transporter activity	0.0251717	1	1	25	24	5390	8.98333
13	GO:0005212	MF	structural constituent of eye lens	0.0252061	1	1	25	24	5390	8.98333
13	GO:0051119	MF	sugar transmembrane transporter activity	0.0261712	1	1	26	24	5390	8.63782
13	GO:0004709	MF	MAP kinase kinase kinase activity	0.0262142	1	1	26	24	5390	8.63782
13	GO:0045503	MF	dynein light chain binding	0.029194	1	1	29	24	5390	7.74425
13	GO:0015248	MF	sterol transporter activity	0.0311693	1	1	31	24	5390	7.24462
13	GO:0045505	MF	dynein intermediate chain binding	0.0321334	1	1	32	24	5390	7.01823
13	GO:0051959	MF	dynein light intermediate chain binding	0.0321769	1	1	32	24	5390	7.01823
13	GO:0035035	MF	histone acetyltransferase binding	0.0331939	1	1	33	24	5390	6.80556
13	GO:0015144	MF	carbohydrate transmembrane transporter activity	0.0370509	1	1	37	24	5390	6.06982
13	GO:0015485	MF	cholesterol binding	0.0459275	1	1	46	24	5390	4.88225
13	GO:1990939	MF	ATP-dependent microtubule motor activity	0.0459584	1	1	46	24	5390	4.88225
13	GO:0051015	MF	actin filament binding	0.0170133	1	2	197	24	5390	2.28003
