# Supplementary material for: Microglia show differential transcriptomic response to Aβ peptide aggregates ex vivo and in vivo
Source: Life Sci Alliance. 2021 Jun 14;4(7):e202101108. doi: 10.26508/lsa.202101108 (PMC8321667; doi:10.26508/lsa.202101108)
Supplement: Supplementary file 32 [file LSA-2021-01108_TableS32.xlsx]

## Sheet: Sheet1
module.name	category	pathway_name	over_represented_pvalue	BHadjust	numDEInCat	numInCat	totalDEG	totalNum	enrichment
antiquewhite4	51	Fructose and mannose metabolism	0.024837	1	2	35	79	4978	3.60072
antiquewhite4	3050	Proteasome	0.0345178	1	2	42	79	4978	3.0006
antiquewhite4	520	Amino sugar and nucleotide sugar metabolism	0.0423837	1	2	47	79	4978	2.68139
antiquewhite4	4670	Leukocyte transendothelial migration	0.0358061	1	3	104	79	4978	1.81767
antiquewhite4	4530	Tight junction	0.0472633	1	3	116	79	4978	1.62964
bisque4	4512	ECM-receptor interaction	5.72908e-09	1.28904e-06	10	83	131	4978	4.57831
bisque4	4974	Protein digestion and absorption	4.93363e-06	0.000277517	7	70	131	4978	3.8
bisque4	5146	Amoebiasis	5.71193e-07	6.42592e-05	9	102	131	4978	3.35294
bisque4	4510	Focal adhesion	2.16114e-06	0.000162086	11	192	131	4978	2.17708
bisque4	5222	Small cell lung cancer	0.0101587	0.457141	4	85	131	4978	1.78824
bisque4	4115	p53 signaling pathway	0.0305496	0.840085	3	68	131	4978	1.67647
bisque4	4270	Vascular smooth muscle contraction	0.0211024	0.791339	4	105	131	4978	1.44762
bisque4	4110	Cell cycle	0.0336034	0.840085	4	123	131	4978	1.23577
black	534	Glycosaminoglycan biosynthesis - heparan sulfate / heparin	0.023279	0.581976	3	24	557	4978	1.11715
black	2010	ABC transporters	0.00378244	0.425525	5	41	557	4978	1.0899
blue	5320	Autoimmune thyroid disease	1.463e-07	1.64587e-05	13	39	917	4978	1.80952
blue	5330	Allograft rejection	8.71923e-07	6.53942e-05	12	38	917	4978	1.71429
blue	4612	Antigen processing and presentation	8.89517e-10	2.00141e-07	19	62	917	4978	1.66359
blue	740	Riboflavin metabolism	0.0174476	0.218095	3	10	917	4978	1.62857
blue	5332	Graft-versus-host disease	6.56172e-06	0.000295277	11	38	917	4978	1.57143
blue	4940	Type I diabetes mellitus	3.82865e-05	0.00123064	11	45	917	4978	1.32698
blue	4623	Cytosolic DNA-sensing pathway	8.8451e-05	0.00224254	10	41	917	4978	1.32404
blue	533	Glycosaminoglycan biosynthesis - keratan sulfate	0.0445195	0.400675	3	14	917	4978	1.16327
blue	5416	Viral myocarditis	1.03149e-05	0.00038681	15	71	917	4978	1.14688
blue	5143	African trypanosomiasis	0.0157229	0.208098	5	26	917	4978	1.04396
blue	4622	RIG-I-like receptor signaling pathway	0.000959162	0.0196192	10	54	917	4978	1.00529
brown	3050	Proteasome	8.25032e-10	3.71264e-08	15	42	616	4978	2.88613
brown	290	Valine, leucine and isoleucine biosynthesis	0.0121881	0.171395	3	10	616	4978	2.42435
brown	5012	Parkinson disease	4.19203e-14	9.43208e-12	31	125	616	4978	2.00413
brown	190	Oxidative phosphorylation	3.43626e-10	2.3234e-08	26	124	616	4978	1.69444
brown	3060	Protein export	0.00774361	0.141568	5	25	616	4978	1.61623
brown	30	Pentose phosphate pathway	0.00919529	0.145586	5	26	616	4978	1.55407
brown	5010	Alzheimer disease	3.51971e-10	2.3234e-08	30	162	616	4978	1.49651
brown	5016	Huntington disease	4.13048e-10	2.3234e-08	31	173	616	4978	1.44807
brown	4260	Cardiac muscle contraction	0.000511107	0.0164285	11	67	616	4978	1.32676
brown	480	Glutathione metabolism	0.0158096	0.209245	7	52	616	4978	1.08785
brown	4141	Protein processing in endoplasmic reticulum	5.42842e-05	0.00203566	21	160	616	4978	1.06065
brown	4914	Progesterone-mediated oocyte maturation	0.00341572	0.079715	11	84	616	4978	1.05825
brown	3010	Ribosome	0.00449684	0.0919808	11	87	616	4978	1.02176
brown4	5144	Malaria	0.0241991	1	2	37	144	4978	1.86862
brown4	2010	ABC transporters	0.0298979	1	2	41	144	4978	1.68631
brown4	5217	Basal cell carcinoma	0.0478134	1	2	53	144	4978	1.30451
coral1	5140	Leishmaniasis	0.00636419	1	3	62	84	4978	2.86751
coral1	4650	Natural killer cell mediated cytotoxicity	0.0193719	1	3	94	84	4978	1.89134
coral1	5142	Chagas disease	0.0207489	1	3	97	84	4978	1.83284
coral1	4380	Osteoclast differentiation	0.031364	1	3	113	84	4978	1.57332
coral1	4062	Chemokine signaling pathway	0.0205399	1	4	172	84	4978	1.37818
coral2	3020	RNA polymerase	0.0092078	1	2	26	78	4978	4.90927
cyan	4975	Fat digestion and absorption	0.016872	0.949051	3	34	390	4978	1.12624
darkgreen	471	D-Glutamine and D-glutamate metabolism	0.0456545	1	1	3	313	4978	5.30138
darkgreen	604	Glycosphingolipid biosynthesis - ganglio series	0.0216789	1	2	15	313	4978	2.12055
darkgreen	4740	Olfactory transduction	0.00186288	0.320227	6	85	313	4978	1.12265
darkgrey	4950	Maturity onset diabetes of the young	0.0178176	0.611691	2	19	294	4978	1.78231
darkgrey	591	Linoleic acid metabolism	0.021749	0.611691	2	21	294	4978	1.61257
darkgrey	830	Retinol metabolism	0.00666785	0.404509	3	35	294	4978	1.45131
darkgrey	983	Drug metabolism - other enzymes	0.0067841	0.404509	3	35	294	4978	1.45131
darkgrey	140	Steroid hormone biosynthesis	0.0309651	0.696715	2	25	294	4978	1.35456
darkgrey	5332	Graft-versus-host disease	0.00819015	0.404509	3	38	294	4978	1.33673
darkgrey	600	Sphingolipid metabolism	0.0089891	0.404509	3	39	294	4978	1.30246
darkgrey	4742	Taste transduction	0.0350275	0.716472	2	27	294	4978	1.25422
darkmagenta	310	Lysine degradation	0.00749219	1	3	43	205	4978	1.69416
darkolivegreen	62	Fatty acid elongation	2.49276e-06	0.000280436	4	8	206	4978	12.0825
darkolivegreen	71	Fatty acid degradation	8.80633e-07	0.000198142	7	39	206	4978	4.33732
darkolivegreen	511	Other glycan degradation	0.00158711	0.0714201	3	17	206	4978	4.26442
darkolivegreen	310	Lysine degradation	2.52681e-05	0.00189511	6	43	206	4978	3.37187
darkolivegreen	410	beta-Alanine metabolism	0.00387155	0.112726	3	23	206	4978	3.15196
darkolivegreen	280	Valine, leucine and isoleucine degradation	0.000423255	0.0238081	5	46	206	4978	2.62664
darkolivegreen	380	Tryptophan metabolism	0.00205553	0.0770824	4	39	206	4978	2.47847
darkolivegreen	640	Propanoate metabolism	0.00833376	0.208344	3	30	206	4978	2.4165
darkolivegreen	52	Galactose metabolism	0.047423	0.970017	2	25	206	4978	1.9332
darkolivegreen	4146	Peroxisome	0.00400804	0.112726	5	76	206	4978	1.58981
darkolivegreen	10	Glycolysis / Gluconeogenesis	0.036453	0.820192	3	52	206	4978	1.39414
darkorange	3010	Ribosome	1.67234e-23	3.76277e-21	25	87	239	4978	5.98519
darkorange	5412	Arrhythmogenic right ventricular cardiomyopathy	0.0480549	1	4	69	239	4978	1.20745
darkorange	4141	Protein processing in endoplasmic reticulum	0.00437049	0.49168	9	160	239	4978	1.1716
darkorange	3013	RNA transport	0.00824703	0.618527	8	146	239	4978	1.14129
darkorange2	900	Terpenoid backbone biosynthesis	0.00576873	0.252097	2	14	149	4978	4.77277
darkorange2	650	Butanoate metabolism	0.0128506	0.315061	2	23	149	4978	2.90516
darkorange2	5140	Leishmaniasis	0.00119394	0.186375	4	62	149	4978	2.15544
darkorange2	5144	Malaria	0.0303073	0.454609	2	37	149	4978	1.80591
darkorange2	5210	Colorectal cancer	0.0130233	0.315061	3	63	149	4978	1.59092
darkorange2	4380	Osteoclast differentiation	0.00165667	0.186375	5	113	149	4978	1.47829
darkorange2	280	Valine, leucine and isoleucine degradation	0.0459464	0.57433	2	46	149	4978	1.45258
darkorange2	5212	Pancreatic cancer	0.0164483	0.315061	3	70	149	4978	1.43183
darkorange2	5220	Chronic myeloid leukemia	0.0170754	0.315061	3	72	149	4978	1.39206
darkorange2	5142	Chagas disease	0.00672259	0.252097	4	97	149	4978	1.37771
darkorange2	4662	B cell receptor signaling pathway	0.0182035	0.315061	3	73	149	4978	1.37299
darkorange2	4310	Wnt signaling pathway	0.00467585	0.252097	5	141	149	4978	1.18473
darkorange2	4620	Toll-like receptor signaling pathway	0.030234	0.454609	3	88	149	4978	1.13896
darkorange2	4630	JAK-STAT signaling pathway	0.0133023	0.315061	4	120	149	4978	1.11365
darkorange2	5145	Toxoplasmosis	0.014221	0.315061	4	120	149	4978	1.11365
darkorange2	4060	Cytokine-cytokine receptor interaction	0.00394487	0.252097	6	200	149	4978	1.00228
darkred	970	Aminoacyl-tRNA biosynthesis	0.00891764	0.567339	4	42	314	4978	1.50986
darkred	5144	Malaria	0.0354686	1	3	37	314	4978	1.28542
darkred	4666	Fc gamma R-mediated phagocytosis	0.00149257	0.335828	7	87	314	4978	1.27557
darkred	5150	Staphylococcus aureus infection	0.0460116	1	3	41	314	4978	1.16001
darkred	4520	Adherens junction	0.0139429	0.627431	5	73	314	4978	1.08586
darkred	5140	Leishmaniasis	0.0330265	1	4	62	314	4978	1.02281
darkred	4650	Natural killer cell mediated cytotoxicity	0.010086	0.567339	6	94	314	4978	1.01193
darkseagreen4	130	Ubiquinone and other terpenoid-quinone biosynthesis	0.0322616	0.452999	1	5	87	4978	11.4437
darkseagreen4	4130	SNARE interactions in vesicular transport	0.0193698	0.43582	2	35	87	4978	3.26962
darkseagreen4	5220	Chronic myeloid leukemia	0.000968519	0.108958	4	72	87	4978	3.1788
darkseagreen4	4722	Neurotrophin signaling pathway	0.000101785	0.0229017	6	123	87	4978	2.79114
darkseagreen4	5140	Leishmaniasis	0.00632876	0.43582	3	62	87	4978	2.76863
darkseagreen4	5219	Bladder cancer	0.0290384	0.452999	2	42	87	4978	2.72469
darkseagreen4	4920	Adipocytokine signaling pathway	0.00784426	0.43582	3	64	87	4978	2.68211
darkseagreen4	310	Lysine degradation	0.0292215	0.452999	2	43	87	4978	2.66132
darkseagreen4	4662	B cell receptor signaling pathway	0.0107666	0.43582	3	73	87	4978	2.35144
darkseagreen4	4210	Apoptosis	0.0139157	0.43582	3	81	87	4978	2.1192
darkseagreen4	4621	NOD-like receptor signaling pathway	0.0460893	0.518504	2	56	87	4978	2.04351
darkseagreen4	5221	Acute myeloid leukemia	0.0491837	0.526968	2	57	87	4978	2.00766
darkseagreen4	4012	ErbB signaling pathway	0.0158383	0.43582	3	86	87	4978	1.99599
darkseagreen4	5215	Prostate cancer	0.0173271	0.43582	3	87	87	4978	1.97305
darkseagreen4	4620	Toll-like receptor signaling pathway	0.017884	0.43582	3	88	87	4978	1.95063
darkseagreen4	5142	Chagas disease	0.022702	0.452999	3	97	87	4978	1.76964
darkseagreen4	4660	T cell receptor signaling pathway	0.0262505	0.452999	3	102	87	4978	1.68289
darkseagreen4	4380	Osteoclast differentiation	0.0337245	0.452999	3	113	87	4978	1.51907
darkseagreen4	5160	Hepatitis C	0.0342266	0.452999	3	114	87	4978	1.50575
darkseagreen4	5145	Toxoplasmosis	0.0400945	0.497081	3	120	87	4978	1.43046
darkseagreen4	4910	Insulin signaling pathway	0.0419757	0.497081	3	127	87	4978	1.35162
darkslateblue	5332	Graft-versus-host disease	0.00159205	0.0966077	3	38	129	4978	3.04651
darkslateblue	5330	Allograft rejection	0.00159205	0.0966077	3	38	129	4978	3.04651
darkslateblue	5320	Autoimmune thyroid disease	0.00171747	0.0966077	3	39	129	4978	2.9684
darkslateblue	4940	Type I diabetes mellitus	0.00260019	0.117009	3	45	129	4978	2.57261
darkslateblue	5416	Viral myocarditis	0.000893916	0.0966077	4	71	129	4978	2.17404
darkslateblue	4612	Antigen processing and presentation	0.00645242	0.207399	3	62	129	4978	1.86722
darkslateblue	4622	RIG-I-like receptor signaling pathway	0.043951	0.988897	2	54	129	4978	1.42923
darkslateblue	5322	Systemic lupus erythematosus	0.00433973	0.16274	4	109	129	4978	1.41612
darkturquoise	592	alpha-Linolenic acid metabolism	0.0226173	1	2	16	313	4978	1.98802
darkturquoise	4950	Maturity onset diabetes of the young	0.0304264	1	2	19	313	4978	1.67412
darkturquoise	5340	Primary immunodeficiency	0.00842039	1	3	29	313	4978	1.64526
darkturquoise	591	Linoleic acid metabolism	0.0364963	1	2	21	313	4978	1.51468
darkturquoise	4975	Fat digestion and absorption	0.0128227	1	3	34	313	4978	1.40331
floralwhite	5218	Melanoma	0.00895954	1	3	65	151	4978	1.52155
floralwhite	4115	p53 signaling pathway	0.0101266	1	3	68	151	4978	1.45442
green	512	Mucin type O-glycan biosynthesis	0.00240556	0.202042	4	26	590	4978	1.29804
green	603	Glycosphingolipid biosynthesis - globo and isoglobo series	0.0379638	1	2	14	590	4978	1.20533
green	604	Glycosphingolipid biosynthesis - ganglio series	0.0431765	1	2	15	590	4978	1.12497
greenyellow	592	alpha-Linolenic acid metabolism	0.00625487	0.703673	3	16	436	4978	2.14077
greenyellow	53	Ascorbate and aldarate metabolism	0.0408098	0.935252	2	13	436	4978	1.75653
greenyellow	650	Butanoate metabolism	0.0187379	0.935252	3	23	436	4978	1.48923
greenyellow	1040	Biosynthesis of unsaturated fatty acids	0.0210225	0.935252	3	24	436	4978	1.42718
greenyellow	860	Porphyrin and chlorophyll metabolism	0.0318842	0.935252	3	28	436	4978	1.2233
greenyellow	4146	Peroxisome	0.000523729	0.117839	8	76	436	4978	1.20183
greenyellow	5340	Primary immunodeficiency	0.0339758	0.935252	3	29	436	4978	1.18111
greenyellow	500	Starch and sucrose metabolism	0.0412521	0.935252	3	31	436	4978	1.10491
greenyellow	514	Other types of O-glycan biosynthesis	0.0479238	0.935252	3	33	436	4978	1.03795
grey60	601	Glycosphingolipid biosynthesis - lacto and neolacto series	0.0054907	0.547483	3	22	382	4978	1.77701
grey60	592	alpha-Linolenic acid metabolism	0.0275801	0.744549	2	16	382	4978	1.62893
grey60	591	Linoleic acid metabolism	0.0429984	0.852092	2	21	382	4978	1.24109
grey60	830	Retinol metabolism	0.0170552	0.548204	3	35	382	4978	1.11698
grey60	4340	Hedgehog signaling pathway	0.00977757	0.547483	4	52	382	4978	1.00242
honeydew1	524	Neomycin, kanamycin and gentamicin biosynthesis	0.0291113	0.95607	1	4	91	4978	13.6758
honeydew1	650	Butanoate metabolism	0.0122218	0.95607	2	23	91	4978	4.75681
honeydew1	3022	Basal transcription factors	0.0244366	0.95607	2	33	91	4978	3.31535
honeydew1	620	Pyruvate metabolism	0.0297444	0.95607	2	38	91	4978	2.87912
honeydew1	3050	Proteasome	0.0384846	1	2	42	91	4978	2.60492
honeydew1	520	Amino sugar and nucleotide sugar metabolism	0.0450299	1	2	47	91	4978	2.3278
honeydew1	3008	Ribosome biogenesis in eukaryotes	0.0173436	0.95607	3	75	91	4978	2.18813
honeydew1	3015	mRNA surveillance pathway	0.021249	0.95607	3	81	91	4978	2.02605
honeydew1	3013	RNA transport	0.00427563	0.95607	5	146	91	4978	1.8734
ivory	400	Phenylalanine, tyrosine and tryptophan biosynthesis	0.0324517	1	1	3	152	4978	10.9167
ivory	4122	Sulfur relay system	0.00479404	0.539329	2	10	152	4978	6.55
ivory	350	Tyrosine metabolism	0.0366821	1	2	27	152	4978	2.42593
ivory	250	Alanine, aspartate and glutamate metabolism	0.0401864	1	2	29	152	4978	2.25862
ivory	3008	Ribosome biogenesis in eukaryotes	0.00875868	0.656901	4	75	152	4978	1.74667
ivory	3013	RNA transport	0.00101708	0.228843	7	146	152	4978	1.57021
ivory	190	Oxidative phosphorylation	0.0456307	1	4	124	152	4978	1.05645
lavenderblush3	52	Galactose metabolism	9.04728e-05	0.0113737	4	25	94	4978	8.47319
lavenderblush3	30	Pentose phosphate pathway	0.0001011	0.0113737	4	26	94	4978	8.1473
lavenderblush3	40	Pentose and glucuronate interconversions	0.00100091	0.0359825	3	21	94	4978	7.56535
lavenderblush3	500	Starch and sucrose metabolism	0.000210878	0.0158159	4	31	94	4978	6.83322
lavenderblush3	51	Fructose and mannose metabolism	0.00463908	0.115977	3	35	94	4978	4.53921
lavenderblush3	520	Amino sugar and nucleotide sugar metabolism	0.00109755	0.0359825	4	47	94	4978	4.50702
lavenderblush3	10	Glycolysis / Gluconeogenesis	0.00154353	0.0434118	4	52	94	4978	4.07365
lavenderblush3	3040	Spliceosome	0.00111946	0.0359825	6	122	94	4978	2.60446
lavenderblush3	5012	Parkinson disease	0.0328606	0.616137	4	125	94	4978	1.69464
lavenderblush3	5010	Alzheimer disease	0.0208438	0.468986	5	162	94	4978	1.63449
lavenderblush3	5016	Huntington disease	0.0261937	0.535779	5	173	94	4978	1.53056
lavenderblush3	1100	Metabolic pathways	0.00086044	0.0359825	20	1019	94	4978	1.0394
lightcoral	4964	Proximal tubule bicarbonate reclamation	0.0498034	1	1	19	45	4978	5.82222
lightcoral	3320	PPAR signaling pathway	0.0105514	1	2	63	45	4978	3.51182
lightcoral	4914	Progesterone-mediated oocyte maturation	0.0184533	1	2	84	45	4978	2.63386
lightcoral	4110	Cell cycle	0.0380981	1	2	123	45	4978	1.79874
lightcyan	860	Porphyrin and chlorophyll metabolism	0.000833861	0.0662548	5	28	385	4978	2.30891
lightcyan	970	Aminoacyl-tRNA biosynthesis	0.000883397	0.0662548	6	42	385	4978	1.84712
lightcyan	3008	Ribosome biogenesis in eukaryotes	0.000176869	0.0397955	9	75	385	4978	1.55158
lightcyan	3050	Proteasome	0.0263702	1	4	42	385	4978	1.23142
lightcyan	510	N-Glycan biosynthesis	0.0406551	1	4	48	385	4978	1.07749
lightcyan1	670	One carbon pool by folate	0.0164361	0.739624	2	18	152	4978	3.63889
lightcyan1	3060	Protein export	0.0327142	1	2	25	152	4978	2.62
lightcyan1	270	Cysteine and methionine metabolism	0.0467011	1	2	31	152	4978	2.1129
lightcyan1	3010	Ribosome	0.00284295	0.639663	5	87	152	4978	1.88218
lightcyan1	4720	Long-term potentiation	0.0408108	1	3	64	152	4978	1.53516
lightcyan1	190	Oxidative phosphorylation	0.0120137	0.693325	5	124	152	4978	1.32056
lightcyan1	5012	Parkinson disease	0.0123258	0.693325	5	125	152	4978	1.31
lightcyan1	5010	Alzheimer disease	0.0104509	0.693325	6	162	152	4978	1.21296
lightcyan1	3040	Spliceosome	0.0490477	1	4	122	152	4978	1.07377
lightgreen	4621	NOD-like receptor signaling pathway	0.00676932	0.507699	5	56	354	4978	1.25555
lightgreen	4940	Type I diabetes mellitus	0.0154116	0.693524	4	45	354	4978	1.24997
lightgreen	5330	Allograft rejection	0.0475875	1	3	38	354	4978	1.11017
lightgreen	5332	Graft-versus-host disease	0.0475948	1	3	38	354	4978	1.11017
lightgreen	5218	Melanoma	0.0120598	0.678362	5	65	354	4978	1.0817
lightpink4	3022	Basal transcription factors	0.000991104	0.222998	3	33	98	4978	4.61781
lightpink4	5150	Staphylococcus aureus infection	0.0247142	1	2	41	98	4978	2.47785
lightpink4	520	Amino sugar and nucleotide sugar metabolism	0.03203	1	2	47	98	4978	2.16153
lightpink4	4370	VEGF signaling pathway	0.00836862	0.94147	3	71	98	4978	2.14631
lightpink4	4610	Complement and coagulation cascades	0.0450003	1	2	57	98	4978	1.78231
lightsteelblue	360	Phenylalanine metabolism	0.0385162	1	1	13	47	4978	8.1473
lightsteelblue	120	Primary bile acid biosynthesis	0.0385189	1	1	13	47	4978	8.1473
lightsteelblue	4514	Cell adhesion molecules	0.00551368	1	3	124	47	4978	2.56246
lightsteelblue1	5143	African trypanosomiasis	0.00279907	0.0899702	3	26	156	4978	3.68195
lightsteelblue1	100	Steroid biosynthesis	0.0153794	0.314578	2	18	156	4978	3.54558
lightsteelblue1	5140	Leishmaniasis	0.000486029	0.0445201	5	62	156	4978	2.57341
lightsteelblue1	4623	Cytosolic DNA-sensing pathway	0.00803422	0.225962	3	41	156	4978	2.3349
lightsteelblue1	4621	NOD-like receptor signaling pathway	0.00244099	0.0899702	4	56	156	4978	2.2793
lightsteelblue1	5340	Primary immunodeficiency	0.0389414	0.41076	2	29	156	4978	2.20071
lightsteelblue1	4620	Toll-like receptor signaling pathway	0.000304627	0.0445201	6	88	156	4978	2.1757
lightsteelblue1	270	Cysteine and methionine metabolism	0.0416365	0.41076	2	31	156	4978	2.05873
lightsteelblue1	5142	Chagas disease	0.000593602	0.0445201	6	97	156	4978	1.97383
lightsteelblue1	4210	Apoptosis	0.0017427	0.0784216	5	81	156	4978	1.96977
lightsteelblue1	4622	RIG-I-like receptor signaling pathway	0.0188177	0.327492	3	54	156	4978	1.77279
lightsteelblue1	4380	Osteoclast differentiation	0.0012632	0.071055	6	113	156	4978	1.69435
lightsteelblue1	5222	Small cell lung cancer	0.0125569	0.28253	4	85	156	4978	1.50166
lightsteelblue1	5220	Chronic myeloid leukemia	0.0410819	0.41076	3	72	156	4978	1.32959
lightsteelblue1	5145	Toxoplasmosis	0.00906836	0.226709	5	120	156	4978	1.32959
lightsteelblue1	4640	Hematopoietic cell lineage	0.0399036	0.41076	3	73	156	4978	1.31138
lightsteelblue1	4662	B cell receptor signaling pathway	0.0421236	0.41076	3	73	156	4978	1.31138
lightsteelblue1	4070	Phosphatidylinositol signaling system	0.0453717	0.41076	3	74	156	4978	1.29366
lightsteelblue1	5323	Rheumatoid arthritis	0.04564	0.41076	3	75	156	4978	1.27641
lightsteelblue1	5146	Amoebiasis	0.0235872	0.358563	4	102	156	4978	1.25138
lightsteelblue1	4660	T cell receptor signaling pathway	0.0239042	0.358563	4	102	156	4978	1.25138
lightsteelblue1	5160	Hepatitis C	0.0339542	0.41076	4	114	156	4978	1.11966
lightsteelblue1	4630	JAK-STAT signaling pathway	0.0394413	0.41076	4	120	156	4978	1.06368
lightsteelblue1	4722	Neurotrophin signaling pathway	0.0426119	0.41076	4	123	156	4978	1.03773
lightyellow	300	Lysine biosynthesis	0.026763	0.731686	1	2	343	4978	7.25656
lightyellow	780	Biotin metabolism	0.0275863	0.731686	1	2	343	4978	7.25656
lightyellow	3450	Non-homologous end-joining	0.0113596	0.586056	2	12	343	4978	2.41885
lightyellow	360	Phenylalanine metabolism	0.0130235	0.586056	2	13	343	4978	2.23279
lightyellow	350	Tyrosine metabolism	0.000449483	0.101134	4	27	343	4978	2.15009
lightyellow	340	Histidine metabolism	0.0429904	0.744064	2	24	343	4978	1.20943
lightyellow	4974	Protein digestion and absorption	0.00259897	0.292384	5	70	343	4978	1.03665
magenta	5340	Primary immunodeficiency	0.0335033	1	3	29	497	4978	1.03615
magenta	4672	Intestinal immune network for IgA production	0.0160727	1	4	40	497	4978	1.00161
maroon	650	Butanoate metabolism	0.000706598	0.0529949	3	23	101	4978	6.42876
maroon	71	Fatty acid degradation	0.000217311	0.046626	4	39	101	4978	5.05509
maroon	280	Valine, leucine and isoleucine degradation	0.000414454	0.046626	4	46	101	4978	4.28584
maroon	410	beta-Alanine metabolism	0.0136399	0.511495	2	23	101	4978	4.28584
maroon	640	Propanoate metabolism	0.0226603	0.728367	2	30	101	4978	3.28581
maroon	380	Tryptophan metabolism	0.036937	0.97173	2	39	101	4978	2.52755
maroon	5150	Staphylococcus aureus infection	0.0404798	0.97173	2	41	101	4978	2.40425
maroon	3320	PPAR signaling pathway	0.0127686	0.511495	3	63	101	4978	2.34701
maroon	310	Lysine degradation	0.0441451	0.97173	2	43	101	4978	2.29242
maroon	4940	Type I diabetes mellitus	0.0479268	0.97173	2	45	101	4978	2.19054
maroon	4530	Tight junction	0.0122815	0.511495	4	116	101	4978	1.69956
mediumorchid	4142	Lysosome	0.0127716	1	3	118	77	4978	1.64363
mediumorchid	4512	ECM-receptor interaction	0.0469309	1	2	83	77	4978	1.55782
mediumpurple2	4146	Peroxisome	0.0299095	1	2	76	47	4978	2.78723
mediumpurple2	4972	Pancreatic secretion	0.0389827	1	2	88	47	4978	2.40716
mediumpurple3	5216	Thyroid cancer	0.0202498	1	2	27	158	4978	2.3338
mediumpurple3	5221	Acute myeloid leukemia	0.0111289	0.834668	3	57	158	4978	1.65823
mediumpurple3	4070	Phosphatidylinositol signaling system	0.0222851	1	3	74	158	4978	1.27728
mediumpurple3	5146	Amoebiasis	0.00934393	0.834668	4	102	158	4978	1.23554
mediumpurple3	5222	Small cell lung cancer	0.0320643	1	3	85	158	4978	1.11199
mediumpurple3	5215	Prostate cancer	0.0338619	1	3	87	158	4978	1.08643
midnightblue	300	Lysine biosynthesis	0.0306414	1	1	2	388	4978	6.41495
navajowhite2	4142	Lysosome	0.01005	1	4	118	122	4978	1.38316
orange	5020	Prion disease	0.0338229	0.898819	3	33	264	4978	1.71419
orange	4621	NOD-like receptor signaling pathway	0.00694766	0.898819	5	56	264	4978	1.68358
orange	4115	p53 signaling pathway	0.0154595	0.898819	5	68	264	4978	1.38648
orange	4662	B cell receptor signaling pathway	0.0204704	0.898819	5	73	264	4978	1.29151
orange	5214	Glioma	0.042536	0.898819	4	61	264	4978	1.23646
orange	5210	Colorectal cancer	0.0469968	0.898819	4	63	264	4978	1.19721
orange	4380	Osteoclast differentiation	0.0352897	0.898819	6	113	264	4978	1.00121
orangered3	4621	NOD-like receptor signaling pathway	0.0186796	1	2	56	63	4978	2.822
orangered4	10	Glycolysis / Gluconeogenesis	4.63224e-07	0.000104225	8	52	158	4978	4.84713
orangered4	4320	Dorso-ventral axis formation	0.0342877	0.955507	2	21	158	4978	3.0006
orangered4	620	Pyruvate metabolism	0.0157883	0.888093	3	38	158	4978	2.48734
orangered4	3018	RNA degradation	0.0130399	0.888093	4	66	158	4978	1.90947
orangered4	5223	Non-small cell lung cancer	0.037327	0.955507	3	54	158	4978	1.75035
orangered4	562	Inositol phosphate metabolism	0.0392624	0.955507	3	55	158	4978	1.71853
orangered4	5214	Glioma	0.0495718	0.955507	3	61	158	4978	1.54949
orangered4	5222	Small cell lung cancer	0.0289189	0.955507	4	85	158	4978	1.48265
orangered4	4141	Protein processing in endoplasmic reticulum	0.0228972	0.955507	6	160	158	4978	1.18149
paleturquoise	563	Glycosylphosphatidylinositol (GPI)-anchor biosynthesis	0.0204878	1	2	25	213	4978	1.86967
palevioletred3	130	Ubiquinone and other terpenoid-quinone biosynthesis	0.0356584	1	1	5	123	4978	8.09431
palevioletred3	750	Vitamin B6 metabolism	0.0341492	1	1	6	123	4978	6.74526
pink	430	Taurine and hypotaurine metabolism	0.017487	0.491821	2	10	499	4978	1.99519
pink	53	Ascorbate and aldarate metabolism	0.0309331	0.694564	2	13	499	4978	1.53476
pink	5310	Asthma	0.0489828	0.749268	2	17	499	4978	1.17364
pink	4740	Olfactory transduction	6.45757e-05	0.0145295	9	85	499	4978	1.05628
plum	72	Synthesis and degradation of ketone bodies	0.0360762	0.733203	1	8	65	4978	9.57308
plum	3030	DNA replication	0.00972223	0.733203	2	35	65	4978	4.37626
plum	5150	Staphylococcus aureus infection	0.0137236	0.733203	2	41	65	4978	3.73583
plum	4930	Type II diabetes mellitus	0.018822	0.733203	2	48	65	4978	3.19103
plum	5140	Leishmaniasis	0.0297782	0.733203	2	62	65	4978	2.47047
plum	5210	Colorectal cancer	0.0313137	0.733203	2	63	65	4978	2.43126
plum	5212	Pancreatic cancer	0.0375623	0.733203	2	70	65	4978	2.18813
plum	5211	Renal cell carcinoma	0.0396773	0.733203	2	71	65	4978	2.15731
plum	4664	Fc epsilon RI signaling pathway	0.040505	0.733203	2	72	65	4978	2.12735
plum	5145	Toxoplasmosis	0.0158491	0.733203	3	120	65	4978	1.91462
plum	4514	Cell adhesion molecules	0.0166483	0.733203	3	124	65	4978	1.85285
plum1	533	Glycosaminoglycan biosynthesis - keratan sulfate	0.0103946	1	2	14	161	4978	4.41704
plum1	910	Nitrogen metabolism	0.0207748	1	2	20	161	4978	3.09193
plum1	532	Glycosaminoglycan biosynthesis - chondroitin sulfate / dermatan sulfate	0.0227408	1	2	21	161	4978	2.94469
plum1	4710	Circadian rhythm	0.0248558	1	2	22	161	4978	2.81084
plum1	5210	Colorectal cancer	0.0334313	1	3	63	161	4978	1.47235
plum1	4520	Adherens junction	0.0485031	1	3	73	161	4978	1.27065
plum2	4970	Salivary secretion	0.0201499	1	3	71	127	4978	1.6562
plum2	4972	Pancreatic secretion	0.0345822	1	3	88	127	4978	1.33626
purple	4744	Phototransduction	0.00753783	0.565337	3	22	459	4978	1.47891
purple	3010	Ribosome	3.86881e-06	0.000870482	10	87	459	4978	1.24659
purple	4964	Proximal tubule bicarbonate reclamation	0.0481597	1	2	19	459	4978	1.14161
red	4950	Maturity onset diabetes of the young	0.0118217	0.397084	3	19	565	4978	1.39115
red	5412	Arrhythmogenic right ventricular cardiomyopathy	5.91484e-05	0.0133084	9	69	565	4978	1.14921
red	410	beta-Alanine metabolism	0.0190483	0.397084	3	23	565	4978	1.14921
red	1040	Biosynthesis of unsaturated fatty acids	0.0211778	0.397084	3	24	565	4978	1.10133
royalblue	603	Glycosphingolipid biosynthesis - globo and isoglobo series	0.0116307	0.654228	2	14	338	4978	2.10397
royalblue	601	Glycosphingolipid biosynthesis - lacto and neolacto series	0.0275885	0.886773	2	22	338	4978	1.33889
royalblue	4740	Olfactory transduction	0.00049025	0.110306	6	85	338	4978	1.03961
saddlebrown	3050	Proteasome	4.17647e-07	3.13235e-05	8	42	236	4978	4.01776
saddlebrown	3020	RNA polymerase	0.00971497	0.198715	3	26	236	4978	2.43383
saddlebrown	51	Fructose and mannose metabolism	0.0028901	0.0650273	4	35	236	4978	2.41065
saddlebrown	5012	Parkinson disease	1.87466e-08	4.218e-06	14	125	236	4978	2.36244
saddlebrown	3008	Ribosome biogenesis in eukaryotes	3.75568e-05	0.00140838	8	75	236	4978	2.24994
saddlebrown	190	Oxidative phosphorylation	1.07271e-06	6.03397e-05	12	124	236	4978	2.04128
saddlebrown	4260	Cardiac muscle contraction	0.000957705	0.0269917	6	67	236	4978	1.88895
saddlebrown	5016	Huntington disease	1.7972e-07	2.02185e-05	15	173	236	4978	1.82889
saddlebrown	240	Pyrimidine metabolism	0.000959706	0.0269917	7	92	236	4978	1.60492
saddlebrown	5010	Alzheimer disease	1.77734e-05	0.000799802	12	162	236	4978	1.56246
saddlebrown	3040	Spliceosome	0.00110919	0.0277298	8	122	236	4978	1.38316
salmon	4710	Circadian rhythm	0.00845779	0.951501	3	22	394	4978	1.72289
salmon4	980	Metabolism of xenobiotics by cytochrome P450	0.0359735	1	2	44	123	4978	1.83962
salmon4	480	Glutathione metabolism	0.0485762	1	2	52	123	4978	1.5566
salmon4	982	Drug metabolism - cytochrome P450	0.0486444	1	2	52	123	4978	1.5566
salmon4	3015	mRNA surveillance pathway	0.01736	1	3	81	123	4978	1.49895
sienna3	780	Biotin metabolism	0.0202681	1	1	2	199	4978	12.5075
sienna3	531	Glycosaminoglycan degradation	0.000494369	0.0517002	3	16	199	4978	4.69033
sienna3	670	One carbon pool by folate	0.000689336	0.0517002	3	18	199	4978	4.16918
sienna3	4142	Lysosome	2.12371e-05	0.00477835	8	118	199	4978	1.69594
skyblue	430	Taurine and hypotaurine metabolism	0.00710927	1	2	10	237	4978	4.20084
skyblue	4964	Proximal tubule bicarbonate reclamation	0.0253697	1	2	19	237	4978	2.21097
skyblue	4710	Circadian rhythm	0.033347	1	2	22	237	4978	1.90947
skyblue	4966	Collecting duct acid secretion	0.0360999	1	2	23	237	4978	1.82645
skyblue1	100	Steroid biosynthesis	0.00384083	0.53718	2	18	66	4978	8.38047
skyblue1	4120	Ubiquitin mediated proteolysis	0.00477493	0.53718	4	134	66	4978	2.25147
skyblue1	5322	Systemic lupus erythematosus	0.0183676	1	3	109	66	4978	2.0759
skyblue2	53	Ascorbate and aldarate metabolism	0.0410886	1	1	13	72	4978	5.31838
skyblue2	514	Other types of O-glycan biosynthesis	0.00544682	1	2	33	72	4978	4.19024
skyblue2	4720	Long-term potentiation	0.023574	1	2	64	72	4978	2.16059
skyblue2	5016	Huntington disease	0.0183808	1	3	173	72	4978	1.19894
skyblue2	4060	Cytokine-cytokine receptor interaction	0.0311385	1	3	200	72	4978	1.03708
skyblue3	600	Sphingolipid metabolism	1.51785e-06	0.000341516	6	39	182	4978	4.20795
skyblue3	511	Other glycan degradation	0.0113697	0.9438	2	17	182	4978	3.21784
skyblue3	100	Steroid biosynthesis	0.012584	0.9438	2	18	182	4978	3.03907
skyblue3	260	Glycine, serine and threonine metabolism	0.0337671	1	2	30	182	4978	1.82344
skyblue3	4130	SNARE interactions in vesicular transport	0.0444742	1	2	35	182	4978	1.56295
steelblue	4320	Dorso-ventral axis formation	0.0196674	0.632165	2	21	213	4978	2.2258
steelblue	5213	Endometrial cancer	0.00211017	0.452932	4	52	213	4978	1.79776
steelblue	5223	Non-small cell lung cancer	0.0182255	0.632165	3	54	213	4978	1.29838
steelblue	4612	Antigen processing and presentation	0.0263317	0.690089	3	62	213	4978	1.13085
tan	770	Pantothenate and CoA biosynthesis	0.00395143	0.374751	3	15	414	4978	2.40483
tan	5020	Prion disease	0.036197	1	3	33	414	4978	1.0931
tan	4664	Fc epsilon RI signaling pathway	0.00499668	0.374751	6	72	414	4978	1.00201
thistle1	4666	Fc gamma R-mediated phagocytosis	0.000756427	0.0850981	5	87	123	4978	2.32595
thistle1	3013	RNA transport	0.000186077	0.0418674	7	146	123	4978	1.94042
thistle1	4914	Progesterone-mediated oocyte maturation	0.00523502	0.302906	4	84	123	4978	1.92722
thistle1	4620	Toll-like receptor signaling pathway	0.00603501	0.302906	4	88	123	4978	1.83962
thistle1	5100	Bacterial invasion of epithelial cells	0.0184329	0.354133	3	67	123	4978	1.81216
thistle1	5211	Renal cell carcinoma	0.0211718	0.354133	3	71	123	4978	1.71007
thistle1	4370	VEGF signaling pathway	0.0212732	0.354133	3	71	123	4978	1.71007
thistle1	4664	Fc epsilon RI signaling pathway	0.022035	0.354133	3	72	123	4978	1.68631
thistle1	4660	T cell receptor signaling pathway	0.0101329	0.352587	4	102	123	4978	1.58712
thistle1	4670	Leukocyte transendothelial migration	0.0109694	0.352587	4	104	123	4978	1.5566
thistle1	4380	Osteoclast differentiation	0.0144803	0.354133	4	113	123	4978	1.43262
thistle1	4722	Neurotrophin signaling pathway	0.0189833	0.354133	4	123	123	4978	1.31615
thistle1	4650	Natural killer cell mediated cytotoxicity	0.0441253	0.634009	3	94	123	4978	1.29165
thistle1	4144	Endocytosis	0.00673124	0.302906	6	204	123	4978	1.19034
thistle1	4510	Focal adhesion	0.0216743	0.354133	5	192	123	4978	1.05395
thistle1	4141	Protein processing in endoplasmic reticulum	0.0450851	0.634009	4	160	123	4978	1.01179
thistle2	61	Fatty acid biosynthesis	0.0375796	1	1	5	125	4978	7.9648
thistle2	3430	Mismatch repair	0.0125227	1	2	22	125	4978	3.62036
thistle2	4360	Axon guidance	0.0142626	1	4	126	125	4978	1.26425
turquoise	3030	DNA replication	1.13098e-14	2.5447e-12	19	35	962	4978	2.80909
turquoise	3430	Mismatch repair	0.000265254	0.00852603	7	22	962	4978	1.64648
turquoise	3440	Homologous recombination	0.000161375	0.00788618	8	27	962	4978	1.53323
turquoise	4110	Cell cycle	1.8447e-13	2.07529e-11	33	123	962	4978	1.38832
turquoise	3410	Base excision repair	0.000950908	0.0207602	8	34	962	4978	1.21756
turquoise	3420	Nucleotide excision repair	0.000219086	0.00821573	10	43	962	4978	1.2034
turquoise	4964	Proximal tubule bicarbonate reclamation	0.0303561	0.525394	4	19	962	4978	1.0894
violet	471	D-Glutamine and D-glutamate metabolism	0.0474406	1	1	3	211	4978	7.86414
violet	5310	Asthma	0.0309242	1	2	17	211	4978	2.77558
violet	4964	Proximal tubule bicarbonate reclamation	0.0362657	1	2	19	211	4978	2.48341
violet	500	Starch and sucrose metabolism	0.0140324	1	3	31	211	4978	2.28314
violet	3010	Ribosome	0.00303373	0.682589	6	87	211	4978	1.62706
violet	520	Amino sugar and nucleotide sugar metabolism	0.0402201	1	3	47	211	4978	1.5059
white	5221	Acute myeloid leukemia	0.0112988	1	4	57	237	4978	1.47398
white	510	N-Glycan biosynthesis	0.0371713	1	3	48	237	4978	1.31276
white	3008	Ribosome biogenesis in eukaryotes	0.0279652	1	4	75	237	4978	1.12023
yellow	140	Steroid hormone biosynthesis	0.00274743	0.206057	4	25	600	4978	1.32747
yellow	910	Nitrogen metabolism	0.0117679	0.441295	3	20	600	4978	1.2445
yellow4	130	Ubiquinone and other terpenoid-quinone biosynthesis	0.0335719	0.755368	1	5	71	4978	14.0225
yellow4	20	Citrate cycle (TCA cycle)	0.013094	0.589229	2	29	71	4978	4.83536
yellow4	3410	Base excision repair	0.0181231	0.679616	2	34	71	4978	4.12428
yellow4	5214	Glioma	0.00649068	0.539628	3	61	71	4978	3.44816
yellow4	5219	Bladder cancer	0.0294404	0.739868	2	42	71	4978	3.3387
yellow4	5218	Melanoma	0.00830579	0.539628	3	65	71	4978	3.23597
yellow4	3018	RNA degradation	0.0072208	0.539628	3	66	71	4978	3.18694
yellow4	5220	Chronic myeloid leukemia	0.00959339	0.539628	3	72	71	4978	2.92136
yellow4	5223	Non-small cell lung cancer	0.043762	0.820537	2	54	71	4978	2.59677
yellow4	5142	Chagas disease	0.0224581	0.721868	3	97	71	4978	2.16843
yellow4	4270	Vascular smooth muscle contraction	0.0295947	0.739868	3	105	71	4978	2.00322
yellow4	3040	Spliceosome	0.0390488	0.798726	3	122	71	4978	1.72408
yellowgreen	61	Fatty acid biosynthesis	0.0385817	1	1	5	184	4978	5.41087
yellowgreen	531	Glycosaminoglycan degradation	0.00669875	1	2	16	184	4978	3.38179
