# Supplementary material for: Microglia show differential transcriptomic response to Aβ peptide aggregates ex vivo and in vivo
Source: Life Sci Alliance. 2021 Jun 14;4(7):e202101108. doi: 10.26508/lsa.202101108 (PMC8321667; doi:10.26508/lsa.202101108)
Supplement: Supplementary file 33 [file LSA-2021-01108_TableS33.xlsx]

## Sheet: Sheet 1
module	Num_Genes	Symbol	fAβ, 1-hr vs Control_Pvalue	fAβ, 1-hr vs Control_Correlation	fAβ, 12-hr vs Control_Pvalue	fAβ, 12-hr vs Control_Correlation	oAβ, 12-hr vs Control_Pvalue	oAβ, 12-hr vs Control_Correlation
antiquewhite4	79	Actb	1.33001e-11	0.995572	8.79081e-13	0.99743	1.95093e-10	0.992416
bisque4	131	Sparc	5.05451e-12	-0.996352	1.39286e-06	-0.954695	0.00115607	0.817743
black	557	Nxpe5	7.39195e-14	-0.998434	2.23765e-13	-0.998046	1.89517e-13	-0.99811
blue	917	Fgl2	0.000369157	-0.856952	8.13435e-08	0.974501	0.000127871	-0.885433
brown	616	Vcp	7.5168e-09	0.984215	3.27964e-12	0.996655	1.64724e-12	0.997086
brown4	144	Traf3ip3	1.1516e-11	-0.995698	1.71926e-11	-0.995339	3.4681e-06	-0.945456
coral1	84	Icam1	8.65064e-14	0.998384	2.98291e-12	0.996718	1.87381e-08	0.981031
coral2	78	Ankfy1	2.44981e-11	-0.994996	2.5926e-08	0.979749	0.133415	-0.458941
cyan	390	Psg17	0.00901182	0.714623	0.000527086	-0.845784	0.148676	0.443526
darkgreen	313	Fgf23	0.00445545	-0.75588	0.205362	0.393753	0.00901933	-0.71457
darkgrey	294	Slc26a3	0.0480166	0.580082	0.185613	0.409987	0.591897	-0.172495
darkmagenta	205	Pld4	2.03538e-09	-0.987859	3.06048e-10	-0.991699	1.37038e-08	-0.982188
darkolivegreen	206	Ppt1	2.12992e-08	-0.980535	1.29473e-11	-0.995596	6.44977e-08	-0.975667
darkorange	239	Mmp12	0.00678291	-0.732138	7.91593e-10	0.989956	7.59744e-12	0.996042
darkorange2	149	Il10ra	3.25625e-12	0.99666	4.79111e-07	0.963511	1.12558e-08	-0.98288
darkred	314	Rac3	1.96995e-05	-0.922183	7.01615e-14	0.99845	2.22611e-10	0.992213
darkseagreen4	87	Tlr2	2.52618e-13	0.997998	4.32572e-13	0.99777	1.77642e-10	0.992557
darkslateblue	129	Csf3r	0.0538977	0.568248	2.9881e-07	0.966836	3.21408e-14	-0.998675
darkturquoise	313	Zim1	0.58129	0.177376	0.182702	0.412469	0.321325	0.31334
floralwhite	151	Sesn1	2.46562e-13	-0.998007	9.07247e-11	-0.993495	3.6397e-14	-0.998641
green	590	Btn1a1	0.15788	-0.434715	0.116531	-0.477397	0.160958	-0.431841
greenyellow	436	Colec12	1.20914e-05	-0.9296	3.41538e-12	-0.996628	4.70121e-14	-0.99857
grey60	382	Sult5a1	0.0223534	-0.649186	0.000102212	-0.89065	0.188993	0.407136
honeydew1	91	Marcksl1	3.05942e-10	0.9917	1.93046e-11	0.995229	1.01227e-08	0.983241
ivory	152	Sh3bp5	2.4806e-10	0.992042	3.2177e-10	0.991616	1.85637e-05	-0.923126
lavenderblush3	94	Pgk1	2.2433e-11	0.995084	2.67969e-12	0.996788	1.67508e-11	0.995363
lightcoral	45	Bcl2	2.37575e-12	0.996864	2.69676e-06	0.94818	1.19668e-11	0.995665
lightcyan	385	Igsf6	2.18438e-08	0.980436	1.61095e-12	0.997099	1.03495e-09	0.989401
lightcyan1	152	P4hb	1.66843e-07	0.970522	2.67555e-12	0.996789	1.66537e-11	0.995368
lightgreen	354	Zc3h12a	9.76674e-16	0.999341	5.63118e-10	0.990619	1.36566e-09	0.988794
lightpink4	98	Npc2	1.11416e-10	-0.993222	1.21016e-07	0.972373	8.69517e-14	-0.998383
lightsteelblue	47	Amy2a3	0.018522	0.664047	0.482556	0.224723	0.039227	0.599845
lightsteelblue1	156	Irak2	1.94208e-13	0.9981	2.0041e-11	0.995193	6.43311e-06	0.938127
lightyellow	343	Cacna1e	0.116351	0.477602	1.33912e-09	-0.988838	0.00143586	-0.809076
magenta	497	Selenop	1.49741e-12	-0.997141	2.76306e-11	-0.994874	6.28388e-13	-0.997597
maroon	101	Fyn	1.13179e-07	0.972744	2.0339e-10	-0.992352	0.140133	-0.452022
mediumorchid	77	Sort1	0.0881467	0.512908	1.53481e-11	-0.995444	1.82066e-07	0.969997
mediumpurple2	47	H2-DMa	2.1217e-10	0.992287	9.7692e-07	-0.957843	1.42833e-07	0.971432
mediumpurple3	158	Banp	3.6371e-11	-0.994584	1.85385e-08	-0.981072	2.87211e-08	-0.979327
midnightblue	388	Naga	1.26731e-05	-0.928918	6.41934e-12	-0.996173	1.96278e-12	-0.996982
navajowhite2	122	Rnf141	3.98377e-09	-0.986106	1.49555e-12	-0.997142	8.12011e-08	-0.97451
orange	264	Clec12a	1.8217e-06	-0.952155	2.5504e-13	0.997994	3.67024e-12	0.996579
orangered3	63	Cd44	1.91057e-11	0.995239	4.87721e-08	0.977	1.48768e-13	0.998199
orangered4	158	Ldha	6.45268e-10	0.99036	3.44055e-10	0.991502	1.73493e-12	0.997055
paleturquoise	213	Nfatc2	1.52793e-08	-0.981794	1.14255e-07	-0.972691	1.83067e-06	-0.952107
palevioletred3	123	Vav2	1.06886e-14	-0.998937	4.29598e-08	0.977581	4.06275e-12	-0.996508
pink	499	Cyp17a1	0.158468	-0.434164	0.122708	-0.470453	0.162579	-0.430342
plum	65	Nedd9	2.28664e-08	0.980255	2.81207e-07	-0.967241	1.69862e-09	0.988292
plum1	161	Trem1	2.04655e-13	0.99808	0.0142255	-0.683687	6.464e-10	0.990356
plum2	127	Arsb	6.1153e-11	0.99399	1.46863e-10	-0.992836	0.119299	0.474257
purple	459	Ckmt1	0.01602	-0.675016	5.13048e-07	-0.963002	0.195327	0.401876
red	565	Phox2a	0.135817	0.456441	7.25531e-05	-0.89816	0.596992	0.170163
royalblue	338	Panx3	0.20343	-0.395298	0.172156	-0.421673	0.210187	-0.389934
saddlebrown	236	Tnip1	1.1854e-12	0.997272	2.22257e-13	0.998048	5.05435e-12	0.996352
salmon	394	Cyth1	3.9209e-12	0.996533	2.82751e-10	-0.99183	1.11875e-11	-0.995723
salmon4	123	Stom	1.29621e-10	-0.993013	0.725757	0.113358	9.42602e-08	0.973731
sienna3	199	Gpx3	2.31056e-09	-0.987546	6.99456e-12	-0.996107	2.69267e-18	-0.999797
skyblue	237	Pltp	0.000126408	-0.885707	2.57094e-15	-0.9992	8.48412e-16	-0.999359
skyblue1	66	Ccl8	2.65949e-07	0.967609	1.20421e-07	0.9724	3.65086e-09	-0.986348
skyblue2	72	Bpifb1	0.00702915	-0.730008	0.00966882	-0.710087	0.00488266	-0.750914
skyblue3	182	Ifnar2	1.02499e-09	0.989421	1.29661e-07	-0.971985	5.18788e-14	-0.998541
steelblue	213	Lmo2	3.49367e-14	-0.998652	3.81124e-09	-0.986229	2.32713e-15	-0.999216
tan	414	Tpd52	3.18567e-09	0.986716	6.06722e-12	-0.996216	6.99204e-11	-0.993826
thistle1	123	Rgs14	1.90308e-11	-0.995243	3.57012e-12	0.996598	3.25981e-10	0.991594
thistle2	125	1700025G04Rik	5.29562e-11	-0.99416	4.33794e-11	-0.994389	6.33953e-05	0.900968
turquoise	962	Dynlt1b	0.00261888	-0.782625	6.59968e-08	-0.975554	5.67241e-13	0.997646
violet	211	Cd300ld	9.79127e-11	0.993395	6.78847e-11	0.993862	4.93231e-17	0.999637
white	237	Ninj1	1.47692e-11	0.995479	1.77602e-11	0.995308	5.9286e-08	0.976077
yellow	600	Apoh	0.179599	0.415142	0.00075408	-0.833616	0.320271	-0.313988
yellow4	71	Rbm3	1.43454e-11	0.995505	1.64576e-09	0.988366	8.46329e-10	0.98982
yellowgreen	184	Cnppd1	4.9463e-12	-0.996368	1.13785e-10	-0.993193	6.82342e-15	-0.999028
Correlation and associated p-values for relationships between WGCNA modules and Aβ treatments. Also included are the number of genes within each module and the top hub gene as identified by the “chooseTopHubInEachModule” function within the WGCNA package.
