# Supplementary material for: Microglia show differential transcriptomic response to Aβ peptide aggregates ex vivo and in vivo
Source: Life Sci Alliance. 2021 Jun 14;4(7):e202101108. doi: 10.26508/lsa.202101108 (PMC8321667; doi:10.26508/lsa.202101108)
Supplement: Supplementary file 34 [file LSA-2021-01108_TableS34.xlsx]

## Sheet: Sheet1
Author	PMID	study type	model	age	tissue	cell sub-type	description
Zhang, 2014	25186741	immuno-panning/FACS/RNA-seq	various	various	whole cortex	microglia
Sala Frigerio, 2016	31018141	scRNA-seq	App NL-G-F in C57BL/6J	3, 6, 12 months	whole cortex, whole hippocampus	ARM	activated response microglia (ARM)
Sala Frigerio, 2016	31018141	scRNA-seq	App NL-G-F in C57BL/6J	3, 6, 12 months	whole cortex, whole hippocampus	IRM	interferon-responsive microglia (IRM)
Sala Frigerio, 2016	31018141	scRNA-seq	App NL-G-F in C57BL/6J	3, 6, 12 months	whole cortex, whole hippocampus	CPM	cycling/proliferating microglia (CPM)
Sala Frigerio, 2016	31018141	scRNA-seq	App NL-G-F in C57BL/6J	3, 6, 12 months	whole cortex, whole hippocampus	H2M	homeostatic microglia (H2M)
Keren-Shaul, 2017	28602351	MARS-seq	5xFAD	1, 3, 6, 8 mon	whole brain	DAMs	disease-associated microglia (DAMs); enriched in DAM vs homeostatic microglia
Krasemann, 2017	28930663	cell sorting; Nanostring gene expression analysis	APP-PS1; EAE; SOD1	2, 7, 10, 17 mon	whole brain	MGnD-cluster 2	MGnD; upregulation of inflammatory molecules
Chen, 2020	32702314	spatial transcriptomics	App NL-G-F	3, 6, 12, 18 mon	coronal sections	PIGs	Plaque induced genes
