# Supplementary material for: Microglia show differential transcriptomic response to Aβ peptide aggregates ex vivo and in vivo
Source: Life Sci Alliance. 2021 Jun 14;4(7):e202101108. doi: 10.26508/lsa.202101108 (PMC8321667; doi:10.26508/lsa.202101108)
Supplement: Supplementary file 47 [file LSA-2021-01108_TableS47.xlsx]

## Sheet: Sheet1
category	ontology	term	over_represented_pvalue	BHadjust	numDEInCat	numInCat	totalDEG	totalNum	enrichment
GO:0061665	MF	SUMO ligase activity	0.000416442	0.0405355	2	8	103	21152	51.3398
GO:0017017	MF	MAP kinase tyrosine/serine/threonine phosphatase activity	1.71784e-05	0.00264559	3	13	103	21152	47.3906
GO:0033549	MF	MAP kinase phosphatase activity	2.71715e-05	0.0038789	3	15	103	21152	41.0718
GO:0035259	MF	glucocorticoid receptor binding	7.38957e-05	0.00954911	3	21	103	21152	29.337
GO:0098531	MF	ligand-activated transcription factor activity	1.86378e-05	0.00273903	4	40	103	21152	20.5359
GO:0004879	MF	nuclear receptor activity	1.86378e-05	0.00273903	4	40	103	21152	20.5359
GO:0001221	MF	transcription cofactor binding	1.48075e-06	0.000328572	5	50	103	21152	20.5359
GO:0003707	MF	steroid hormone receptor activity	2.57547e-06	0.000503561	5	55	103	21152	18.669
GO:0001046	MF	core promoter sequence-specific DNA binding	3.73034e-05	0.00514581	4	48	103	21152	17.1133
GO:0000979	MF	RNA polymerase II core promoter sequence-specific DNA binding	0.00040524	0.0396166	3	37	103	21152	16.6507
GO:0008138	MF	protein tyrosine/serine/threonine phosphatase activity	0.000462087	0.0431121	3	38	103	21152	16.2126
GO:0061629	MF	RNA polymerase II-specific DNA-binding transcription factor binding	1.51278e-08	8.72179e-06	11	283	103	21152	7.98216
GO:0140297	MF	DNA-binding transcription factor binding	1.66639e-09	2.0816e-06	13	361	103	21152	7.39521
GO:0001228	MF	DNA-binding transcription activator activity, RNA polymerase II-specific	1.80095e-10	4.03993e-07	15	440	103	21152	7.00088
GO:0035257	MF	nuclear hormone receptor binding	0.000289574	0.0297309	5	147	103	21152	6.98501
GO:0001216	MF	DNA-binding transcription activator activity	1.85917e-10	4.03993e-07	15	441	103	21152	6.98501
GO:0051427	MF	hormone receptor binding	0.000649168	0.0567959	5	175	103	21152	5.86741
GO:0000981	MF	DNA-binding transcription factor activity, RNA polymerase II-specific	9.3077e-11	3.48806e-07	19	761	103	21152	5.12723
GO:0000978	MF	RNA polymerase II cis-regulatory region sequence-specific DNA binding	4.61542e-08	1.95807e-05	14	567	103	21152	5.0706
GO:0008134	MF	transcription factor binding	1.83619e-09	2.17298e-06	17	704	103	21152	4.95896
GO:0000987	MF	cis-regulatory region sequence-specific DNA binding	6.36673e-08	2.51151e-05	14	582	103	21152	4.93991
GO:0000977	MF	RNA polymerase II transcription regulatory region sequence-specific DNA binding	2.17118e-10	4.03993e-07	19	796	103	21152	4.90179
GO:0000976	MF	transcription regulatory region sequence-specific DNA binding	6.45977e-11	3.39934e-07	20	842	103	21152	4.87789
GO:0001067	MF	regulatory region nucleic acid binding	7.02235e-11	3.39934e-07	20	846	103	21152	4.85483
GO:1990837	MF	sequence-specific double-stranded DNA binding	1.71999e-10	4.03993e-07	20	884	103	21152	4.64614
GO:0003690	MF	double-stranded DNA binding	7.80371e-10	1.16978e-06	20	964	103	21152	4.26056
GO:0003700	MF	DNA-binding transcription factor activity	1.2269e-09	1.72417e-06	20	988	103	21152	4.15707
GO:0031625	MF	ubiquitin protein ligase binding	0.00123469	0.0950753	6	300	103	21152	4.10718
GO:0043565	MF	sequence-specific DNA binding	2.26601e-10	4.03993e-07	22	1112	103	21152	4.06286
GO:0140110	MF	transcription regulator activity	1.96929e-10	4.03993e-07	24	1335	103	21152	3.69185
GO:0019900	MF	kinase binding	0.00117879	0.0930001	10	799	103	21152	2.5702
GO:0003677	MF	DNA binding	3.03557e-07	8.75062e-05	24	1946	103	21152	2.53269
GO:0003676	MF	nucleic acid binding	1.73225e-05	0.00264964	27	2968	103	21152	1.86816
GO:1901363	MF	heterocyclic compound binding	9.85338e-05	0.0121733	35	4860	103	21152	1.47892
GO:0097159	MF	organic cyclic compound binding	0.0001519	0.0176968	35	4960	103	21152	1.44911
GO:0005488	MF	binding	0.000324615	0.0327308	66	12816	103	21152	1.05756
