# Supplementary material for: Microglia show differential transcriptomic response to Aβ peptide aggregates ex vivo and in vivo
Source: Life Sci Alliance. 2021 Jun 14;4(7):e202101108. doi: 10.26508/lsa.202101108 (PMC8321667; doi:10.26508/lsa.202101108)
Supplement: Supplementary file 50 [file LSA-2021-01108_TableS50.xlsx]

## Sheet: 1_DEGs_Tg_v_nTg_20mon
GeneStableID	symbol	entrezid	baseMean	log2FoldChange	lfcSE	stat	pvalue	padj
ENSMUSG00000068129	Cst7	13011	213.32	5.07302	0.292325	17.354	1.83834e-67	4.6315e-63
ENSMUSG00000018774	Cd68	12514	466.053	1.77535	0.109958	16.1456	1.21896e-58	1.53552e-54
ENSMUSG00000024737	Slc15a3	65221	131.589	1.88037	0.12048	15.6073	6.48856e-55	5.44909e-51
ENSMUSG00000023992	Trem2	83433	911.571	1.96054	0.128709	15.2323	2.15757e-52	1.35895e-48
ENSMUSG00000020120	Plek	56193	864.937	1.27664	0.0840253	15.1935	3.90572e-52	1.96802e-48
ENSMUSG00000020101	Vsir	74048	1284.26	0.99136	0.0668896	14.8208	1.07441e-49	4.51145e-46
ENSMUSG00000021091	Serpina3n	20716	1353.06	2.75884	0.19086	14.4548	2.33823e-47	8.41562e-44
ENSMUSG00000035778	Ggta1	14594	264.661	1.77556	0.125451	14.1534	1.77831e-45	5.60033e-42
ENSMUSG00000030124	Lag3	16768	284.137	1.6922	0.120915	13.9949	1.67367e-44	4.68515e-41
ENSMUSG00000041515	Irf8	15900	296.203	1.25696	0.0898968	13.9822	2.00159e-44	5.0428e-41
ENSMUSG00000022488	Nckap1l	105855	597.824	0.993803	0.0711408	13.9695	2.39216e-44	5.47892e-41
ENSMUSG00000020932	Gfap	14580	18197.9	2.6462	0.189638	13.954	2.97542e-44	6.21902e-41
ENSMUSG00000022146	Osmr	18414	281.387	2.19225	0.157166	13.9486	3.20899e-44	6.21902e-41
ENSMUSG00000007891	Ctsd	13033	16551	1.25161	0.091086	13.741	5.76953e-43	1.03827e-39
ENSMUSG00000028581	Laptm5	16792	1712.83	1.31802	0.096582	13.6466	2.11478e-42	3.55198e-39
ENSMUSG00000043008	Klhl6	239743	83.3069	1.60385	0.118881	13.4912	1.76169e-41	2.774e-38
ENSMUSG00000015950	Ncf1	17969	261.765	1.18356	0.0879876	13.4514	3.01982e-41	4.47537e-38
ENSMUSG00000038642	Ctss	13040	2766.14	1.38768	0.103414	13.4187	4.69591e-41	6.57271e-38
ENSMUSG00000028859	Csf3r	12986	424.479	1.42492	0.106787	13.3436	1.2912e-40	1.71214e-37
ENSMUSG00000031995	St14	19143	67.6183	2.02992	0.155678	13.0392	7.31735e-39	9.21767e-36
ENSMUSG00000032122	Slc37a2	56857	196.539	1.13925	0.0886631	12.8492	8.69124e-38	1.0427e-34
ENSMUSG00000034116	Vav1	22324	174.256	1.09176	0.0855322	12.7643	2.5953e-37	2.97209e-34
ENSMUSG00000000982	Ccl3	20302	32.2799	3.01717	0.237053	12.7278	4.14333e-37	4.53856e-34
ENSMUSG00000073418	C4b	12268	4542.82	2.30113	0.182902	12.5812	2.67882e-36	2.81209e-33
ENSMUSG00000026728	Vim	22352	1687.69	1.92056	0.153071	12.5469	4.13315e-36	4.16523e-33
ENSMUSG00000026288	Inpp5d	16331	598.1	0.823958	0.0659354	12.4964	7.80689e-36	7.56488e-33
ENSMUSG00000016256	Ctsz	64138	1662.27	1.16979	0.0936544	12.4905	8.41596e-36	7.85302e-33
ENSMUSG00000021423	Ly86	17084	407.135	1.55474	0.124897	12.4481	1.43156e-35	1.28809e-32
ENSMUSG00000027995	Tlr2	24088	90.4048	1.92906	0.155253	12.4253	1.90512e-35	1.65509e-32
ENSMUSG00000052336	Cx3cr1	13051	1837.38	0.977587	0.0788505	12.398	2.68023e-35	2.25085e-32
ENSMUSG00000028583	Pdpn	14726	374.915	1.00704	0.0812668	12.3918	2.89574e-35	2.35339e-32
ENSMUSG00000030789	Itgax	16411	154.676	3.45608	0.280851	12.3057	8.43885e-35	6.64401e-32
ENSMUSG00000018654	Ikzf1	22778	183.328	0.920227	0.0748016	12.3022	8.80998e-35	6.72602e-32
ENSMUSG00000020399	Havcr2	171285	149.394	1.26467	0.102978	12.2809	1.14668e-34	8.49691e-32
ENSMUSG00000030579	Tyrobp	22177	819.29	1.73342	0.141391	12.2598	1.48907e-34	1.07187e-31
ENSMUSG00000038204	Asb10	117590	20.7984	2.58396	0.211584	12.2125	2.66724e-34	1.86662e-31
ENSMUSG00000004040	Stat3	20848	2342.81	0.642419	0.0526777	12.1953	3.29421e-34	2.24309e-31
ENSMUSG00000004266	Ptpn6	15170	160.707	1.29921	0.106588	12.189	3.55544e-34	2.35726e-31
ENSMUSG00000025534	Gusb	110006	758.517	0.694819	0.0572143	12.1442	6.16178e-34	3.98051e-31
ENSMUSG00000024210	Ip6k3	271424	65.7785	1.6913	0.139567	12.1182	8.45952e-34	5.32823e-31
ENSMUSG00000068699	Flnc	68794	220.424	1.91708	0.158925	12.0628	1.65952e-33	1.01976e-30
ENSMUSG00000046805	Mpeg1	17476	1487.98	1.7682	0.146835	12.042	2.13642e-33	1.28154e-30
ENSMUSG00000022218	Tgm1	21816	26.8017	2.71686	0.22579	12.0327	2.39212e-33	1.40156e-30
ENSMUSG00000024300	Myo1f	17916	201.217	1.50686	0.125833	11.9751	4.80028e-33	2.7486e-30
ENSMUSG00000000628	Hk2	15277	195.106	0.935712	0.078465	11.9252	8.74596e-33	4.79013e-30
ENSMUSG00000059336	Slc14a1	108052	669.347	1.29782	0.108824	11.9259	8.674e-33	4.79013e-30
ENSMUSG00000036887	C1qa	12259	2089.33	1.53071	0.128618	11.9012	1.16685e-32	6.25481e-30
ENSMUSG00000038224	Serpinf2	18816	22.7913	2.6112	0.220166	11.8601	1.90691e-32	1.00089e-29
ENSMUSG00000029816	Gpnmb	93695	193.174	2.9787	0.25148	11.8447	2.29265e-32	1.1788e-29
ENSMUSG00000052688	Rab7b	226421	83.9821	1.69349	0.144189	11.7449	7.50288e-32	3.78055e-29
ENSMUSG00000033880	Lgals3bp	19039	656.123	1.45551	0.124267	11.7127	1.09697e-31	5.41903e-29
ENSMUSG00000040552	C3ar1	12267	154.812	1.68635	0.1442	11.6945	1.3601e-31	6.58967e-29
ENSMUSG00000029919	Hpgds	54486	333.885	1.01137	0.086827	11.6481	2.34762e-31	1.11596e-28
ENSMUSG00000020256	Aldh1l2	216188	417.04	0.863781	0.0742494	11.6335	2.78415e-31	1.29896e-28
ENSMUSG00000026480	Ncf2	17970	192.176	0.930533	0.0800606	11.6229	3.15396e-31	1.44474e-28
ENSMUSG00000063234	Gpr84	80910	48.8013	1.90623	0.164738	11.5713	5.75941e-31	2.59112e-28
ENSMUSG00000006519	Cyba	13057	235.677	1.28316	0.111312	11.5276	9.58063e-31	4.16163e-28
ENSMUSG00000044468	Tent5c	74645	226.501	1.49464	0.129647	11.5285	9.47472e-31	4.16163e-28
ENSMUSG00000022912	Pros1	19128	556.625	0.954853	0.0828637	11.5232	1.00826e-30	4.30544e-28
ENSMUSG00000034394	Lif	16878	36.1563	1.45802	0.127023	11.4784	1.69401e-30	7.11316e-28
ENSMUSG00000027015	Cybrd1	73649	175.727	1.46791	0.128376	11.4344	2.81359e-30	1.16206e-27
ENSMUSG00000005087	Cd44	12505	322.469	1.34797	0.11906	11.3219	1.0229e-29	4.15661e-27
ENSMUSG00000029622	Arpc1b	11867	721.439	0.964273	0.085538	11.273	1.78305e-29	7.1305e-27
ENSMUSG00000036854	Hspb6	243912	220.605	0.937926	0.0833931	11.247	2.39484e-29	9.42745e-27
ENSMUSG00000040747	Cd53	12508	319.555	1.11707	0.0993838	11.2399	2.5955e-29	1.00602e-26
ENSMUSG00000030737	Slco2b1	101488	694.125	0.832712	0.0742911	11.2088	3.69247e-29	1.40951e-26
ENSMUSG00000035273	Hpse	15442	70.5662	1.76876	0.160677	11.0082	3.49079e-28	1.31264e-25
ENSMUSG00000026285	Pdcd1	18566	23.2188	2.72532	0.248009	10.9888	4.3267e-28	1.60304e-25
ENSMUSG00000067586	S1pr3	13610	364.007	1.00665	0.0919514	10.9476	6.82218e-28	2.49099e-25
ENSMUSG00000046167	Gldn	235379	117.313	1.31525	0.120284	10.9345	7.88387e-28	2.83752e-25
ENSMUSG00000015947	Fcgr1	14129	147.376	1.00286	0.0918951	10.9131	9.97551e-28	3.53976e-25
ENSMUSG00000034957	Cebpa	12606	413.079	0.973837	0.0897659	10.8486	2.02438e-27	7.08364e-25
ENSMUSG00000030505	Prmt3	71974	656.357	-0.755583	0.0696668	-10.8457	2.0909e-27	7.21618e-25
ENSMUSG00000030341	Tnfrsf1a	21937	369.289	1.06907	0.098644	10.8376	2.28282e-27	7.77209e-25
ENSMUSG00000038147	Cd84	12523	152.539	1.65261	0.15295	10.8049	3.26303e-27	1.09612e-24
ENSMUSG00000004707	Ly9	17085	46.0515	2.25662	0.20932	10.7807	4.24571e-27	1.40745e-24
ENSMUSG00000058715	Fcer1g	14127	312.17	1.36549	0.126749	10.7732	4.60793e-27	1.50769e-24
ENSMUSG00000020573	Pik3cg	30955	151.745	1.05239	0.0980789	10.73	7.35866e-27	2.37685e-24
ENSMUSG00000032440	Tgfbr2	21813	787.063	0.962244	0.0897563	10.7206	8.14432e-27	2.59732e-24
ENSMUSG00000045502	Hcar2	80885	20.5842	3.41821	0.319548	10.697	1.05108e-26	3.31011e-24
ENSMUSG00000022901	Cd86	12524	101.047	1.27043	0.119838	10.6012	2.94072e-26	9.14673e-24
ENSMUSG00000051506	Wdfy4	545030	176.246	0.86935	0.0821082	10.5879	3.39255e-26	1.04234e-23
ENSMUSG00000042613	Pbxip1	229534	2583.23	0.636319	0.060116	10.5849	3.50296e-26	1.0633e-23
ENSMUSG00000022831	Hcls1	15163	206.578	0.999405	0.0944988	10.5759	3.85646e-26	1.15666e-23
ENSMUSG00000026701	Prdx6	11758	7917.92	0.670547	0.063441	10.5696	4.122e-26	1.22176e-23
ENSMUSG00000036896	C1qc	12262	1372.9	1.36846	0.130139	10.5153	7.34322e-26	2.15122e-23
ENSMUSG00000030342	Cd9	12527	1325.73	1.11358	0.106204	10.4853	1.00952e-25	2.92342e-23
ENSMUSG00000034708	Grn	14824	2203.19	0.756788	0.0731989	10.3388	4.704e-25	1.34673e-22
ENSMUSG00000024998	Plce1	74055	721.017	1.05016	0.10171	10.3251	5.42738e-25	1.53638e-22
ENSMUSG00000029925	Tbxas1	21391	120.02	1.19478	0.115897	10.309	6.41879e-25	1.79683e-22
ENSMUSG00000021998	Lcp1	18826	413.173	1.00943	0.0980473	10.2953	7.39589e-25	2.0476e-22
ENSMUSG00000023031	Cela1	109901	107.762	1.26836	0.123547	10.2662	1.00046e-24	2.73973e-22
ENSMUSG00000075510	Fam187a	66784	17.8184	2.38933	0.233366	10.2386	1.33213e-24	3.60878e-22
ENSMUSG00000079293	Clec7a	56644	92.1886	2.90256	0.283659	10.2326	1.41686e-24	3.79749e-22
ENSMUSG00000014599	Csf1	12977	1063.84	0.766458	0.0753335	10.1742	2.58535e-24	6.85636e-22
ENSMUSG00000021624	Cd180	17079	114.126	1.96023	0.192792	10.1676	2.76745e-24	7.26283e-22
ENSMUSG00000055541	Lair1	52855	330.514	0.78817	0.0776239	10.1537	3.19058e-24	8.28697e-22
ENSMUSG00000034855	Cxcl10	15945	24.4995	3.13179	0.31072	10.0791	6.83239e-24	1.75648e-21
ENSMUSG00000022094	Slc39a14	213053	1706.03	0.38766	0.0386142	10.0393	1.02395e-23	2.6058e-21
ENSMUSG00000005413	Hmox1	15368	196.409	1.13784	0.113406	10.0333	1.08777e-23	2.74054e-21
ENSMUSG00000030798	Cd37	12493	232.639	1.09943	0.109724	10.02	1.24542e-23	3.10664e-21
ENSMUSG00000028068	Iqgap3	404710	36.641	1.40826	0.140685	10.01	1.37723e-23	3.40176e-21
ENSMUSG00000044583	Tlr7	170743	136.954	1.40646	0.140832	9.98682	1.74081e-23	4.25805e-21
ENSMUSG00000018008	Cyth4	72318	571.996	0.840409	0.0847838	9.91237	3.67813e-23	8.91027e-21
ENSMUSG00000022876	Samsn1	67742	71.6213	1.26144	0.128123	9.84557	7.16286e-23	1.71868e-20
ENSMUSG00000036908	Unc93b1	54445	535.007	0.870014	0.0885254	9.82784	8.543e-23	2.03049e-20
ENSMUSG00000078945	Naip2	17948	67.9491	1.32932	0.135292	9.82561	8.73473e-23	2.05666e-20
ENSMUSG00000004730	Adgre1	13733	255.278	1.34456	0.137061	9.80989	1.02076e-22	2.38122e-20
ENSMUSG00000050335	Lgals3	16854	66.7952	1.96495	0.200698	9.79056	1.23612e-22	2.85714e-20
ENSMUSG00000000290	Itgb2	16414	235.015	1.33129	0.136154	9.77784	1.40167e-22	3.21033e-20
ENSMUSG00000021665	Hexb	15212	1805.68	1.10812	0.113743	9.74236	1.9888e-22	4.51405e-20
ENSMUSG00000042228	Lyn	17096	282.265	0.746526	0.0767446	9.72741	2.30388e-22	5.1825e-20
ENSMUSG00000022952	Runx1	12394	67.6485	1.31295	0.135095	9.71867	2.51029e-22	5.59684e-20
ENSMUSG00000034330	Plcg2	234779	202.328	0.814584	0.0844706	9.6434	5.24231e-22	1.15855e-19
ENSMUSG00000037686	Aspg	104816	338.4	1.65467	0.171711	9.63639	5.61267e-22	1.22961e-19
ENSMUSG00000026656	Fcgr2b	14130	262.717	1.31625	0.136814	9.62071	6.53762e-22	1.4199e-19
ENSMUSG00000021242	Npc2	67963	2392.84	0.633483	0.0659102	9.61131	7.16308e-22	1.54245e-19
ENSMUSG00000053931	Cnn3	71994	2572.42	0.689528	0.0718916	9.59121	8.70544e-22	1.85869e-19
ENSMUSG00000025232	Hexa	15211	2178.26	0.571747	0.0600686	9.51823	1.76161e-21	3.72958e-19
ENSMUSG00000051504	Siglech	233274	566.916	0.912416	0.0960092	9.50343	2.03093e-21	4.26395e-19
ENSMUSG00000029771	Irf5	27056	179.213	0.828285	0.0872875	9.48917	2.32891e-21	4.84914e-19
ENSMUSG00000053158	Fes	14159	196.669	0.887185	0.0935818	9.48032	2.53514e-21	5.23527e-19
ENSMUSG00000032359	Ctsh	13036	411.019	1.05485	0.11143	9.46645	2.89515e-21	5.93012e-19
ENSMUSG00000026786	Apbb1ip	54519	231.345	0.817571	0.0864703	9.45493	3.23239e-21	6.56748e-19
ENSMUSG00000051212	Gpr183	321019	65.9917	1.11701	0.118632	9.4157	4.6995e-21	9.47193e-19
ENSMUSG00000052142	Rasal3	320484	178.206	1.03444	0.110048	9.39987	5.46283e-21	1.09231e-18
ENSMUSG00000020097	Sgpl1	20397	1777.75	0.358475	0.038171	9.39129	5.92707e-21	1.1758e-18
ENSMUSG00000030786	Itgam	16409	888.898	0.964832	0.102764	9.38885	6.06615e-21	1.19399e-18
ENSMUSG00000024621	Csf1r	12978	3015.86	0.776178	0.0830192	9.34937	8.81682e-21	1.72195e-18
ENSMUSG00000031207	Msn	17698	1133.08	0.968818	0.103805	9.33303	1.02883e-20	1.99387e-18
ENSMUSG00000031103	Elf4	56501	77.1527	1.09267	0.117115	9.32989	1.0598e-20	2.03822e-18
ENSMUSG00000002111	Spi1	20375	128.768	0.929912	0.0997622	9.32129	1.14937e-20	2.19373e-18
ENSMUSG00000001025	S100a6	20200	557.978	1.30401	0.140017	9.31322	1.24017e-20	2.34924e-18
ENSMUSG00000040997	Abhd4	105501	2327.94	0.554962	0.0599766	9.25297	2.18346e-20	4.10523e-18
ENSMUSG00000048865	Arhgap30	226652	181.643	0.827317	0.0895147	9.24224	2.41384e-20	4.50476e-18
ENSMUSG00000040613	Apobec1	11810	83.381	1.39446	0.151031	9.23288	2.63439e-20	4.88021e-18
ENSMUSG00000054520	Sh3bp2	24055	190.036	0.892355	0.0968327	9.21543	3.10025e-20	5.70128e-18
ENSMUSG00000018920	Cxcl16	66102	92.3155	1.10969	0.12079	9.18695	4.04154e-20	7.37845e-18
ENSMUSG00000033777	Tlr13	279572	121.567	1.35154	0.147369	9.17114	4.68032e-20	8.48317e-18
ENSMUSG00000022037	Clu	12759	24016.3	0.575467	0.0628723	9.15295	5.53978e-20	9.96922e-18
ENSMUSG00000018930	Ccl4	20303	16.0259	2.57493	0.281754	9.13893	6.30721e-20	1.12698e-17
ENSMUSG00000005142	Man2b1	17159	1923.81	0.834742	0.0928702	8.98827	2.51158e-19	4.45611e-17
ENSMUSG00000046410	Kcnk6	52150	182.138	0.623353	0.0695205	8.96646	3.06192e-19	5.39454e-17
ENSMUSG00000097415	AU020206	100504230	76.974	1.39738	0.156014	8.95676	3.34349e-19	5.84972e-17
ENSMUSG00000022148	Fyb	23880	108.79	1.14067	0.127842	8.92251	4.55843e-19	7.92035e-17
ENSMUSG00000039168	Dap	223453	228.716	0.572144	0.0642274	8.90811	5.19121e-19	8.95803e-17
ENSMUSG00000052160	Pld4	104759	334.867	0.950076	0.106669	8.90676	5.25448e-19	9.00553e-17
ENSMUSG00000031264	Btk	12229	54.6611	1.04323	0.117417	8.88482	6.40247e-19	1.08989e-16
ENSMUSG00000050063	Klk6	19144	287.798	1.93644	0.218377	8.86739	7.48774e-19	1.26608e-16
ENSMUSG00000026380	Tfcp2l1	81879	397.433	0.947469	0.106903	8.8629	7.79623e-19	1.30946e-16
ENSMUSG00000029371	Cxcl5	20311	50.0074	2.28488	0.25792	8.85888	8.08188e-19	1.34844e-16
ENSMUSG00000052085	Dock8	76088	224.833	0.762243	0.0863476	8.82761	1.06932e-18	1.7724e-16
ENSMUSG00000031165	Was	22376	57.9155	0.903299	0.102426	8.81902	1.15464e-18	1.90131e-16
ENSMUSG00000021939	Ctsb	13030	23017.9	0.502117	0.0571597	8.78446	1.57121e-18	2.57045e-16
ENSMUSG00000043157	Arl11	219144	27.9384	1.56191	0.17793	8.77819	1.6613e-18	2.7003e-16
ENSMUSG00000002602	Axl	26362	2010.78	0.467075	0.0533785	8.75024	2.12893e-18	3.41632e-16
ENSMUSG00000029915	Clec5a	23845	82.1633	1.17159	0.133962	8.7457	2.21632e-18	3.53404e-16
ENSMUSG00000049723	Mmp12	17381	50.1107	2.27941	0.260842	8.73865	2.35923e-18	3.73827e-16
ENSMUSG00000026177	Slc11a1	18173	152.104	1.2126	0.138836	8.73399	2.45834e-18	3.87096e-16
ENSMUSG00000017760	Ctsa	19025	3408.77	0.483014	0.0553267	8.73021	2.54191e-18	3.97769e-16
ENSMUSG00000036905	C1qb	12260	1636.99	1.29857	0.148959	8.71759	2.84197e-18	4.41978e-16
ENSMUSG00000007041	Clic1	114584	361.42	0.79786	0.0924288	8.63216	6.02041e-18	9.30541e-16
ENSMUSG00000023367	Tmem176a	66058	577.063	0.842656	0.0980861	8.59098	8.62271e-18	1.32464e-15
ENSMUSG00000059498	Fcgr3	14131	395.527	1.12766	0.131658	8.56503	1.0805e-17	1.64983e-15
ENSMUSG00000029810	Tmem176b	65963	1110.9	0.726435	0.0851879	8.52745	1.4961e-17	2.27065e-15
ENSMUSG00000026395	Ptprc	19264	248.527	1.17885	0.138314	8.52299	1.55492e-17	2.34579e-15
ENSMUSG00000053175	Bcl3	12051	31.965	2.03935	0.240378	8.48393	2.17705e-17	3.2648e-15
ENSMUSG00000021876	Rnase4	58809	500.909	0.962401	0.113993	8.44261	3.1034e-17	4.62645e-15
ENSMUSG00000039457	Ppl	19041	168.594	0.859962	0.101907	8.43868	3.20945e-17	4.7564e-15
ENSMUSG00000024965	Fermt3	108101	191.251	0.729943	0.0865435	8.43441	3.32874e-17	4.90434e-15
ENSMUSG00000020805	Slc13a5	237831	418.153	-0.60671	0.0721116	-8.41348	3.98026e-17	5.83015e-15
ENSMUSG00000098112	Bin2	668218	236.107	0.779124	0.0926451	8.40977	4.10813e-17	5.98267e-15
ENSMUSG00000022892	App	11820	71150.5	0.713323	0.0849334	8.39862	4.51761e-17	6.54119e-15
ENSMUSG00000046186	Cd109	235505	110.049	1.58729	0.189894	8.35884	6.33371e-17	9.11837e-15
ENSMUSG00000001751	Naglu	27419	378.805	0.627572	0.0754357	8.31929	8.84931e-17	1.26676e-14
ENSMUSG00000074896	Ifit3	15959	520.809	1.05698	0.127605	8.28324	1.1987e-16	1.70622e-14
ENSMUSG00000069516	Lyz2	17105	896.851	1.78171	0.21541	8.27123	1.32589e-16	1.87665e-14
ENSMUSG00000062585	Cnr2	12802	17.0815	1.54988	0.187547	8.26396	1.40919e-16	1.98341e-14
ENSMUSG00000009585	Apobec3	80287	149.178	0.948625	0.114898	8.25626	1.50304e-16	2.10375e-14
ENSMUSG00000036570	Fxyd1	56188	898.423	0.836539	0.10147	8.24418	1.66291e-16	2.31466e-14
ENSMUSG00000029484	Anxa3	11745	377.651	0.962934	0.117008	8.22964	1.87776e-16	2.59935e-14
ENSMUSG00000002332	Dhrs1	52585	2042.01	0.597139	0.0726561	8.2187	2.05713e-16	2.8321e-14
ENSMUSG00000071713	Csf2rb	12983	85.5545	1.35019	0.165304	8.16794	3.13713e-16	4.29547e-14
ENSMUSG00000049625	Tifab	212937	153.831	0.897274	0.110108	8.14902	3.66886e-16	4.9964e-14
ENSMUSG00000052310	Slc39a1	30791	1293.61	0.31726	0.0390115	8.13248	4.20595e-16	5.69702e-14
ENSMUSG00000030745	Il21r	60504	63.4087	0.970013	0.119679	8.1051	5.27019e-16	7.10038e-14
ENSMUSG00000000682	Cd52	23833	100.454	1.61284	0.199218	8.09581	5.68839e-16	7.62304e-14
ENSMUSG00000034792	Gna15	14676	76.4539	0.805432	0.0995789	8.08838	6.04639e-16	8.05994e-14
ENSMUSG00000024411	Aqp4	11829	6214.98	0.938481	0.116165	8.07884	6.5384e-16	8.66992e-14
ENSMUSG00000034947	Tmem106a	217203	68.9084	1.00925	0.125187	8.0619	7.51185e-16	9.90856e-14
ENSMUSG00000047407	Tgif1	21815	73.1191	0.955822	0.118681	8.0537	8.03286e-16	1.0486e-13
ENSMUSG00000056498	Tmem154	320782	31.4733	1.49606	0.18576	8.05374	8.03042e-16	1.0486e-13
ENSMUSG00000018381	Abi3	66610	36.8141	1.12666	0.140432	8.02285	1.03317e-15	1.34173e-13
ENSMUSG00000022817	Itgb5	16419	2063.67	0.669051	0.0834475	8.01763	1.07806e-15	1.39286e-13
ENSMUSG00000030577	Cd22	12483	20.9225	1.80308	0.224937	8.01595	1.09286e-15	1.40477e-13
ENSMUSG00000021136	Smoc1	64075	781.51	0.669025	0.0835374	8.00868	1.15944e-15	1.48279e-13
ENSMUSG00000041482	Piezo2	667742	84.0279	1.20687	0.150942	7.99561	1.28929e-15	1.64052e-13
ENSMUSG00000028327	Stra6l	74152	6.74834	2.34178	0.293055	7.99091	1.33947e-15	1.6958e-13
ENSMUSG00000062488	Ifit3b	667370	154.131	1.01649	0.127386	7.97965	1.46747e-15	1.84857e-13
ENSMUSG00000021477	Ctsl	13039	3255.4	0.546787	0.0685937	7.97139	1.56895e-15	1.96657e-13
ENSMUSG00000030793	Pycard	66824	80.3533	0.966782	0.121401	7.96356	1.67153e-15	2.08478e-13
ENSMUSG00000021822	Plau	18792	152.235	1.08102	0.135959	7.95107	1.84911e-15	2.2949e-13
ENSMUSG00000023832	Acat2	110460	1398.32	0.496667	0.0625425	7.94128	2.00101e-15	2.47124e-13
ENSMUSG00000026749	Nek6	59126	1065.59	0.472932	0.0596505	7.92838	2.22023e-15	2.72861e-13
ENSMUSG00000028927	Padi2	18600	1764.3	0.688244	0.0868748	7.92225	2.33249e-15	2.85266e-13
ENSMUSG00000022323	Rida	15473	1415.51	0.631405	0.0799619	7.89632	2.87253e-15	3.49616e-13
ENSMUSG00000026185	Igfbp5	16011	7908.68	0.655623	0.0831608	7.8838	3.17569e-15	3.84655e-13
ENSMUSG00000028868	Wasf2	242687	1187.9	0.438803	0.0557639	7.86893	3.57688e-15	4.31176e-13
ENSMUSG00000001123	Lgals9	16859	187.478	0.823787	0.105211	7.82984	4.88491e-15	5.8605e-13
ENSMUSG00000030921	Trim30a	20128	133.949	1.186	0.152021	7.8015	6.11769e-15	7.3047e-13
ENSMUSG00000031349	Nsdhl	18194	1019.34	0.562093	0.0724099	7.76264	8.31775e-15	9.88478e-13
ENSMUSG00000038776	Ephx1	13849	792.873	0.513379	0.0661882	7.75636	8.74047e-15	1.03384e-12
ENSMUSG00000004609	Cd33	12489	206.43	0.81025	0.104508	7.75297	8.97687e-15	1.05684e-12
ENSMUSG00000018819	Lsp1	16985	268.523	0.80753	0.104289	7.74318	9.69617e-15	1.13621e-12
ENSMUSG00000002699	Lcp2	16822	118.101	0.784397	0.101457	7.73131	1.06448e-14	1.2416e-12
ENSMUSG00000051439	Cd14	12475	110.968	1.7461	0.226147	7.72107	1.15356e-14	1.3393e-12
ENSMUSG00000048779	P2ry6	233571	112.025	0.921537	0.119535	7.70932	1.26485e-14	1.46177e-12
ENSMUSG00000005686	Ampd3	11717	1149.7	0.35727	0.0464589	7.69003	1.47105e-14	1.69232e-12
ENSMUSG00000033488	Cryzl2	226527	382.288	0.702454	0.0914991	7.67717	1.62648e-14	1.86261e-12
ENSMUSG00000028031	Dkk2	56811	35.3117	1.17075	0.152613	7.67138	1.70162e-14	1.93985e-12
ENSMUSG00000074622	Mafb	16658	636.288	0.613338	0.0807047	7.59978	2.96645e-14	3.36652e-12
ENSMUSG00000028480	Glipr2	384009	149.144	0.826109	0.108716	7.59881	2.98874e-14	3.37661e-12
ENSMUSG00000030681	Mvp	78388	348.216	0.577104	0.0760356	7.58992	3.2011e-14	3.60038e-12
ENSMUSG00000031662	Snx20	71607	49.5975	0.886819	0.117071	7.57505	3.58988e-14	4.01971e-12
ENSMUSG00000031647	Mfap3l	71306	2831.75	0.522329	0.0690614	7.56325	3.93114e-14	4.38235e-12
ENSMUSG00000022885	St6gal1	20440	877.169	0.376787	0.0498559	7.55753	4.10799e-14	4.55933e-12
ENSMUSG00000020100	Slc29a3	71279	741.382	0.487284	0.0645092	7.55371	4.23018e-14	4.67434e-12
ENSMUSG00000040528	Milr1	380732	20.232	1.33025	0.176503	7.53672	4.81925e-14	5.30201e-12
ENSMUSG00000015314	Slamf6	30925	13.2294	1.47067	0.195342	7.5287	5.12465e-14	5.6135e-12
ENSMUSG00000031373	Car5b	56078	236.11	0.594386	0.0790849	7.5158	5.65641e-14	6.16916e-12
ENSMUSG00000015355	Cd48	12506	42.5446	1.39203	0.185357	7.50999	5.91341e-14	6.42166e-12
ENSMUSG00000008398	Elk3	13713	359.692	0.471295	0.0629014	7.49259	6.75289e-14	7.30182e-12
ENSMUSG00000034707	Gns	75612	4165.11	0.349007	0.0466342	7.48392	7.21362e-14	7.73362e-12
ENSMUSG00000044827	Tlr1	21897	25.0672	1.73358	0.231703	7.4819	7.32573e-14	7.82053e-12
ENSMUSG00000027074	Slc43a3	58207	40.0568	1.68331	0.225336	7.47024	8.00458e-14	8.50918e-12
ENSMUSG00000024378	Stard4	170459	1850.47	0.598915	0.0802396	7.46409	8.38801e-14	8.87931e-12
ENSMUSG00000022906	Parp9	80285	153.005	0.723418	0.0969657	7.46056	8.61548e-14	9.08194e-12
ENSMUSG00000034595	Ppp1r18	76448	303.34	0.47536	0.0637449	7.45722	8.8367e-14	9.27633e-12
ENSMUSG00000044811	Cd300c2	140497	148.432	0.922795	0.123755	7.45665	8.87532e-14	9.2782e-12
ENSMUSG00000072812	Ahnak2	100041194	246.949	0.862918	0.115979	7.4403	1.00459e-13	1.04585e-11
ENSMUSG00000079057	Cyp4v3	102294	340.279	0.539708	0.0726889	7.4249	1.12861e-13	1.17013e-11
ENSMUSG00000000958	Slc7a7	20540	81.7522	0.679026	0.0914789	7.42276	1.14706e-13	1.18439e-11
ENSMUSG00000022491	Glycam1	14663	7.39599	2.33709	0.315376	7.41048	1.25839e-13	1.29155e-11
ENSMUSG00000030560	Ctsc	13032	367.968	0.831066	0.112152	7.4102	1.2611e-13	1.29155e-11
ENSMUSG00000022015	Tnfsf11	21943	3.92315	2.92667	0.395509	7.39974	1.36448e-13	1.39177e-11
ENSMUSG00000027422	Rrbp1	81910	3203.44	0.425139	0.0574622	7.39858	1.37643e-13	1.3983e-11
ENSMUSG00000040093	Bmf	171543	151.697	0.71884	0.0972079	7.39487	1.41546e-13	1.43217e-11
ENSMUSG00000031387	Renbp	19703	178.178	0.631882	0.085461	7.3938	1.4269e-13	1.43798e-11
ENSMUSG00000037411	Serpine1	18787	64.6208	1.03305	0.139984	7.37979	1.58538e-13	1.59132e-11
ENSMUSG00000046768	Rhoj	80837	140.986	0.939042	0.127398	7.37095	1.69415e-13	1.69375e-11
ENSMUSG00000004552	Ctse	13034	6.18664	2.77431	0.377851	7.34235	2.0987e-13	2.0899e-11
ENSMUSG00000030111	A2m	232345	314.708	1.68601	0.229894	7.33387	2.23604e-13	2.21791e-11
ENSMUSG00000021886	Gpr65	14744	13.9227	1.94552	0.266644	7.29633	2.95724e-13	2.92175e-11
ENSMUSG00000079110	Capn3	12335	379.153	0.606609	0.0833415	7.2786	3.37293e-13	3.31944e-11
ENSMUSG00000071068	Treml2	328833	30.6346	1.95401	0.268482	7.27799	3.38832e-13	3.32161e-11
ENSMUSG00000021457	Syk	20963	197.495	0.625133	0.0859784	7.27081	3.57346e-13	3.48953e-11
ENSMUSG00000034459	Ifit1	15957	142.505	1.12338	0.154746	7.25951	3.88507e-13	3.77917e-11
ENSMUSG00000056737	Capg	12332	112.353	1.49095	0.205442	7.25727	3.94975e-13	3.82731e-11
ENSMUSG00000095115	Itpripl2	319622	270.984	0.826356	0.114015	7.24775	4.23744e-13	4.09035e-11
ENSMUSG00000021371	Mcur1	76137	978.598	0.311873	0.0431325	7.2306	4.80874e-13	4.62409e-11
ENSMUSG00000035697	Arhgap45	70719	403.238	0.75066	0.10394	7.22207	5.12012e-13	4.9048e-11
ENSMUSG00000039013	Siglecf	233186	31.9048	1.58341	0.220187	7.19121	6.42203e-13	6.12866e-11
ENSMUSG00000036362	P2ry13	74191	429.08	0.834486	0.116144	7.18489	6.72604e-13	6.39456e-11
ENSMUSG00000024164	C3	12266	96.9856	1.93123	0.270105	7.14991	8.68345e-13	8.22447e-11
ENSMUSG00000026548	Slamf9	98365	53.0229	1.45607	0.203706	7.14791	8.81079e-13	8.31382e-11
ENSMUSG00000026879	Gsn	227753	2304.22	0.576155	0.0806902	7.14033	9.31056e-13	8.75262e-11
ENSMUSG00000086564	Cd101	630146	14.5115	1.40592	0.19733	7.12474	1.04274e-12	9.76611e-11
ENSMUSG00000025877	Hk3	212032	77.2204	0.860102	0.120732	7.12407	1.04786e-12	9.77768e-11
ENSMUSG00000041361	Myzap	102371	30.25	1.18598	0.16662	7.11792	1.09571e-12	1.01865e-10
ENSMUSG00000056529	Ptafr	19204	88.3163	0.887704	0.124758	7.1154	1.11592e-12	1.03362e-10
ENSMUSG00000058099	Nfam1	74039	146.677	0.723967	0.101824	7.10995	1.16081e-12	1.07127e-10
ENSMUSG00000025355	Mmp19	58223	54.6994	1.01123	0.142257	7.10851	1.173e-12	1.07856e-10
ENSMUSG00000026547	Tagln2	21346	357.516	0.780084	0.109915	7.09715	1.27356e-12	1.16254e-10
ENSMUSG00000091549	Gm6548	625054	177.254	0.491661	0.0692849	7.09621	1.2822e-12	1.1662e-10
ENSMUSG00000025026	Add3	27360	4667.54	0.414562	0.0584499	7.09261	1.31609e-12	1.19272e-10
ENSMUSG00000071203	Naip5	17951	92.3671	1.02692	0.144838	7.09012	1.33991e-12	1.20996e-10
ENSMUSG00000007613	Tgfbr1	21812	1486.41	0.503019	0.0711103	7.07379	1.50755e-12	1.35647e-10
ENSMUSG00000042190	Cmklr1	14747	133.644	0.911557	0.128883	7.07273	1.51916e-12	1.36205e-10
ENSMUSG00000017057	Il13ra1	16164	358.206	0.627836	0.0887985	7.07035	1.54545e-12	1.38071e-10
ENSMUSG00000042759	Apobr	171504	47.5947	0.875556	0.123987	7.06167	1.64509e-12	1.46454e-10
ENSMUSG00000037318	Traf3ip3	215243	45.4995	0.885532	0.125795	7.0395	1.9293e-12	1.7115e-10
ENSMUSG00000020388	Pdlim4	30794	308.292	0.651789	0.0928461	7.0201	2.21713e-12	1.95995e-10
ENSMUSG00000091649	Phf11b	236451	20.1231	1.43048	0.203872	7.01656	2.27397e-12	2.00316e-10
ENSMUSG00000002603	Tgfb1	21803	179.419	0.722498	0.102982	7.01579	2.28659e-12	2.00726e-10
ENSMUSG00000043279	Trim56	384309	476.153	0.601407	0.085767	7.0121	2.3476e-12	2.05366e-10
ENSMUSG00000029561	Oasl2	23962	161.523	1.24242	0.177249	7.00943	2.39299e-12	2.08612e-10
ENSMUSG00000034422	Parp14	547253	169.432	0.91641	0.130778	7.00738	2.42825e-12	2.10956e-10
ENSMUSG00000031101	Sash3	74131	79.6647	0.839503	0.119867	7.00361	2.49458e-12	2.15974e-10
ENSMUSG00000046879	Irgm1	15944	331.576	0.673971	0.0963815	6.99274	2.69573e-12	2.3259e-10
ENSMUSG00000028413	B4galt1	14595	293.79	0.540818	0.0774796	6.98013	2.94907e-12	2.5358e-10
ENSMUSG00000050493	Fam167b	230766	24.869	1.38965	0.199165	6.97737	3.00765e-12	2.57737e-10
ENSMUSG00000079710	Gm3448	100041639	77.3537	1.08921	0.156739	6.94922	3.67315e-12	3.13699e-10
ENSMUSG00000060802	B2m	12010	2806.6	0.889659	0.128091	6.94553	3.77041e-12	3.20918e-10
ENSMUSG00000020077	Srgn	19073	218.054	0.860356	0.123989	6.93899	3.94907e-12	3.34992e-10
ENSMUSG00000023951	Vegfa	22339	2706.46	-0.502959	0.0725251	-6.93496	4.06332e-12	3.43528e-10
ENSMUSG00000030263	Lrmp	16970	93.6478	0.727575	0.104924	6.93431	4.08205e-12	3.43957e-10
ENSMUSG00000029204	Rhoh	74734	34.8749	0.905419	0.130719	6.92646	4.31487e-12	3.62363e-10
ENSMUSG00000046718	Bst2	69550	135.142	0.930857	0.134509	6.92042	4.50311e-12	3.76915e-10
ENSMUSG00000036526	Card11	108723	15.8501	1.47893	0.213764	6.9185	4.56449e-12	3.80788e-10
ENSMUSG00000030104	Edem1	192193	1169.31	0.328265	0.04758	6.89923	5.22846e-12	4.34739e-10
ENSMUSG00000027832	Ptx3	19288	17.3294	1.64121	0.239098	6.86416	6.68845e-12	5.54305e-10
ENSMUSG00000029826	Zc3hav1	78781	274.393	0.56491	0.0824032	6.85544	7.10954e-12	5.87271e-10
ENSMUSG00000020092	Pald1	27355	590.036	0.405729	0.0592076	6.85265	7.2494e-12	5.96867e-10
ENSMUSG00000018927	Ccl6	20305	91.6746	1.65083	0.241418	6.83807	8.02685e-12	6.58724e-10
ENSMUSG00000000562	Adora3	11542	38.0425	0.910923	0.133507	6.82306	8.91235e-12	7.24316e-10
ENSMUSG00000026509	Capn2	12334	2680.23	0.205168	0.0300689	6.82326	8.90001e-12	7.24316e-10
ENSMUSG00000028194	Ddah1	69219	4046.47	0.364328	0.0534984	6.81008	9.75432e-12	7.90194e-10
ENSMUSG00000024079	Eif2ak2	19106	303.736	0.669791	0.0984119	6.80599	1.00353e-11	8.10354e-10
ENSMUSG00000003283	Hck	15162	93.6775	0.795882	0.117041	6.80001	1.04611e-11	8.42036e-10
ENSMUSG00000028238	Atp6v0d2	242341	6.00372	3.59709	0.529614	6.79191	1.10655e-11	8.87846e-10
ENSMUSG00000020689	Itgb3	16416	204.466	0.497723	0.0734024	6.78075	1.19556e-11	9.54001e-10
ENSMUSG00000032691	Nlrp3	216799	61.9618	1.24764	0.184	6.78062	1.19657e-11	9.54001e-10
ENSMUSG00000034663	Bmp2k	140780	756.98	0.419221	0.0618576	6.7772	1.22525e-11	9.73782e-10
ENSMUSG00000024529	Lox	16948	40.1838	1.40277	0.207014	6.77621	1.23368e-11	9.77403e-10
ENSMUSG00000090124	Ugt1a7c	394432	12.9489	1.67779	0.247905	6.76789	1.30674e-11	1.03204e-09
ENSMUSG00000040296	Ddx58	230073	225.227	0.587718	0.0869881	6.75631	1.41555e-11	1.11448e-09
ENSMUSG00000018042	Cyb5r3	109754	2282.42	0.434846	0.0645934	6.73206	1.67279e-11	1.31244e-09
ENSMUSG00000058755	Osm	18413	6.62162	1.63887	0.243457	6.73166	1.67741e-11	1.31244e-09
ENSMUSG00000029759	Pon3	269823	86.9398	0.869327	0.129248	6.72605	1.7433e-11	1.35978e-09
ENSMUSG00000062082	Cd200r4	239849	17.1941	1.44684	0.215429	6.7161	1.86649e-11	1.45137e-09
ENSMUSG00000021943	Gdf10	14560	215.941	-0.56072	0.0837803	-6.69275	2.19014e-11	1.69779e-09
ENSMUSG00000034041	Lyl1	17095	88.2331	0.730537	0.109507	6.67113	2.53838e-11	1.96172e-09
ENSMUSG00000005373	Mlxipl	58805	166.727	0.725329	0.10874	6.6703	2.55289e-11	1.9669e-09
ENSMUSG00000060424	Pantr1	66297	973.031	-0.550594	0.0825975	-6.66598	2.62901e-11	2.01937e-09
ENSMUSG00000037010	Apln	30878	813.684	-0.664073	0.0998624	-6.64988	2.93324e-11	2.2462e-09
ENSMUSG00000001228	Uhrf1	18140	44.6943	0.77556	0.116902	6.63429	3.26064e-11	2.48935e-09
ENSMUSG00000031097	Tnni2	21953	12.4603	1.67835	0.253106	6.63101	3.33399e-11	2.53766e-09
ENSMUSG00000040751	Lat2	56743	136.123	0.750911	0.11338	6.62294	3.52131e-11	2.67217e-09
ENSMUSG00000032193	Ldlr	16835	1252.99	0.605868	0.0917741	6.60173	4.06381e-11	3.07458e-09
ENSMUSG00000068335	Dok1	13448	64.3207	0.662673	0.100543	6.59097	4.36968e-11	3.2961e-09
ENSMUSG00000030029	Lrig1	16206	2031.15	0.550058	0.0835944	6.58008	4.70189e-11	3.5361e-09
ENSMUSG00000038146	Notch3	18131	768.544	0.586325	0.0893408	6.56279	5.28111e-11	3.95989e-09
ENSMUSG00000056880	Gadl1	73748	37.2983	1.32741	0.202656	6.55006	5.75135e-11	4.29969e-09
ENSMUSG00000027293	Ehd4	98878	726.994	0.415556	0.0635304	6.54106	6.10831e-11	4.55304e-09
ENSMUSG00000003812	Dnase2a	13423	285.743	0.50746	0.0777022	6.53083	6.54048e-11	4.86079e-09
ENSMUSG00000052942	Glis3	226075	320.819	0.479237	0.0734951	6.52067	6.9993e-11	5.18648e-09
ENSMUSG00000071715	Ncf4	17972	48.0904	1.18487	0.181942	6.51237	7.39744e-11	5.46543e-09
ENSMUSG00000024663	Rab3il1	74760	412.883	0.458253	0.0704785	6.50202	7.92462e-11	5.82079e-09
ENSMUSG00000045312	Lhfpl2	218454	856.079	0.409154	0.0629237	6.50238	7.90594e-11	5.82079e-09
ENSMUSG00000000202	Btbd17	72014	672.919	-0.592054	0.0911901	-6.49253	8.44071e-11	6.18184e-09
ENSMUSG00000004508	Gab2	14389	1286.03	0.275091	0.0424517	6.4801	9.16588e-11	6.69349e-09
ENSMUSG00000013707	Tnfaip8l2	69769	81.6195	0.845669	0.130842	6.46327	1.02462e-10	7.46081e-09
ENSMUSG00000040711	Sh3pxd2b	268396	1099.08	0.389726	0.0603784	6.45472	1.08419e-10	7.8718e-09
ENSMUSG00000035673	Sbno2	216161	946.73	0.500927	0.0776462	6.45141	1.10814e-10	8.02254e-09
ENSMUSG00000061838	Suclg2	20917	847.275	0.334442	0.0520872	6.42081	1.3555e-10	9.78527e-09
ENSMUSG00000025351	Cd63	12512	2390.34	0.601788	0.0938205	6.41425	1.41516e-10	1.01604e-08
ENSMUSG00000029217	Tec	21682	90.8914	0.669468	0.104373	6.41421	1.41553e-10	1.01604e-08
ENSMUSG00000064267	Hvcn1	74096	456.647	0.456698	0.071366	6.39938	1.56006e-10	1.1166e-08
ENSMUSG00000022014	Epsti1	108670	37.2796	0.915031	0.143159	6.39172	1.64033e-10	1.17072e-08
ENSMUSG00000029304	Spp1	20750	628.57	1.6536	0.259156	6.38071	1.76273e-10	1.25452e-08
ENSMUSG00000055137	Sugct	192136	135.109	0.574364	0.090114	6.37375	1.84466e-10	1.30914e-08
ENSMUSG00000000386	Mx1	17857	24.3114	1.39216	0.218451	6.37287	1.85521e-10	1.31293e-08
ENSMUSG00000031762	Mt2	17750	2846.57	0.833419	0.130916	6.36608	1.93917e-10	1.3685e-08
ENSMUSG00000015839	Nfe2l2	18024	644.024	0.490908	0.0771846	6.36017	2.01527e-10	1.41823e-08
ENSMUSG00000033016	Nfatc1	18018	216.093	0.473197	0.0744275	6.35782	2.04635e-10	1.43609e-08
ENSMUSG00000041707	Tmem273	69069	31.3912	0.999116	0.157174	6.35677	2.06045e-10	1.44197e-08
ENSMUSG00000024978	Gpam	14732	1865.66	0.525699	0.0827083	6.35606	2.06993e-10	1.44459e-08
ENSMUSG00000023249	Parp3	235587	212.156	0.635063	0.099971	6.35248	2.11877e-10	1.47459e-08
ENSMUSG00000020901	Pik3r5	320207	214.189	0.513459	0.0810662	6.33382	2.39172e-10	1.65997e-08
ENSMUSG00000030523	Trpm1	17364	27.4035	1.05918	0.167251	6.33286	2.40658e-10	1.66113e-08
ENSMUSG00000040345	Arhgap9	216445	43.7214	0.910423	0.143754	6.33322	2.40089e-10	1.66113e-08
ENSMUSG00000040229	Gpr34	23890	559.314	0.896142	0.141544	6.33118	2.43298e-10	1.67477e-08
ENSMUSG00000062310	Glrp1	14659	8.15193	1.5292	0.242068	6.31725	2.66256e-10	1.82781e-08
ENSMUSG00000020865	Abcc3	76408	138.52	0.761897	0.120953	6.29912	2.99345e-10	2.04937e-08
ENSMUSG00000041859	Mcm3	17215	101.276	0.574862	0.0913818	6.29077	3.15892e-10	2.1568e-08
ENSMUSG00000021273	Fdft1	14137	3581.47	0.452789	0.0719868	6.28988	3.17701e-10	2.16329e-08
ENSMUSG00000056130	Ticam2	225471	17.6167	1.07499	0.171012	6.28606	3.25626e-10	2.21127e-08
ENSMUSG00000047250	Ptgs1	19224	702.925	0.330582	0.0526202	6.28241	3.33357e-10	2.25769e-08
ENSMUSG00000049502	Dtx3l	209200	237.269	0.476438	0.0759374	6.2741	3.51666e-10	2.3753e-08
ENSMUSG00000071847	Apcdd1	494504	629.65	0.59436	0.0947518	6.27281	3.54597e-10	2.38869e-08
ENSMUSG00000090894	Olfr110	258325	7.75965	1.8448	0.294133	6.27198	3.56488e-10	2.39503e-08
ENSMUSG00000026358	Rgs1	50778	8.8817	2.02365	0.322685	6.27127	3.58114e-10	2.39955e-08
ENSMUSG00000032372	Plscr2	18828	153.541	1.11523	0.177856	6.27041	3.60088e-10	2.40002e-08
ENSMUSG00000033220	Rac2	19354	110.409	0.878115	0.14004	6.27045	3.59996e-10	2.40002e-08
ENSMUSG00000040690	Col16a1	107581	1684.37	0.729659	0.116377	6.26976	3.61611e-10	2.4038e-08
ENSMUSG00000037921	Ddx60	234311	68.7106	1.08498	0.173078	6.26873	3.63998e-10	2.4133e-08
ENSMUSG00000020432	Tcn2	21452	663.63	0.595814	0.0951157	6.2641	3.7499e-10	2.46671e-08
ENSMUSG00000028970	Abcb1b	18669	162.554	0.502079	0.0801501	6.26424	3.74657e-10	2.46671e-08
ENSMUSG00000036334	Igsf10	242050	224.524	0.693807	0.110747	6.26481	3.7328e-10	2.46671e-08
ENSMUSG00000025701	Alox5	11689	67.6195	1.03373	0.165233	6.25621	3.94442e-10	2.58791e-08
ENSMUSG00000054626	Xlr	22441	50.6838	0.80121	0.128348	6.24248	4.30692e-10	2.8184e-08
ENSMUSG00000022112	Gpc5	103978	1136.21	-0.311551	0.0499245	-6.24045	4.36321e-10	2.84785e-08
ENSMUSG00000022114	Spry2	24064	1526.91	-0.390346	0.0626394	-6.23164	4.61588e-10	2.99723e-08
ENSMUSG00000026029	Casp8	12370	92.9952	0.587998	0.0943534	6.23187	4.60914e-10	2.99723e-08
ENSMUSG00000025511	Tspan4	64540	462.399	0.477804	0.0766973	6.22973	4.67226e-10	3.02604e-08
ENSMUSG00000039158	Akna	100182	219.525	0.527401	0.0847526	6.22283	4.88274e-10	3.15425e-08
ENSMUSG00000059883	Irak4	266632	91.5666	0.575842	0.0926441	6.21564	5.11175e-10	3.29374e-08
ENSMUSG00000030107	Usp18	24110	54.4217	1.12539	0.181175	6.21161	5.24438e-10	3.37058e-08
ENSMUSG00000020611	Gna13	14674	2757.57	0.228677	0.0368747	6.20148	5.59364e-10	3.58591e-08
ENSMUSG00000044456	Rin3	217835	137.56	0.754425	0.121809	6.19352	5.88348e-10	3.76215e-08
ENSMUSG00000041974	Spidr	224008	126.494	0.59042	0.0953533	6.19192	5.94358e-10	3.79095e-08
ENSMUSG00000026303	Mlph	171531	125.536	0.954588	0.154269	6.18782	6.10027e-10	3.88106e-08
ENSMUSG00000037855	Zfp365	216049	16614.1	-0.378288	0.0612167	-6.17948	6.43116e-10	4.08127e-08
ENSMUSG00000016918	Sulf1	240725	986.297	0.561494	0.0909279	6.17516	6.60959e-10	4.18397e-08
ENSMUSG00000023008	Fmnl3	22379	736.321	0.440229	0.0713969	6.16594	7.00677e-10	4.42427e-08
ENSMUSG00000022439	Parvg	64099	300.046	0.492919	0.0799926	6.16205	7.1807e-10	4.52276e-08
ENSMUSG00000024349	Tmem173	72512	123.22	0.634995	0.103074	6.16056	7.24885e-10	4.54372e-08
ENSMUSG00000094724	Rnaset2b	68195	1110.92	0.404994	0.06574	6.16053	7.25004e-10	4.54372e-08
ENSMUSG00000029119	Man2b2	17160	1059.25	0.441134	0.0716321	6.15833	7.35139e-10	4.5958e-08
ENSMUSG00000070661	Rnf186	66825	3.12022	2.77262	0.450489	6.15471	7.52165e-10	4.69061e-08
ENSMUSG00000022969	Il10rb	16155	186.697	0.457871	0.074406	6.15369	7.57007e-10	4.70915e-08
ENSMUSG00000090035	Galnt4	14426	178.478	0.495333	0.0805584	6.14874	7.81011e-10	4.8465e-08
ENSMUSG00000041605	Inava	67313	96.2117	0.554645	0.0902915	6.14283	8.10665e-10	5.01816e-08
ENSMUSG00000032089	Il10ra	16154	266.572	0.501554	0.0817186	6.13758	8.37874e-10	5.17388e-08
ENSMUSG00000058163	Gm5431	432555	19.8502	1.2264	0.200004	6.13189	8.68392e-10	5.34921e-08
ENSMUSG00000036606	Plxnb2	140570	3068.56	0.346257	0.0564888	6.12966	8.8067e-10	5.41161e-08
ENSMUSG00000028465	Tln1	21894	2681.31	0.323041	0.0527879	6.11961	9.3807e-10	5.7503e-08
ENSMUSG00000019978	Epb41l2	13822	3298.62	0.255885	0.0418609	6.11276	9.79249e-10	5.98815e-08
ENSMUSG00000001768	Rin2	74030	1307.58	0.4353	0.0712603	6.10859	1.00512e-09	6.13148e-08
ENSMUSG00000031875	Cmtm3	68119	304.837	0.533258	0.0873286	6.10633	1.01947e-09	6.20402e-08
ENSMUSG00000026389	Steap3	68428	231.113	0.707128	0.115887	6.10188	1.04827e-09	6.3639e-08
ENSMUSG00000001918	Slc1a5	20514	154.777	0.758822	0.124408	6.09946	1.06428e-09	6.44553e-08
ENSMUSG00000003418	St8sia6	241230	213.452	0.733247	0.120393	6.09043	1.12607e-09	6.80342e-08
ENSMUSG00000033308	Dpyd	99586	305.412	0.449332	0.0739093	6.07951	1.20553e-09	7.26604e-08
ENSMUSG00000028599	Tnfrsf1b	21938	155.324	0.653723	0.107569	6.07724	1.22272e-09	7.35207e-08
ENSMUSG00000052062	Pard3b	72823	204.64	0.420774	0.0692534	6.07585	1.23329e-09	7.39798e-08
ENSMUSG00000064246	Chil1	12654	384.706	0.676187	0.111542	6.06219	1.34277e-09	8.03556e-08
ENSMUSG00000052760	A630001G21Rik	319997	45.945	0.823561	0.136186	6.04731	1.4728e-09	8.79284e-08
ENSMUSG00000035805	Mlc1	170790	6356.2	0.37612	0.062217	6.04529	1.49138e-09	8.88272e-08
ENSMUSG00000011884	Gltp	56356	1236.89	0.497924	0.0824878	6.03634	1.57653e-09	9.36771e-08
ENSMUSG00000027848	Olfml3	99543	573.333	1.09301	0.181104	6.03525	1.58717e-09	9.40875e-08
ENSMUSG00000036995	Asap3	230837	319.965	0.578909	0.0959868	6.03113	1.62821e-09	9.62936e-08
ENSMUSG00000026979	Psd4	215632	66.6766	0.648921	0.107654	6.02783	1.6618e-09	9.805e-08
ENSMUSG00000041548	Hspb8	80888	582.213	0.529388	0.0878814	6.02389	1.70275e-09	1.00231e-07
ENSMUSG00000071042	Rasgrp3	240168	618.357	0.566787	0.0942255	6.01522	1.79642e-09	1.05499e-07
ENSMUSG00000002985	Apoe	11816	46209	0.421193	0.070145	6.0046	1.91802e-09	1.12378e-07
ENSMUSG00000003534	Ddr1	12305	3172.04	0.369677	0.0616197	5.99933	1.9813e-09	1.15817e-07
ENSMUSG00000000278	Scpep1	74617	593.6	0.29334	0.0489774	5.9893	2.10744e-09	1.22905e-07
ENSMUSG00000026748	Plxdc2	67448	1765.53	0.411474	0.0687289	5.98691	2.1386e-09	1.24434e-07
ENSMUSG00000025950	Idh1	15926	1820.49	0.43745	0.0731263	5.98211	2.20262e-09	1.27863e-07
ENSMUSG00000034290	Nek9	217718	3252.06	0.144067	0.0241015	5.97753	2.26553e-09	1.31213e-07
ENSMUSG00000021190	Lgmn	19141	3722.07	0.397982	0.0665958	5.97609	2.28557e-09	1.3207e-07
ENSMUSG00000021903	Galnt15	78754	186.355	1.13816	0.190543	5.97323	2.32603e-09	1.34101e-07
ENSMUSG00000061232	H2-K1	14972	991.261	0.972531	0.162857	5.9717	2.34797e-09	1.35057e-07
ENSMUSG00000038855	Itpkb	320404	2071.55	0.484115	0.0814938	5.94052	2.84126e-09	1.62688e-07
ENSMUSG00000032434	Cmtm6	67213	1174.09	0.322003	0.0542123	5.93967	2.85598e-09	1.6316e-07
ENSMUSG00000025017	Pik3ap1	83490	100.972	0.915502	0.154333	5.93198	2.99312e-09	1.70608e-07
ENSMUSG00000041779	Tram2	170829	100.363	0.501803	0.0848343	5.9151	3.31673e-09	1.88627e-07
ENSMUSG00000024104	Washc2	28006	4684.2	0.206698	0.0349674	5.91117	3.39686e-09	1.92749e-07
ENSMUSG00000038235	F11r	16456	260.261	0.587744	0.0994958	5.90722	3.47919e-09	1.96977e-07
ENSMUSG00000038179	Slamf7	75345	8.27978	2.01468	0.341529	5.899	3.65713e-09	2.06587e-07
ENSMUSG00000022309	Angpt1	11600	329.429	0.560226	0.0950579	5.89352	3.78052e-09	2.13079e-07
ENSMUSG00000010142	Tnfrsf13b	57916	53.2777	0.797008	0.135847	5.86694	4.43918e-09	2.49645e-07
ENSMUSG00000070942	Il1rl2	107527	52.2254	0.711485	0.121292	5.86588	4.46755e-09	2.5068e-07
ENSMUSG00000016496	Cd274	60533	131.243	0.686646	0.117228	5.85736	4.70288e-09	2.63298e-07
ENSMUSG00000001020	S100a4	20198	65.3619	1.27814	0.218369	5.8531	4.82488e-09	2.69163e-07
ENSMUSG00000026628	Atf3	11910	56.3484	1.21391	0.207401	5.85296	4.82899e-09	2.69163e-07
ENSMUSG00000041797	Abca9	217262	471.493	0.725095	0.124047	5.84531	5.05626e-09	2.81208e-07
ENSMUSG00000035095	Fam167a	219148	105.671	0.818208	0.140037	5.84278	5.13367e-09	2.84885e-07
ENSMUSG00000031548	Sfrp1	20377	576.882	0.676098	0.115762	5.84041	5.2073e-09	2.88336e-07
ENSMUSG00000025058	5430427O19Rik	71398	17.1018	0.988504	0.169735	5.82382	5.75183e-09	3.17788e-07
ENSMUSG00000028976	Slc2a5	56485	226.161	0.73116	0.125588	5.82187	5.81922e-09	3.20808e-07
ENSMUSG00000023186	Vwa5a	67776	724.686	0.550131	0.0945481	5.81853	5.93673e-09	3.26572e-07
ENSMUSG00000027775	Mfsd1	66868	1144.17	0.255372	0.0439335	5.81269	6.14754e-09	3.37432e-07
ENSMUSG00000037725	Ckap2	80986	22.7074	1.07886	0.18608	5.79784	6.71758e-09	3.67919e-07
ENSMUSG00000030605	Mfge8	17304	5183.19	-0.487233	0.0841194	-5.79216	6.94885e-09	3.7976e-07
ENSMUSG00000029007	Agtrap	11610	506.581	0.441902	0.0763303	5.78934	7.06635e-09	3.84589e-07
ENSMUSG00000062480	Acat3	224530	634.305	0.475374	0.0821124	5.78931	7.06775e-09	3.84589e-07
ENSMUSG00000059743	Fdps	110196	2222.96	0.447082	0.0773429	5.78052	7.44692e-09	4.04348e-07
ENSMUSG00000032220	Myo1e	71602	666.755	0.513486	0.0888448	5.77959	7.48848e-09	4.05731e-07
ENSMUSG00000024691	Fam111a	107373	100.726	0.633279	0.10968	5.77388	7.74688e-09	4.1883e-07
ENSMUSG00000028494	Plin2	11520	235.83	0.597444	0.103535	5.77045	7.90605e-09	4.2652e-07
ENSMUSG00000087593	Gm16174	102638408	2.95333	2.39989	0.416198	5.76621	8.10722e-09	4.36439e-07
ENSMUSG00000026672	Optn	71648	915.838	0.247726	0.0429751	5.7644	8.1948e-09	4.40213e-07
ENSMUSG00000037295	Ldlrap1	100017	180.062	0.510414	0.0886481	5.75776	8.52394e-09	4.56919e-07
ENSMUSG00000000275	Trim25	217069	329.183	0.4824	0.0838442	5.75352	8.74016e-09	4.67515e-07
ENSMUSG00000030894	Tpp1	12751	2884.01	0.258807	0.045012	5.74974	8.93807e-09	4.77088e-07
ENSMUSG00000043943	Naalad2	72560	95.9721	0.744884	0.129597	5.74772	9.04554e-09	4.81804e-07
ENSMUSG00000021451	Sema4d	20354	2070.21	0.329753	0.0573806	5.74677	9.09653e-09	4.83498e-07
ENSMUSG00000053113	Socs3	12702	139.48	0.714717	0.124775	5.72804	1.01599e-08	5.38883e-07
ENSMUSG00000025492	Ifitm3	66141	290.573	0.925308	0.161779	5.71959	1.06779e-08	5.65166e-07
ENSMUSG00000036915	Kirrel2	243911	220.064	-0.934864	0.163587	-5.71479	1.09838e-08	5.8014e-07
ENSMUSG00000020143	Dock2	94176	161.112	1.14584	0.200579	5.71266	1.11225e-08	5.86236e-07
ENSMUSG00000015243	Abca1	11303	2169.86	0.536918	0.0940258	5.71033	1.12755e-08	5.91822e-07
ENSMUSG00000040663	Clcf1	56708	74.1144	0.768149	0.134513	5.71061	1.12573e-08	5.91822e-07
ENSMUSG00000024308	Tapbp	21356	1097.72	0.331945	0.0581393	5.70947	1.13326e-08	5.93584e-07
ENSMUSG00000071714	Csf2rb2	12984	114.986	0.713985	0.125068	5.70879	1.13782e-08	5.94733e-07
ENSMUSG00000013275	Slc41a1	98396	2947.98	0.262418	0.0460118	5.70327	1.17533e-08	6.13068e-07
ENSMUSG00000001517	Foxm1	14235	73.8637	0.623632	0.109409	5.70001	1.19801e-08	6.2361e-07
ENSMUSG00000072893	4933439C10Rik	74476	655.112	-0.509928	0.0895741	-5.69281	1.24965e-08	6.49147e-07
ENSMUSG00000026922	Agpat2	67512	58.8602	0.585533	0.102917	5.68939	1.2749e-08	6.60904e-07
ENSMUSG00000060063	Alox5ap	11690	123.203	0.598856	0.10532	5.68606	1.30003e-08	6.72546e-07
ENSMUSG00000056211	R3hdm1	226412	14686.3	-0.356679	0.0628162	-5.67814	1.36166e-08	7.02987e-07
ENSMUSG00000052384	Nrros	224109	278.658	0.527073	0.0928909	5.6741	1.39417e-08	7.18299e-07
ENSMUSG00000045382	Cxcr4	12767	67.9724	0.732552	0.129883	5.6401	1.69951e-08	8.73824e-07
ENSMUSG00000026387	Sctr	319229	25.2117	1.14335	0.202777	5.63844	1.71596e-08	8.80485e-07
ENSMUSG00000047875	Gpr157	269604	193.265	0.461949	0.0820212	5.63207	1.78059e-08	9.1179e-07
ENSMUSG00000032418	Me1	17436	2069.71	0.235368	0.0418229	5.62773	1.82599e-08	9.33143e-07
ENSMUSG00000020887	A230052G05Rik	442796	29.8149	-0.912908	0.162413	-5.62091	1.89952e-08	9.68755e-07
ENSMUSG00000071637	Cebpd	12609	154.745	1.10139	0.196014	5.61896	1.92111e-08	9.77788e-07
ENSMUSG00000037625	Cldn11	18417	4648.96	0.463411	0.0826345	5.60796	2.0472e-08	1.03986e-06
ENSMUSG00000054675	Tmem119	231633	842.363	0.492572	0.0878733	5.60548	2.07682e-08	1.05279e-06
ENSMUSG00000031659	Adcy7	11513	702.892	0.484233	0.0864605	5.60062	2.13583e-08	1.08053e-06
ENSMUSG00000039934	Gsap	212167	349.684	0.505696	0.0905099	5.58718	2.30782e-08	1.16519e-06
ENSMUSG00000031138	F9	14071	9.69509	1.47657	0.264697	5.57835	2.42807e-08	1.22345e-06
ENSMUSG00000090122	Kcne1l	66240	195.914	0.704304	0.126614	5.56261	2.65764e-08	1.33646e-06
ENSMUSG00000026227	2810459M11Rik	72792	551.616	0.483338	0.0869177	5.56087	2.6843e-08	1.34718e-06
ENSMUSG00000036833	Pnpla7	241274	806.278	0.470999	0.0847338	5.55857	2.71989e-08	1.36232e-06
ENSMUSG00000041845	Rhod	11854	22.8978	0.81479	0.146604	5.55777	2.73249e-08	1.36592e-06
ENSMUSG00000028874	Fgr	14191	20.7452	1.54461	0.27799	5.55637	2.75443e-08	1.37416e-06
ENSMUSG00000036560	Lgi4	243914	572.074	0.473987	0.0853881	5.55098	2.84078e-08	1.41444e-06
ENSMUSG00000044786	Zfp36	22695	121.585	0.765553	0.138023	5.54658	2.91308e-08	1.44758e-06
ENSMUSG00000043969	Emx2	13797	330.366	-0.378446	0.0683719	-5.5351	3.11042e-08	1.5426e-06
ENSMUSG00000008090	Fgfrl1	116701	616.092	0.499123	0.0902988	5.52746	3.24897e-08	1.60499e-06
ENSMUSG00000040219	Ttc12	235330	206.111	0.735865	0.133121	5.5278	3.24271e-08	1.60499e-06
ENSMUSG00000026385	Dbi	13167	3423.98	0.541313	0.0979605	5.52583	3.27937e-08	1.61684e-06
ENSMUSG00000042677	Zc3h12a	230738	47.3124	0.70586	0.127753	5.5252	3.29106e-08	1.61943e-06
ENSMUSG00000023224	Serping1	12258	310.049	0.916483	0.165899	5.52435	3.3071e-08	1.62415e-06
ENSMUSG00000032860	P2ry2	18442	21.9666	0.875777	0.158816	5.51441	3.49955e-08	1.71532e-06
ENSMUSG00000021306	Gpr137b	83924	533.775	0.288054	0.0522902	5.50877	3.61358e-08	1.76778e-06
ENSMUSG00000024885	Aldh3b1	67689	216.188	0.484302	0.088085	5.49812	3.83851e-08	1.87418e-06
ENSMUSG00000063286	Gm8995	668139	108.278	1.17867	0.214414	5.49716	3.85947e-08	1.88076e-06
ENSMUSG00000016194	Hsd11b1	15483	326.35	-0.643956	0.117217	-5.49371	3.93588e-08	1.91429e-06
ENSMUSG00000020709	Adap2	216991	162.413	0.653759	0.119051	5.49142	3.98709e-08	1.93175e-06
ENSMUSG00000024669	Cd5	12507	12.5015	1.27073	0.231396	5.49157	3.98371e-08	1.93175e-06
ENSMUSG00000031447	Lamp1	16783	11531.3	0.253279	0.0461589	5.48712	4.08542e-08	1.97559e-06
ENSMUSG00000047180	Neurl3	214854	44.6181	0.970879	0.177114	5.48165	4.21365e-08	2.03369e-06
ENSMUSG00000031825	Crispld2	78892	136.125	0.717183	0.130863	5.48041	4.24332e-08	2.04409e-06
ENSMUSG00000032202	Rab27a	11891	392.169	0.318772	0.0582441	5.47303	4.42398e-08	2.12706e-06
ENSMUSG00000053541	Gm4759	209380	5.76039	2.51663	0.460287	5.46751	4.56398e-08	2.19019e-06
ENSMUSG00000073490	Ifi207	226691	20.5349	1.62604	0.297419	5.46716	4.57306e-08	2.19038e-06
ENSMUSG00000033105	Lss	16987	1906.05	0.34741	0.0636058	5.46191	4.71036e-08	2.25186e-06
ENSMUSG00000042251	Pm20d1	212933	105.631	0.552468	0.101176	5.46045	4.74926e-08	2.26615e-06
ENSMUSG00000033207	Mamdc2	71738	101.511	0.863483	0.158247	5.45655	4.85488e-08	2.31217e-06
ENSMUSG00000020914	Top2a	21973	51.5866	1.00843	0.184897	5.45404	4.92377e-08	2.34056e-06
ENSMUSG00000040061	Plcb2	18796	197.403	0.500313	0.091757	5.45259	4.96427e-08	2.35536e-06
ENSMUSG00000039005	Tlr4	21898	76.0245	0.764745	0.140332	5.44954	5.05011e-08	2.39159e-06
ENSMUSG00000024227	Pdzph1	69239	104.115	-0.715595	0.131382	-5.44668	5.13186e-08	2.42574e-06
ENSMUSG00000021763	BC067074	408066	161.928	0.652221	0.119773	5.44549	5.16617e-08	2.43739e-06
ENSMUSG00000027712	Anxa5	11747	2031.12	0.336938	0.0618785	5.44516	5.17593e-08	2.43743e-06
ENSMUSG00000024725	Ostf1	20409	458.676	0.324833	0.0597029	5.44082	5.30356e-08	2.49287e-06
ENSMUSG00000050708	Ftl1	14325	2725.29	0.362286	0.0666426	5.43626	5.44106e-08	2.55274e-06
ENSMUSG00000045932	Ifit2	15958	496.553	0.412559	0.0759236	5.43387	5.51457e-08	2.58242e-06
ENSMUSG00000022971	Ifnar2	15976	374.816	0.296717	0.0546213	5.43226	5.56433e-08	2.60088e-06
ENSMUSG00000020532	Acaca	107476	4122.65	0.287689	0.0531752	5.41021	6.29509e-08	2.93701e-06
ENSMUSG00000059182	Skap2	54353	454.359	0.395192	0.0731336	5.40369	6.52828e-08	3.04018e-06
ENSMUSG00000056917	Sipa1	20469	575.927	0.433923	0.0803558	5.40002	6.66329e-08	3.09732e-06
ENSMUSG00000025510	Cd151	12476	797.148	0.371265	0.0690173	5.37931	7.47731e-08	3.46931e-06
ENSMUSG00000022574	Naprt	223646	271.787	0.496948	0.0924016	5.37814	7.52601e-08	3.48549e-06
ENSMUSG00000018217	Pmp22	18858	999.484	0.457108	0.0850017	5.37764	7.54701e-08	3.48879e-06
ENSMUSG00000072437	Nanos1	332397	1105.94	-0.247989	0.0461628	-5.37205	7.78481e-08	3.59213e-06
ENSMUSG00000007039	Ddah2	51793	361.972	0.448039	0.0835213	5.36437	8.1234e-08	3.72789e-06
ENSMUSG00000031805	Jak3	16453	362.798	0.503161	0.0937957	5.36444	8.12011e-08	3.72789e-06
ENSMUSG00000078202	Nrarp	67122	95.7165	-0.680849	0.126918	-5.36447	8.11857e-08	3.72789e-06
ENSMUSG00000086109	Gm13391	102632465	19.5626	0.870206	0.162277	5.36248	8.20867e-08	3.76017e-06
ENSMUSG00000074825	Itpripl1	73338	77.8549	0.576373	0.107524	5.36041	8.30344e-08	3.79668e-06
ENSMUSG00000074063	Osgin1	71839	28.4246	0.734719	0.137149	5.35707	8.45815e-08	3.86041e-06
ENSMUSG00000033355	Rtp4	67775	78.9611	0.721952	0.134812	5.35525	8.54382e-08	3.89246e-06
ENSMUSG00000000416	Cttnbp2	30785	5384.4	-0.299752	0.0560195	-5.35085	8.7544e-08	3.9812e-06
ENSMUSG00000078942	Naip6	17952	42.1283	0.988356	0.184826	5.34749	8.918e-08	4.04829e-06
ENSMUSG00000039037	St6galnac5	26938	3046.53	-0.204785	0.0383104	-5.34541	9.02123e-08	4.08778e-06
ENSMUSG00000022351	Sqle	20775	2842.86	0.4135	0.0773745	5.34413	9.08503e-08	4.1093e-06
ENSMUSG00000029762	Akr1b8	14187	34.4453	0.788571	0.147703	5.3389	9.35106e-08	4.22205e-06
ENSMUSG00000095079	Igha	238447	51.7994	3.10264	0.581233	5.33802	9.39656e-08	4.23501e-06
ENSMUSG00000040557	Mettl27	79565	342.805	0.435714	0.0816791	5.33445	9.58328e-08	4.31145e-06
ENSMUSG00000039298	Cdk5rap2	214444	1130.87	0.314679	0.0590007	5.33349	9.63434e-08	4.3267e-06
ENSMUSG00000026829	Gbgt1	227671	43.3054	0.681323	0.127803	5.33104	9.76501e-08	4.37758e-06
ENSMUSG00000021556	Golm1	105348	1149.68	0.393173	0.0737875	5.32845	9.90537e-08	4.43261e-06
ENSMUSG00000090675	Olfr111	545205	8.92432	1.96988	0.369975	5.32436	1.01308e-07	4.52547e-06
ENSMUSG00000026173	Plcd4	18802	606.619	0.371948	0.0699168	5.31986	1.03848e-07	4.6307e-06
ENSMUSG00000037020	Wdr62	233064	91.8336	0.533446	0.100289	5.31909	1.04289e-07	4.63689e-06
ENSMUSG00000078640	Gm11627	100040792	84.0722	-0.596559	0.112157	-5.31897	1.04355e-07	4.63689e-06
ENSMUSG00000005320	Fgfr4	14186	18.4497	1.10837	0.208657	5.31191	1.08482e-07	4.81177e-06
ENSMUSG00000035004	Igsf6	80719	96.3587	0.603889	0.113716	5.3105	1.09328e-07	4.84078e-06
ENSMUSG00000024665	Fads2	56473	3421.39	0.32858	0.0619024	5.30803	1.10814e-07	4.89797e-06
ENSMUSG00000040188	Scamp2	24044	871.26	0.245497	0.0463065	5.30156	1.14815e-07	5.06592e-06
ENSMUSG00000043740	B430306N03Rik	320148	22.8771	0.952579	0.179721	5.30031	1.15606e-07	5.0893e-06
ENSMUSG00000057193	Slc44a2	68682	1717.62	0.25053	0.0472691	5.30009	1.15748e-07	5.0893e-06
ENSMUSG00000058806	Col13a1	12817	73.8811	0.782279	0.147619	5.2993	1.16246e-07	5.10228e-06
ENSMUSG00000024781	Lipa	16889	882.094	0.291231	0.0549985	5.29525	1.18853e-07	5.20763e-06
ENSMUSG00000042997	Nhlrc3	212114	606.533	0.292777	0.0552972	5.29461	1.19268e-07	5.21672e-06
ENSMUSG00000032300	1700017B05Rik	74211	547.505	0.377991	0.0714149	5.29289	1.20399e-07	5.25708e-06
ENSMUSG00000068220	Lgals1	16852	438.011	0.690004	0.130583	5.28402	1.26378e-07	5.50859e-06
ENSMUSG00000021756	Il6st	16195	4094.51	0.392067	0.0742439	5.2808	1.28623e-07	5.59675e-06
ENSMUSG00000017724	Etv4	18612	397.361	-0.518794	0.0982661	-5.27948	1.29551e-07	5.62741e-06
ENSMUSG00000030339	Ltbr	17000	280.481	0.474524	0.0898986	5.27843	1.30292e-07	5.64988e-06
ENSMUSG00000018648	Dusp14	56405	1444.88	-0.46398	0.0880417	-5.27001	1.36417e-07	5.90533e-06
ENSMUSG00000029650	Slc46a3	71706	275.901	0.345986	0.0657427	5.26272	1.41937e-07	6.13371e-06
ENSMUSG00000027412	Lpin3	64899	48.3063	0.756897	0.143882	5.26053	1.43641e-07	6.19671e-06
ENSMUSG00000020773	Trim47	217333	145.007	0.601219	0.114413	5.25481	1.48173e-07	6.38134e-06
ENSMUSG00000041538	H2-Ob	15002	48.2839	1.09854	0.209108	5.25347	1.49259e-07	6.41711e-06
ENSMUSG00000026727	Rsu1	20163	628.537	0.316576	0.0602907	5.25082	1.51424e-07	6.49909e-06
ENSMUSG00000086296	D030055H07Rik	654798	52.5018	-0.935095	0.178415	-5.24113	1.59597e-07	6.83824e-06
ENSMUSG00000094065	Gm21541	100862177	37.7942	-4.64988	0.887361	-5.24013	1.60467e-07	6.86384e-06
ENSMUSG00000049225	Pdp1	381511	6406.55	-0.378591	0.0722795	-5.23787	1.62439e-07	6.93641e-06
ENSMUSG00000042659	Arrdc4	66412	362.218	0.26387	0.0504496	5.23038	1.69165e-07	7.2114e-06
ENSMUSG00000020009	Ifngr1	15979	529.132	0.325597	0.0622705	5.22875	1.70658e-07	7.26277e-06
ENSMUSG00000015133	Lrrk1	233328	256.083	0.540271	0.103498	5.22009	1.78836e-07	7.59796e-06
ENSMUSG00000020053	Igf1	16000	524.678	0.374712	0.071869	5.21382	1.84993e-07	7.84632e-06
ENSMUSG00000048277	Syngr2	20973	276.053	0.460935	0.0886619	5.19879	2.0059e-07	8.47929e-06
ENSMUSG00000104117	Gm20743	433374	49.7589	0.693052	0.133341	5.1976	2.01876e-07	8.51937e-06
ENSMUSG00000029468	P2rx7	18439	432.133	0.376578	0.0725265	5.19229	2.07725e-07	8.75154e-06
ENSMUSG00000030671	Pde3b	18576	622.749	0.290339	0.0559718	5.18724	2.13437e-07	8.97717e-06
ENSMUSG00000048482	Bdnf	12064	1057	-0.527617	0.101772	-5.18429	2.16837e-07	9.105e-06
ENSMUSG00000016534	Lamp2	16784	3451.97	0.362969	0.070088	5.17876	2.23364e-07	9.36344e-06
ENSMUSG00000002257	Def6	23853	77.2576	0.53142	0.102801	5.16941	2.34831e-07	9.82781e-06
ENSMUSG00000044626	Liph	239759	35.8046	0.683694	0.132425	5.16288	2.43185e-07	1.01605e-05
ENSMUSG00000041870	Ankrd13a	68420	1773.49	0.334554	0.0648096	5.1621	2.44192e-07	1.01689e-05
ENSMUSG00000063268	Parp10	671535	160.098	0.455237	0.0881858	5.16225	2.43995e-07	1.01689e-05
ENSMUSG00000005716	Pvalb	19293	2475.54	-0.453986	0.088052	-5.15588	2.52437e-07	1.04949e-05
ENSMUSG00000000594	Gm2a	14667	2223.82	0.250852	0.0486813	5.15294	2.56433e-07	1.06434e-05
ENSMUSG00000027447	Cst3	13010	35730.3	0.461525	0.08959	5.15152	2.58384e-07	1.07068e-05
ENSMUSG00000030966	Trim21	20821	115.522	0.487333	0.0947364	5.14409	2.68815e-07	1.11207e-05
ENSMUSG00000089929	Bcl2a1b	12045	6.55643	1.46815	0.285893	5.13531	2.81681e-07	1.16149e-05
ENSMUSG00000037280	Galnt6	207839	646.619	0.478645	0.0932391	5.13352	2.84365e-07	1.17064e-05
ENSMUSG00000042129	Rassf4	213391	661.246	0.530701	0.103409	5.13205	2.8661e-07	1.17795e-05
ENSMUSG00000028037	Ifi44	99899	42.8869	1.59596	0.311181	5.12872	2.91726e-07	1.19703e-05
ENSMUSG00000025225	Nfkb2	18034	140.487	0.480735	0.0938448	5.12266	3.01261e-07	1.23214e-05
ENSMUSG00000044303	Cdkn2a	12578	6.66477	1.59021	0.31099	5.11337	3.16462e-07	1.29012e-05
ENSMUSG00000037815	Ctnna1	12385	2621.6	0.256768	0.050247	5.11011	3.21968e-07	1.31045e-05
ENSMUSG00000022453	Naga	17939	793.047	0.262518	0.0514125	5.10611	3.2886e-07	1.33634e-05
ENSMUSG00000032231	Anxa2	12306	442.542	0.717392	0.140557	5.10391	3.32713e-07	1.34982e-05
ENSMUSG00000022303	Dcstamp	75766	9.63746	1.60032	0.313703	5.10138	3.3719e-07	1.36578e-05
ENSMUSG00000051515	Fam181b	58238	255.737	-0.490147	0.096167	-5.09684	3.45377e-07	1.3967e-05
ENSMUSG00000020142	Slc1a4	55963	2800.05	0.295458	0.0579787	5.09598	3.46935e-07	1.40075e-05
ENSMUSG00000033386	Frrs1	20321	36.0591	0.848359	0.166628	5.09133	3.55559e-07	1.43327e-05
ENSMUSG00000018143	Mafk	17135	412.028	0.333194	0.0655442	5.0835	3.70534e-07	1.49125e-05
ENSMUSG00000029054	Gabrd	14403	2352.24	-0.371964	0.0732285	-5.07949	3.78447e-07	1.52067e-05
ENSMUSG00000061175	Fnip2	329679	1071.13	0.236647	0.0465946	5.07886	3.79704e-07	1.52329e-05
ENSMUSG00000045515	Pou3f3	18993	4087.07	-0.226434	0.0446152	-5.07527	3.86954e-07	1.54991e-05
ENSMUSG00000023885	Thbs2	21826	446.994	0.644097	0.127253	5.06153	4.159e-07	1.6632e-05
ENSMUSG00000042349	Ikbke	56489	106.077	0.574579	0.113589	5.05842	4.22755e-07	1.68794e-05
ENSMUSG00000024986	Hhex	15242	72.4761	0.611069	0.120838	5.05691	4.26099e-07	1.6986e-05
ENSMUSG00000024778	Fas	14102	66.9109	0.900494	0.17833	5.04959	4.4277e-07	1.76226e-05
ENSMUSG00000024610	Cd74	16149	348.676	1.41516	0.280411	5.04673	4.49436e-07	1.78598e-05
ENSMUSG00000024338	Psmb8	16913	81.3965	0.727888	0.144262	5.04559	4.52129e-07	1.79385e-05
ENSMUSG00000018126	Baiap2l2	207495	98.6155	0.797891	0.158166	5.04465	4.5435e-07	1.79982e-05
ENSMUSG00000075020	Mir670hg	414123	68.8436	-0.703392	0.139567	-5.0398	4.66016e-07	1.84314e-05
ENSMUSG00000038811	Gngt2	14710	86.6116	0.789387	0.156651	5.03915	4.67595e-07	1.84649e-05
ENSMUSG00000001750	Tcirg1	27060	873.961	0.465012	0.0923735	5.03404	4.80246e-07	1.89348e-05
ENSMUSG00000075284	Wipf1	215280	654.601	0.307558	0.0611349	5.03081	4.88409e-07	1.92265e-05
ENSMUSG00000030287	Itpr2	16439	1040.84	0.328435	0.065302	5.02947	4.91828e-07	1.93309e-05
ENSMUSG00000048120	Entpd1	12495	498.426	0.412817	0.082182	5.02321	5.0816e-07	1.99417e-05
ENSMUSG00000065968	Ifitm7	74482	34.9681	0.711034	0.14168	5.01858	5.20547e-07	2.0396e-05
ENSMUSG00000030934	Oat	18242	3397.71	0.285455	0.0569124	5.0157	5.28401e-07	2.06716e-05
ENSMUSG00000020205	Phlda1	21664	331.208	-0.448428	0.0894263	-5.0145	5.31705e-07	2.07687e-05
ENSMUSG00000079014	Serpina3i	628900	3.29137	2.54907	0.508659	5.01135	5.40501e-07	2.10795e-05
ENSMUSG00000046223	Plaur	18793	36.4857	1.00377	0.200331	5.01054	5.42789e-07	2.1136e-05
ENSMUSG00000035129	Gm6781	627717	110.598	0.602201	0.120254	5.00776	5.50665e-07	2.14097e-05
ENSMUSG00000039114	Nrn1	68404	6347.91	-0.354667	0.0708515	-5.00578	5.56354e-07	2.15975e-05
ENSMUSG00000032643	Fhl3	14201	36.0198	0.691176	0.138124	5.00401	5.61489e-07	2.17633e-05
ENSMUSG00000019960	Dusp6	67603	2082.91	-0.599193	0.119948	-4.99544	5.87011e-07	2.27176e-05
ENSMUSG00000024696	Lpxn	107321	58.5586	0.591121	0.118396	4.99274	5.95279e-07	2.30022e-05
ENSMUSG00000079049	Serpinb1c	380839	3.41964	2.52879	0.507182	4.98596	6.16552e-07	2.37878e-05
ENSMUSG00000026104	Stat1	20846	477.406	0.311157	0.0624762	4.98041	6.34485e-07	2.44285e-05
ENSMUSG00000069793	Slfn9	237886	37.8301	1.01264	0.203333	4.98023	6.35098e-07	2.44285e-05
ENSMUSG00000036552	Ermard	381062	1961.94	0.266724	0.0535761	4.97841	6.41088e-07	2.46213e-05
ENSMUSG00000073489	Ifi204	15951	23.6553	1.44469	0.290213	4.97804	6.42323e-07	2.46312e-05
ENSMUSG00000056708	Ier5	15939	2562.81	-0.491587	0.0987733	-4.97692	6.4605e-07	2.47364e-05
ENSMUSG00000063889	Crem	12916	624.562	-0.344274	0.0691838	-4.97622	6.48383e-07	2.47881e-05
ENSMUSG00000062127	Cttnbp2nl	80281	1410.59	0.232794	0.0468276	4.9713	6.65063e-07	2.53873e-05
ENSMUSG00000022548	Apod	11815	6665.95	0.963155	0.193936	4.96637	6.82181e-07	2.60013e-05
ENSMUSG00000034786	Gpsm3	106512	71.8457	0.515996	0.104066	4.95836	7.10892e-07	2.70547e-05
ENSMUSG00000026928	Card9	332579	159.363	0.440658	0.0889192	4.95571	7.20663e-07	2.73852e-05
ENSMUSG00000031938	4931406C07Rik	70984	1036.06	0.220938	0.0446618	4.9469	7.54051e-07	2.86108e-05
ENSMUSG00000040033	Stat2	20847	1499.53	0.234514	0.0474597	4.94133	7.75915e-07	2.93961e-05
ENSMUSG00000043131	Mob1a	232157	1366.25	0.254611	0.0517026	4.92454	8.45589e-07	3.19876e-05
ENSMUSG00000066151	Fkbp15	338355	1812.75	0.170604	0.0346965	4.91704	8.78629e-07	3.31877e-05
ENSMUSG00000066441	Rdh11	17252	1159.82	0.30203	0.0614332	4.9164	8.81493e-07	3.3246e-05
ENSMUSG00000032725	Folr2	14276	41.6155	1.12267	0.228369	4.91603	8.83183e-07	3.326e-05
ENSMUSG00000034652	Cd300a	217303	113.139	0.47375	0.0963859	4.91514	8.87178e-07	3.33605e-05
ENSMUSG00000022562	Oplah	75475	1125.08	0.271276	0.0552714	4.90808	9.1972e-07	3.45327e-05
ENSMUSG00000030748	Il4ra	16190	284.353	0.513855	0.104834	4.90161	9.50553e-07	3.56373e-05
ENSMUSG00000074151	Nlrc5	434341	78.1001	0.992411	0.202726	4.89534	9.81365e-07	3.67378e-05
ENSMUSG00000021276	Cinp	67236	1362.57	-0.250636	0.05121	-4.89428	9.86664e-07	3.68813e-05
ENSMUSG00000043613	Mmp3	17392	1.68057	3.96961	0.811248	4.89322	9.92013e-07	3.70263e-05
ENSMUSG00000024063	Lbh	77889	2457.23	0.256185	0.0523625	4.89252	9.95527e-07	3.71025e-05
ENSMUSG00000028412	Slc44a1	100434	3292.29	0.278739	0.0569956	4.89053	1.00567e-06	3.74253e-05
ENSMUSG00000035181	Heatr5a	320487	576.856	0.34742	0.0711663	4.8818	1.05121e-06	3.90622e-05
ENSMUSG00000007415	Gatad1	67210	2481.58	-0.200475	0.0410734	-4.88089	1.05607e-06	3.91851e-05
ENSMUSG00000039942	Ptger4	19219	65.1411	0.474208	0.0973802	4.86966	1.11792e-06	4.14188e-05
ENSMUSG00000000154	Slc22a18	18400	31.8678	0.801566	0.164716	4.86634	1.13684e-06	4.19976e-05
ENSMUSG00000067714	Lpar5	381810	16.3307	0.861664	0.177066	4.86633	1.13687e-06	4.19976e-05
ENSMUSG00000057969	Sema3b	20347	194.466	0.584773	0.120204	4.86485	1.14544e-06	4.2252e-05
ENSMUSG00000029851	Tcaf2	232748	37.0378	0.811783	0.167139	4.85695	1.19209e-06	4.39087e-05
ENSMUSG00000036353	P2ry12	70839	1267.43	0.596441	0.122818	4.85631	1.19592e-06	4.39856e-05
ENSMUSG00000039620	Trmt9b	319582	473.18	-0.359557	0.0740622	-4.8548	1.20506e-06	4.4257e-05
ENSMUSG00000030898	Cckbr	12426	1735.17	-0.436673	0.0900237	-4.85065	1.23057e-06	4.51282e-05
ENSMUSG00000022269	2021-03-11	211147	183.852	-0.432629	0.0892222	-4.84889	1.24152e-06	4.54636e-05
ENSMUSG00000000031	H19	14955	10.7626	1.55668	0.32132	4.84465	1.26835e-06	4.63784e-05
ENSMUSG00000040713	Creg1	433375	1155.91	0.250983	0.0518246	4.84294	1.27935e-06	4.67128e-05
ENSMUSG00000037984	Neurod6	11922	2151.3	-0.433087	0.089481	-4.83999	1.29844e-06	4.73413e-05
ENSMUSG00000028268	Gbp3	55932	199.58	0.896321	0.185226	4.83906	1.30455e-06	4.74955e-05
ENSMUSG00000020963	Tshr	22095	27.4795	0.776465	0.160511	4.83744	1.31521e-06	4.78146e-05
ENSMUSG00000051652	Lrrc3	237387	616.449	0.263579	0.0545153	4.83495	1.33182e-06	4.83485e-05
ENSMUSG00000030592	Ryr1	20190	1470.62	-0.599359	0.124079	-4.83045	1.36221e-06	4.93808e-05
ENSMUSG00000020950	Foxg1	15228	2332.22	-0.312828	0.0648435	-4.82436	1.4045e-06	5.08406e-05
ENSMUSG00000045322	Tlr9	81897	73.0452	0.641227	0.132933	4.82367	1.40938e-06	5.09438e-05
ENSMUSG00000020334	Slc22a4	30805	391.413	0.34209	0.0709476	4.82174	1.42314e-06	5.13675e-05
ENSMUSG00000031925	Maml2	270118	454.086	0.299933	0.0622197	4.82056	1.43159e-06	5.15988e-05
ENSMUSG00000028701	Lurap1	68075	1078.49	-0.268551	0.0557169	-4.81991	1.43625e-06	5.16926e-05
ENSMUSG00000031610	Scrg1	20284	746.549	0.50361	0.104582	4.81545	1.46867e-06	5.27842e-05
ENSMUSG00000028673	Fuca1	71665	1197.58	0.249483	0.0518238	4.81406	1.47893e-06	5.30772e-05
ENSMUSG00000068245	Phf11d	219132	25.9242	0.868712	0.180715	4.80708	1.53152e-06	5.48865e-05
ENSMUSG00000049281	Scn3b	235281	5561.16	-0.182186	0.0379987	-4.79452	1.63064e-06	5.83555e-05
ENSMUSG00000037465	Klf10	21847	1084.09	-0.689325	0.143784	-4.79418	1.63344e-06	5.83728e-05
ENSMUSG00000024909	Efemp2	58859	422.265	0.352286	0.0735144	4.79207	1.65071e-06	5.89065e-05
ENSMUSG00000058056	Palld	72333	118.818	0.49366	0.103045	4.79072	1.66185e-06	5.922e-05
ENSMUSG00000034765	Dusp5	240672	436.189	-0.648417	0.135369	-4.79	1.66779e-06	5.92764e-05
ENSMUSG00000044005	Gls2	216456	1129.15	-0.265453	0.0554186	-4.78996	1.66813e-06	5.92764e-05
ENSMUSG00000022372	Sla	20491	351.863	0.322593	0.0674671	4.78149	1.74004e-06	6.16575e-05
ENSMUSG00000028989	Angptl7	654812	76.4393	0.761779	0.159371	4.77991	1.7537e-06	6.20543e-05
ENSMUSG00000098132	Rassf10	78748	18.2471	0.886488	0.185637	4.77537	1.79373e-06	6.33817e-05
ENSMUSG00000038168	P3h2	210530	84.2101	0.435123	0.0911345	4.77451	1.80147e-06	6.35662e-05
ENSMUSG00000030495	Slc7a10	53896	849.074	-0.349323	0.0732077	-4.77167	1.82705e-06	6.43787e-05
ENSMUSG00000079494	Nat8f5	69049	27.0422	-1.32719	0.278212	-4.77042	1.83843e-06	6.46891e-05
ENSMUSG00000078307	AI593442	330941	7857.66	-0.307435	0.0644969	-4.76666	1.87305e-06	6.58153e-05
ENSMUSG00000026365	Cfh	12628	996.471	0.751088	0.157916	4.75625	1.97222e-06	6.92036e-05
ENSMUSG00000018566	Slc2a4	20528	68.9924	0.716924	0.15079	4.75445	1.98989e-06	6.97263e-05
ENSMUSG00000037196	Pacrg	69310	506.242	0.420117	0.0884754	4.74841	2.05023e-06	7.17411e-05
ENSMUSG00000026826	Nr4a2	18227	1424.49	-0.52333	0.110223	-4.74792	2.0552e-06	7.1815e-05
ENSMUSG00000027907	S100a11	20195	101.625	0.770663	0.162711	4.73638	2.17569e-06	7.59201e-05
ENSMUSG00000032528	Vipr1	22354	1306.28	-0.399292	0.084353	-4.73359	2.20587e-06	7.68667e-05
ENSMUSG00000033685	Ucp2	22228	1197.33	0.652957	0.138004	4.73144	2.22935e-06	7.75777e-05
ENSMUSG00000027661	Slc2a10	170441	72.9118	0.462709	0.0978183	4.73029	2.24203e-06	7.79112e-05
ENSMUSG00000037419	Endod1	71946	5164.51	0.255264	0.0539872	4.72824	2.26479e-06	7.85937e-05
ENSMUSG00000006567	Atp7b	11979	165.791	0.398695	0.0843279	4.72791	2.26842e-06	7.86113e-05
ENSMUSG00000006281	Tep1	21745	410	0.392523	0.0831504	4.72064	2.35106e-06	8.13635e-05
ENSMUSG00000015852	Fcrls	80891	590.576	1.22871	0.260584	4.71524	2.41426e-06	8.3436e-05
ENSMUSG00000004043	Stat5a	20850	108.959	0.417515	0.0886945	4.70733	2.50976e-06	8.66178e-05
ENSMUSG00000027188	Pamr1	210622	1250.61	-0.415557	0.0883085	-4.70574	2.52949e-06	8.7179e-05
ENSMUSG00000048163	Selplg	20345	839.912	0.440356	0.0936395	4.70268	2.56773e-06	8.83763e-05
ENSMUSG00000027215	Cd82	12521	813.918	0.419064	0.0891204	4.70222	2.57347e-06	8.8453e-05
ENSMUSG00000026988	Wdsub1	72137	439.74	0.173208	0.0368907	4.69517	2.66389e-06	9.1436e-05
ENSMUSG00000030101	Sumf1	58911	1004.94	0.203895	0.0434522	4.6924	2.70019e-06	9.2556e-05
ENSMUSG00000069792	Wfdc17	100034251	14.629	1.20212	0.256344	4.68949	2.73882e-06	9.37524e-05
ENSMUSG00000040842	Szrd1	213491	1360.82	0.239683	0.051173	4.68377	2.81653e-06	9.62817e-05
ENSMUSG00000005202	Shbg	20415	1.90691	2.05851	0.440008	4.67835	2.8919e-06	9.87242e-05
ENSMUSG00000050737	Ptges	64292	223.679	0.433484	0.0927163	4.67538	2.93407e-06	0.000100028
ENSMUSG00000051048	P4ha3	320452	318.84	0.776713	0.166162	4.67444	2.94755e-06	0.000100352
ENSMUSG00000026626	Ppp2r5a	226849	3313.69	-0.172121	0.0368545	-4.67029	3.00774e-06	0.000102263
ENSMUSG00000028584	Lrrc38	242735	80.7584	-0.481466	0.103114	-4.66927	3.02271e-06	0.000102634
ENSMUSG00000044017	Adgrd1	243277	192.681	-0.469683	0.100801	-4.6595	3.16985e-06	0.00010734
ENSMUSG00000021990	Spata13	219140	747.181	0.389662	0.0837541	4.65245	3.28014e-06	0.000110926
ENSMUSG00000039728	Slc6a5	104245	183.604	2.60491	0.55997	4.65188	3.28923e-06	0.000111084
ENSMUSG00000042198	Chchd7	66433	1061.39	-0.182703	0.0392904	-4.65007	3.31828e-06	0.000111766
ENSMUSG00000079445	B3gnt7	227327	38.2223	0.678625	0.145934	4.65023	3.31565e-06	0.000111766
ENSMUSG00000036553	Sh3tc1	231147	75.4969	0.481907	0.10368	4.64802	3.35133e-06	0.000112728
ENSMUSG00000026605	Cenpf	108000	41.8607	0.684733	0.147355	4.64681	3.37102e-06	0.000113013
ENSMUSG00000038648	Creb3l2	208647	756.138	0.316185	0.0680404	4.64701	3.36778e-06	0.000113013
ENSMUSG00000069893	9930111J21Rik1	667214	66.0686	0.800546	0.172284	4.64668	3.37327e-06	0.000113013
ENSMUSG00000031504	Rab20	19332	17.5461	0.83112	0.179043	4.64202	3.45019e-06	0.000115437
ENSMUSG00000064215	Ifi27	52668	1119.35	0.368298	0.0793577	4.64098	3.46756e-06	0.000115864
ENSMUSG00000020601	Trib2	217410	1787.77	-0.373259	0.0804579	-4.63918	3.49793e-06	0.000116724
ENSMUSG00000081660	Gm11787	666513	18.7517	0.904409	0.195052	4.63676	3.53919e-06	0.000117945
ENSMUSG00000037410	Tbc1d2b	67016	918.671	0.202107	0.0436117	4.63423	3.58263e-06	0.000119235
ENSMUSG00000052776	Oas1a	246730	19.9021	0.963335	0.208206	4.62683	3.71298e-06	0.00012341
ENSMUSG00000019122	Ccl9	20308	35.7918	1.1791	0.254898	4.62578	3.73183e-06	0.000123873
ENSMUSG00000020930	Ccdc103	73293	116.308	0.414666	0.0897483	4.62032	3.83156e-06	0.000126957
ENSMUSG00000029605	Oas1b	23961	27.3228	0.743676	0.160964	4.62014	3.83483e-06	0.000126957
ENSMUSG00000000693	Loxl3	16950	173.354	0.346716	0.0751517	4.61355	3.95853e-06	0.000130881
ENSMUSG00000045594	Glb1	12091	837.293	0.252637	0.0548037	4.60985	4.02952e-06	0.000133053
ENSMUSG00000006649	Nphs1	54631	58.1004	-0.67431	0.146433	-4.60489	4.12676e-06	0.000136086
ENSMUSG00000002249	Tead3	21678	125.645	0.433467	0.0942	4.60156	4.19344e-06	0.000137929
ENSMUSG00000070327	Rnf213	672511	893.374	0.433679	0.0942499	4.60137	4.19723e-06	0.000137929
ENSMUSG00000085967	Gm12530	329851	7.41577	1.24895	0.271435	4.60128	4.19908e-06	0.000137929
ENSMUSG00000033730	Egr3	13655	1347.66	-0.683788	0.148643	-4.60019	4.22103e-06	0.000138469
ENSMUSG00000030208	Emp1	13730	108.458	0.814249	0.177349	4.59122	4.40672e-06	0.000144373
ENSMUSG00000042834	Nrep	27528	2792.55	-0.317651	0.0695023	-4.57037	4.86854e-06	0.000159296
ENSMUSG00000047361	Gm973	381260	332.685	0.365438	0.0800377	4.56582	4.97536e-06	0.00016258
ENSMUSG00000005958	Ephb3	13845	862.011	-0.364087	0.0798898	-4.55737	5.17992e-06	0.000169045
ENSMUSG00000013089	Etv5	104156	3142.73	-0.431871	0.0949225	-4.54973	5.37159e-06	0.000175074
ENSMUSG00000095687	Rnaset2a	100037283	198.565	0.777419	0.171041	4.54521	5.48808e-06	0.000178639
ENSMUSG00000030225	Dera	232449	89.1875	0.419347	0.0922775	4.54441	5.50888e-06	0.000179085
ENSMUSG00000039701	Usp53	99526	655.989	0.467294	0.102857	4.54314	5.54234e-06	0.00017994
ENSMUSG00000021248	Tmed10	68581	6123.75	0.148693	0.0327502	4.54022	5.6196e-06	0.000182214
ENSMUSG00000060735	Rxfp3	239336	173.487	0.478824	0.105579	4.53523	5.75414e-06	0.000186337
ENSMUSG00000018169	Mfng	17305	126.301	0.426699	0.0940928	4.53487	5.76382e-06	0.00018641
ENSMUSG00000024960	Plcb3	18797	726.806	0.288244	0.0635708	4.53422	5.78175e-06	0.000186751
ENSMUSG00000038587	Akap12	83397	1882.25	0.503107	0.110976	4.53348	5.80207e-06	0.00018715
ENSMUSG00000097487	Ptges3l	73635	52.8469	-0.484678	0.106917	-4.53323	5.80898e-06	0.00018715
ENSMUSG00000055322	Tns1	21961	2192.75	0.332055	0.0732611	4.53249	5.82923e-06	0.000187563
ENSMUSG00000031410	Nxf7	170722	69.3855	-0.852933	0.188202	-4.532	5.84291e-06	0.000187763
ENSMUSG00000026433	Rab29	226422	137.55	0.435483	0.0961656	4.52848	5.94107e-06	0.000190674
ENSMUSG00000005251	Ripk4	72388	45.3802	0.675133	0.149276	4.52272	6.10496e-06	0.000195685
ENSMUSG00000041390	Mdfic	16543	179.46	0.509107	0.112694	4.51762	6.25381e-06	0.000200201
ENSMUSG00000070532	Ccdc190	78465	189.939	0.418597	0.0927606	4.51266	6.40193e-06	0.000204683
ENSMUSG00000029032	Arhgef16	230972	52.6555	0.704482	0.156184	4.51058	6.46501e-06	0.000206438
ENSMUSG00000058818	Pirb	18733	54.084	0.734823	0.163037	4.50709	6.57218e-06	0.000209594
ENSMUSG00000056215	Lrguk	74354	67.273	0.625971	0.138907	4.50641	6.59352e-06	0.000210009
ENSMUSG00000004056	Akt2	11652	3409.66	-0.269698	0.0599446	-4.49912	6.82341e-06	0.000217057
ENSMUSG00000036061	Smug1	71726	691.457	-0.17231	0.0383202	-4.49657	6.90579e-06	0.0002194
ENSMUSG00000003206	Ebi3	50498	12.4076	0.871071	0.193746	4.49595	6.92603e-06	0.00021949
ENSMUSG00000032661	Oas3	246727	7.36962	1.3076	0.290825	4.49617	6.91894e-06	0.00021949
ENSMUSG00000032336	Nptn	20320	21049.8	-0.21825	0.0486536	-4.4858	7.26419e-06	0.000229917
ENSMUSG00000039891	Txlnb	378431	122.946	0.464569	0.10358	4.48514	7.28653e-06	0.000230335
ENSMUSG00000095234	Gm21586	100862247	69.0191	-0.636978	0.142093	-4.48282	7.36634e-06	0.000232566
ENSMUSG00000029521	Chek2	50883	69.7797	0.444507	0.0992004	4.4809	7.43276e-06	0.000234369
ENSMUSG00000019088	Dnase1l1	69537	75.4883	0.421101	0.094001	4.47975	7.47306e-06	0.000235345
ENSMUSG00000031765	Mt1	17748	5850.11	0.535978	0.119693	4.47794	7.53668e-06	0.000237053
ENSMUSG00000070720	Tmem200b	623230	117.069	-0.518161	0.115809	-4.47426	7.66773e-06	0.000240874
ENSMUSG00000001156	Mxd1	17119	1088.67	-0.238547	0.0533735	-4.46939	7.84435e-06	0.000246115
ENSMUSG00000038418	Egr1	13653	8831.15	-0.798382	0.178663	-4.46864	7.87197e-06	0.000246675
ENSMUSG00000024673	Ms4a1	12482	4.4477	-3.17476	0.711801	-4.46018	8.18899e-06	0.00025629
ENSMUSG00000024679	Ms4a6d	68774	45.7685	0.879493	0.197237	4.45906	8.23196e-06	0.000257315
ENSMUSG00000024039	Cbs	12411	1010.96	-0.361758	0.0811401	-4.45844	8.25594e-06	0.000257745
ENSMUSG00000037306	Man1c1	230815	1787.41	0.291189	0.0653238	4.45762	8.28748e-06	0.000258409
ENSMUSG00000032492	Pth1r	19228	279.305	0.390543	0.0876222	4.45713	8.30643e-06	0.00025868
ENSMUSG00000028961	Pgd	110208	1560.08	0.181212	0.0406833	4.45421	8.42009e-06	0.000261896
ENSMUSG00000002233	Rhoc	11853	391.791	0.383935	0.0862505	4.45139	8.53152e-06	0.000265035
ENSMUSG00000029723	Tsc22d4	78829	2657.9	0.316717	0.071195	4.44858	8.64398e-06	0.000268198
ENSMUSG00000028341	Nr4a3	18124	1588.16	-0.755806	0.170008	-4.4457	8.76069e-06	0.000271151
ENSMUSG00000029361	Nos1	18125	3846.23	0.363508	0.0817651	4.44576	8.75819e-06	0.000271151
ENSMUSG00000028013	Ppa2	74776	1332.8	-0.193873	0.043618	-4.44478	8.79817e-06	0.000271977
ENSMUSG00000034000	Neu4	241159	397.288	0.361502	0.0813686	4.44278	8.88058e-06	0.000274188
ENSMUSG00000027947	Il6ra	16194	176.833	0.521314	0.117394	4.44074	8.96504e-06	0.000276457
ENSMUSG00000031838	Ifi30	65972	131.467	0.548459	0.123585	4.43792	9.08305e-06	0.000279487
ENSMUSG00000038612	Mcl1	17210	2999.68	0.175684	0.0395874	4.43787	9.08549e-06	0.000279487
ENSMUSG00000006611	Hfe	15216	166.451	0.472592	0.106533	4.4361	9.16031e-06	0.000281445
ENSMUSG00000037169	Mycn	18109	228.052	-0.49708	0.112137	-4.43277	9.30302e-06	0.000285134
ENSMUSG00000037148	Arhgap10	78514	775.652	-0.292553	0.066019	-4.43134	9.36493e-06	0.000286683
ENSMUSG00000032377	Plscr4	235527	186.052	0.403523	0.0911728	4.42591	9.60362e-06	0.000293633
ENSMUSG00000026796	Fam129b	227737	1651.72	0.310036	0.0700699	4.42467	9.65913e-06	0.000294972
ENSMUSG00000054932	Afp	11576	5.51759	1.32162	0.298844	4.42242	9.75993e-06	0.00029769
ENSMUSG00000028164	Manba	110173	549.391	0.241177	0.0545804	4.41874	9.92774e-06	0.000302442
ENSMUSG00000047842	Diras2	68203	10530.7	-0.342291	0.0775788	-4.41217	1.0234e-05	0.000311395
ENSMUSG00000036790	Slitrk2	245450	1418.73	-0.288586	0.0654345	-4.41031	1.03223e-05	0.000313704
ENSMUSG00000031273	Col4a6	94216	87.4879	0.726385	0.164738	4.40932	1.03696e-05	0.000314761
ENSMUSG00000093930	Hmgcs1	208715	11513.7	0.359653	0.0816364	4.40555	1.05517e-05	0.000319902
ENSMUSG00000020553	Pctp	18559	72.8314	0.450044	0.102198	4.40367	1.06434e-05	0.000322296
ENSMUSG00000044080	S100a1	20193	1675.42	0.378712	0.0860236	4.40242	1.07052e-05	0.000323779
ENSMUSG00000079017	Ifi27l2a	76933	48.2821	1.03767	0.235723	4.40207	1.07221e-05	0.000323901
ENSMUSG00000021743	Fezf2	54713	766.024	-0.417284	0.0948402	-4.39986	1.0832e-05	0.000326828
ENSMUSG00000003974	Grm3	108069	1906.66	-0.383162	0.0871461	-4.39677	1.09873e-05	0.000331118
ENSMUSG00000007617	Homer1	26556	6538.36	-0.570333	0.12975	-4.39563	1.1045e-05	0.000331674
ENSMUSG00000023078	Cxcl13	55985	13.3291	2.12244	0.482851	4.39563	1.10453e-05	0.000331674
ENSMUSG00000056515	Rab31	106572	2915.81	0.194927	0.0443447	4.39572	1.10405e-05	0.000331674
ENSMUSG00000028678	Kif2c	73804	8.32799	1.26425	0.287805	4.39271	1.11944e-05	0.000335752
ENSMUSG00000047810	Ccdc88b	78317	294.457	0.392867	0.089503	4.38943	1.13649e-05	0.000340056
ENSMUSG00000079227	Ccr5	12774	199.481	0.452062	0.102985	4.3896	1.13561e-05	0.000340056
ENSMUSG00000022025	Cnmd	16840	56.7005	0.689647	0.157227	4.38631	1.15289e-05	0.000344554
ENSMUSG00000090610	Gm3571	100041907	189.609	0.465868	0.106277	4.38352	1.16779e-05	0.000348594
ENSMUSG00000027514	Zbp1	58203	16.2567	1.21956	0.278275	4.38255	1.17296e-05	0.00034945
ENSMUSG00000051451	Crebzf	233490	3044.07	-0.174035	0.0397116	-4.38247	1.17343e-05	0.00034945
ENSMUSG00000010461	Eya4	14051	154.356	0.585564	0.133635	4.3818	1.17702e-05	0.000350103
ENSMUSG00000095295	Gm3488	100041735	40.3269	0.562279	0.128394	4.37931	1.19054e-05	0.000353709
ENSMUSG00000062031	Pgghg	212974	255.493	0.349514	0.0798173	4.37892	1.19266e-05	0.000353922
ENSMUSG00000060882	Kcnd2	16508	4587.26	-0.219298	0.0500856	-4.37845	1.19524e-05	0.00035427
ENSMUSG00000028708	Mknk1	17346	1073.85	0.141217	0.0322552	4.37813	1.19704e-05	0.000354386
ENSMUSG00000000732	Icosl	50723	247.121	0.480462	0.109803	4.37569	1.21051e-05	0.000357952
ENSMUSG00000026981	Il1rn	16181	2.84074	1.98202	0.453123	4.37413	1.21917e-05	0.00036009
ENSMUSG00000022272	Myo10	17909	1903.43	0.24942	0.057056	4.3715	1.23398e-05	0.00036404
ENSMUSG00000037706	Cd81	12520	9563.14	0.246001	0.056328	4.3673	1.25794e-05	0.000370674
ENSMUSG00000032596	Uba7	74153	172.348	0.493675	0.11316	4.36263	1.28507e-05	0.000378225
ENSMUSG00000026142	Rhbdd1	76867	346.175	0.268223	0.0614985	4.36145	1.29202e-05	0.000379826
ENSMUSG00000037820	Tgm2	21817	351.095	0.662206	0.151858	4.36069	1.29655e-05	0.000380715
ENSMUSG00000074802	Gas2l3	237436	190.453	0.360754	0.0827598	4.35905	1.30631e-05	0.000383133
ENSMUSG00000029781	Fkbp9	27055	1570.43	0.203412	0.0467068	4.35509	1.33014e-05	0.000389668
ENSMUSG00000024190	Dusp1	19252	1346.4	-0.804569	0.185142	-4.3457	1.38834e-05	0.000406245
ENSMUSG00000097194	9330175E14Rik	320377	7.75067	1.34139	0.308707	4.34519	1.39155e-05	0.000406714
ENSMUSG00000026482	Rgl1	19731	5137.85	0.215697	0.0496623	4.34328	1.40373e-05	0.000409799
ENSMUSG00000073411	H2-D1	14964	1219.41	0.996336	0.229495	4.34143	1.41559e-05	0.000412782
ENSMUSG00000019832	Rab32	67844	70.8827	0.564598	0.130302	4.33301	1.47088e-05	0.000428407
ENSMUSG00000031074	Fgf3	14174	36.9134	-0.763519	0.176269	-4.33156	1.48057e-05	0.000430733
ENSMUSG00000068037	Mas1	17171	581.321	-0.490709	0.113442	-4.32566	1.52078e-05	0.00044192
ENSMUSG00000030256	Bhlhe41	79362	2103.99	0.260677	0.0603125	4.32211	1.54546e-05	0.000448576
ENSMUSG00000033420	Antxr1	69538	808.778	0.282229	0.0653293	4.3201	1.55957e-05	0.00045163
ENSMUSG00000056666	Retsat	67442	683.758	0.26158	0.0605479	4.32022	1.55877e-05	0.00045163
ENSMUSG00000003644	Rps6ka1	20111	626.413	0.27701	0.0641854	4.31578	1.59039e-05	0.000460026
ENSMUSG00000002668	Dennd1c	70785	84.6111	0.572532	0.13268	4.31513	1.59512e-05	0.000460336
ENSMUSG00000022026	Olfm4	380924	43.5183	0.64406	0.14925	4.31531	1.59383e-05	0.000460336
ENSMUSG00000035352	Ccl12	20293	19.0828	1.25124	0.290632	4.30524	1.66802e-05	0.000480825
ENSMUSG00000026600	Soat1	20652	1764.77	0.319953	0.0743283	4.30459	1.67292e-05	0.000481686
ENSMUSG00000097428	AW047730	99870	341.587	-0.496893	0.115495	-4.30229	1.69043e-05	0.000486173
ENSMUSG00000015850	Adamtsl4	229595	615.092	0.509643	0.118575	4.29805	1.72307e-05	0.000494995
ENSMUSG00000033953	Ppp3r1	19058	24379.8	-0.258136	0.0601305	-4.29292	1.76336e-05	0.000505417
ENSMUSG00000040829	Zmynd15	574428	39.8961	0.624526	0.145553	4.2907	1.78113e-05	0.000509928
ENSMUSG00000021364	Elovl2	54326	621.479	-0.225813	0.0526463	-4.28924	1.79283e-05	0.000512697
ENSMUSG00000015340	Cybb	13058	72.7967	1.16552	0.271863	4.28714	1.80987e-05	0.000516981
ENSMUSG00000020593	Lpin1	14245	1540.57	0.237958	0.0555433	4.28419	1.83404e-05	0.000523292
ENSMUSG00000034959	Rubcnl	271221	66.0188	0.419898	0.0980918	4.28067	1.86333e-05	0.00053105
ENSMUSG00000001687	Ubl3	24109	5958.18	-0.193102	0.0451185	-4.27989	1.86982e-05	0.000532297
ENSMUSG00000048965	Mrgpre	244238	645.728	0.310716	0.07262	4.27866	1.88022e-05	0.000534653
ENSMUSG00000007877	Tcap	21393	118.774	-0.722104	0.169052	-4.27148	1.9418e-05	0.00055154
ENSMUSG00000012428	Steap4	117167	14.6355	1.27666	0.299546	4.26197	2.02628e-05	0.000574889
ENSMUSG00000026479	Lamc2	16782	630.019	-0.45668	0.10718	-4.26086	2.0364e-05	0.00057711
ENSMUSG00000029385	Ccng2	12452	1731.47	-0.23182	0.0544428	-4.25805	2.06214e-05	0.000582754
ENSMUSG00000033059	Pygb	110078	8675.24	0.18694	0.043904	4.25793	2.06325e-05	0.000582754
ENSMUSG00000045994	B3gat1	76898	7608.44	-0.194496	0.0456745	-4.2583	2.05983e-05	0.000582754
ENSMUSG00000037731	Themis2	230787	50.6255	0.550702	0.129367	4.25688	2.07295e-05	0.000584837
ENSMUSG00000016087	Fli1	14247	140.651	0.440128	0.103538	4.25088	2.12932e-05	0.000600067
ENSMUSG00000031827	Cotl1	72042	2383.55	0.351477	0.0827166	4.24917	2.1456e-05	0.000603981
ENSMUSG00000041827	Oasl1	231655	8.17928	1.28207	0.302064	4.24437	2.19206e-05	0.000616369
ENSMUSG00000038527	C1rl	232371	18.2379	0.739471	0.174519	4.23719	2.26332e-05	0.000635699
ENSMUSG00000020422	Tns3	319939	2823.81	0.276434	0.0652631	4.23569	2.27855e-05	0.000639262
ENSMUSG00000056888	Glipr1	73690	41.1464	0.533909	0.126073	4.23492	2.28629e-05	0.000640721
ENSMUSG00000029994	Anxa4	11746	395.096	0.771713	0.182392	4.23107	2.32586e-05	0.000651086
ENSMUSG00000006517	Mvd	192156	777.155	0.417382	0.0986664	4.23023	2.33448e-05	0.000652773
ENSMUSG00000022438	Parvb	170736	959.4	0.29867	0.0706136	4.22963	2.34075e-05	0.0006538
ENSMUSG00000022620	Arsa	11883	1442.87	0.182984	0.0432904	4.22689	2.36942e-05	0.000661077
ENSMUSG00000052102	Gnpda1	26384	807.051	0.416564	0.0985993	4.22482	2.39137e-05	0.000666462
ENSMUSG00000018822	Sfrp5	54612	175.372	0.852852	0.201958	4.22291	2.41163e-05	0.000671367
ENSMUSG00000001418	Glmp	56700	1310.1	0.251788	0.0596582	4.22052	2.4374e-05	0.000677791
ENSMUSG00000021003	Galc	14420	1227.45	0.166823	0.0395657	4.21636	2.48281e-05	0.000689657
ENSMUSG00000023034	Nr4a1	15370	3572.11	-0.915106	0.217135	-4.21447	2.50369e-05	0.00069469
ENSMUSG00000022332	Khdrbs3	13992	4667.7	-0.257245	0.0611012	-4.21015	2.55196e-05	0.000707305
ENSMUSG00000057554	Lgals8	56048	1321.41	0.198646	0.0471985	4.20873	2.56814e-05	0.000711008
ENSMUSG00000035473	Galm	319625	105.492	0.388558	0.0923441	4.20771	2.57967e-05	0.000713416
ENSMUSG00000020390	Ube2b	22210	6356	-0.185011	0.0439878	-4.20595	2.59989e-05	0.000718221
ENSMUSG00000052915	Msl1	74026	6085.09	-0.136574	0.0325059	-4.20153	2.65122e-05	0.000731597
ENSMUSG00000004032	Gstm5	14866	3092.98	-0.317059	0.0754734	-4.20093	2.65822e-05	0.000732726
ENSMUSG00000022346	Myc	17869	161.341	0.310423	0.0739053	4.20028	2.66579e-05	0.000734011
ENSMUSG00000050663	Trhde	237553	1146.87	-0.371042	0.088379	-4.19831	2.68914e-05	0.000739632
ENSMUSG00000010358	Ifi35	70110	81.0473	0.425517	0.101392	4.19674	2.70789e-05	0.000743976
ENSMUSG00000097915	A330009N23Rik	380977	448.31	-0.409808	0.0976744	-4.19565	2.72085e-05	0.000746721
ENSMUSG00000037514	Pank2	74450	1767.63	-0.12827	0.0305754	-4.1952	2.72633e-05	0.000747411
ENSMUSG00000064181	Rab3ip	216363	1153.37	-0.203095	0.0484845	-4.18887	2.80352e-05	0.000767739
ENSMUSG00000054934	Kcnmb4	58802	138.565	-0.398499	0.0951416	-4.18848	2.80824e-05	0.000768196
ENSMUSG00000045917	Tmem268	230279	683.712	0.207282	0.049495	4.18794	2.81501e-05	0.000768757
ENSMUSG00000063450	Syne2	319565	1373.06	0.271868	0.0649186	4.18783	2.8164e-05	0.000768757
ENSMUSG00000030089	Slc41a3	71699	244.082	0.384928	0.0919679	4.18546	2.84586e-05	0.000775958
ENSMUSG00000072115	Ang	11727	26.7669	1.00621	0.240581	4.18241	2.88437e-05	0.00078561
ENSMUSG00000025491	Ifitm1	68713	62.9031	0.799232	0.191168	4.18078	2.90513e-05	0.000790407
ENSMUSG00000028347	Tmeff1	230157	3141.06	-0.210363	0.0503328	-4.17944	2.92225e-05	0.00079421
ENSMUSG00000047592	Nxpe5	381680	4.77795	1.3192	0.315691	4.17878	2.93077e-05	0.000795666
ENSMUSG00000025612	Bach1	12013	779.888	0.247589	0.0592809	4.17654	2.95971e-05	0.000802658
ENSMUSG00000020955	Ap4s1	11782	1443.9	-0.240934	0.0577206	-4.17414	2.99118e-05	0.00081032
ENSMUSG00000050777	Tmem37	170706	47.4639	0.56715	0.135892	4.17352	2.99925e-05	0.000811633
ENSMUSG00000030869	Ndufab1	70316	3002.52	-0.194152	0.046536	-4.17208	3.01825e-05	0.0008159
ENSMUSG00000009772	Nuak2	74137	63.2437	0.496229	0.118984	4.17056	3.03851e-05	0.000820494
ENSMUSG00000019437	Tlcd1	68385	555.905	-0.265626	0.0636958	-4.17022	3.04302e-05	0.000820834
ENSMUSG00000031146	Plp2	18824	99.6468	0.400473	0.096063	4.16886	3.06127e-05	0.000824873
ENSMUSG00000021583	Erap1	80898	397.789	0.360738	0.0865964	4.16574	3.10346e-05	0.000835348
ENSMUSG00000044350	Lacc1	210808	236.558	0.335859	0.0806414	4.16485	3.11562e-05	0.000837727
ENSMUSG00000023341	Mx2	17858	63.1607	0.724157	0.173888	4.16452	3.12013e-05	0.000838044
ENSMUSG00000040723	Rcsd1	226594	289.125	0.331956	0.0797257	4.16372	3.13103e-05	0.000840075
ENSMUSG00000031400	G6pdx	14381	1159.33	0.231997	0.0557433	4.16188	3.15643e-05	0.000845991
ENSMUSG00000032369	Plscr1	22038	86.4113	0.447244	0.107536	4.159	3.1964e-05	0.000855794
ENSMUSG00000035948	Acss3	380660	51.0138	0.729984	0.175547	4.15834	3.20566e-05	0.000857361
ENSMUSG00000025176	Hoga1	67432	36.6245	0.594892	0.1431	4.15716	3.22223e-05	0.000860878
ENSMUSG00000020609	Apob	238055	5.65966	2.34242	0.563703	4.15542	3.24695e-05	0.000866565
ENSMUSG00000025404	R3hdm2	71750	9268.12	-0.270363	0.0650844	-4.15404	3.2665e-05	0.000870859
ENSMUSG00000037523	Mavs	228607	325.314	0.267597	0.0644948	4.14913	3.33746e-05	0.000888836
ENSMUSG00000020067	Mypn	68802	126.381	-0.41432	0.0998925	-4.14766	3.35888e-05	0.000893411
ENSMUSG00000033342	Plppr5	75769	1768.91	-0.230827	0.0556549	-4.14747	3.36173e-05	0.000893411
ENSMUSG00000017009	Sdc4	20971	2350.32	0.348581	0.0840827	4.1457	3.38778e-05	0.000899385
ENSMUSG00000003617	Cp	12870	607.407	0.684981	0.165319	4.14339	3.42215e-05	0.000907554
ENSMUSG00000020923	Ubtf	21429	5724.58	-0.171432	0.0413777	-4.14309	3.42656e-05	0.000907769
ENSMUSG00000021215	Net1	56349	1118.06	0.3825	0.0924163	4.13887	3.49014e-05	0.000922671
ENSMUSG00000062995	Ica1	15893	2081.17	-0.114476	0.0276583	-4.13894	3.48918e-05	0.000922671
ENSMUSG00000074364	Ehd2	259300	250.153	0.454179	0.109807	4.13615	3.53176e-05	0.000932695
ENSMUSG00000000753	Serpinf1	20317	391.381	0.555559	0.13434	4.13546	3.54248e-05	0.000934547
ENSMUSG00000024165	Jpt2	52009	263.673	0.372816	0.090194	4.13349	3.57303e-05	0.000941621
ENSMUSG00000000811	Txnrd3	232223	233.187	0.340944	0.0825966	4.12782	3.66223e-05	0.000963112
ENSMUSG00000039208	Metrnl	210029	240.659	-0.333462	0.0808002	-4.12699	3.67534e-05	0.000965554
ENSMUSG00000073877	Gm13306	100039863	295.479	-0.516818	0.125263	-4.12586	3.69347e-05	0.000969305
ENSMUSG00000097048	1600020E01Rik	72012	284.315	-0.294151	0.0714096	-4.1192	3.80183e-05	0.000996704
ENSMUSG00000039377	Hlx	15284	23.4329	0.758978	0.184302	4.11812	3.81974e-05	0.00100036
ENSMUSG00000024486	Hbegf	15200	460.14	-0.665178	0.161569	-4.11699	3.83855e-05	0.00100424
ENSMUSG00000014776	Nol3	78688	719.554	0.334948	0.0813914	4.11527	3.86725e-05	0.00100861
ENSMUSG00000025089	Gfra1	14585	1470.2	0.362941	0.0881921	4.11535	3.8659e-05	0.00100861
ENSMUSG00000028270	Gbp2	14469	143.764	0.877066	0.213195	4.11391	3.89018e-05	0.00101354
ENSMUSG00000039530	Tusc3	80286	7034.45	-0.293915	0.0714799	-4.11185	3.92499e-05	0.00102155
ENSMUSG00000025969	Nrp2	18187	2492.63	0.269823	0.065626	4.11152	3.93062e-05	0.00102196
ENSMUSG00000070034	Sp110	109032	56.9664	0.610227	0.148448	4.1107	3.94457e-05	0.00102453
ENSMUSG00000009670	Tex11	83558	21.079	0.997414	0.242784	4.10823	3.98697e-05	0.00103448
ENSMUSG00000028889	Yrdc	230734	613.789	-0.197301	0.0480353	-4.10743	4.00088e-05	0.00103702
ENSMUSG00000026321	Tnfrsf11a	21934	284.506	0.254165	0.0619076	4.10556	4.03342e-05	0.00104438
ENSMUSG00000037946	Fgd3	30938	547.621	0.299656	0.0730119	4.1042	4.05712e-05	0.00104944
ENSMUSG00000063506	Arhgap22	239027	118.129	0.335973	0.0818968	4.10239	4.0891e-05	0.00105662
ENSMUSG00000020029	Nudt4	71207	6683.11	-0.186918	0.0455749	-4.10135	4.10754e-05	0.00105922
ENSMUSG00000097280	AI849053	329697	57.9585	-0.510036	0.124355	-4.10144	4.1058e-05	0.00105922
ENSMUSG00000026675	Hsd17b7	15490	905.858	0.341892	0.083376	4.1006	4.12073e-05	0.00106153
ENSMUSG00000033538	Casp4	12363	19.9381	0.9219	0.224951	4.09823	4.16314e-05	0.00107136
ENSMUSG00000021342	Prl	19109	150.193	-5.6949	1.39139	-4.09296	4.25904e-05	0.00109492
ENSMUSG00000038175	Mylip	218203	667.034	0.187953	0.0459271	4.09241	4.26909e-05	0.00109639
ENSMUSG00000020538	Srebf1	20787	2553.23	0.295021	0.0721391	4.08962	4.32081e-05	0.00110741
ENSMUSG00000090121	Abhd12b	100504285	114.882	-1.17387	0.287024	-4.0898	4.31747e-05	0.00110741
ENSMUSG00000028161	Ppp3ca	19055	41026.1	-0.22472	0.0549584	-4.0889	4.33416e-05	0.0011097
ENSMUSG00000011148	Adssl1	11565	866.166	0.285849	0.0699589	4.08595	4.38961e-05	0.00112276
ENSMUSG00000025486	Sirt3	64384	2139	-0.2231	0.0546235	-4.08431	4.42073e-05	0.00112957
ENSMUSG00000027716	Trpc3	22065	785.25	-0.238722	0.0584708	-4.08276	4.45049e-05	0.00113602
ENSMUSG00000009376	Met	17295	329.202	0.459074	0.112469	4.08179	4.46906e-05	0.00113961
ENSMUSG00000018459	Slc13a3	114644	845.601	0.563907	0.138167	4.08134	4.4777e-05	0.00114066
ENSMUSG00000039865	Slc44a3	213603	8.54601	1.11865	0.27431	4.07806	4.54125e-05	0.00115568
ENSMUSG00000043415	Otud1	71198	857.732	-0.30961	0.0759465	-4.07669	4.56811e-05	0.00116134
ENSMUSG00000028607	Cpt2	12896	273.354	0.315591	0.0776248	4.06559	4.79105e-05	0.00121679
ENSMUSG00000024697	Gna14	14675	22.2175	0.784314	0.192998	4.06384	4.82727e-05	0.00122475
ENSMUSG00000066861	Oas1g	23960	17.7359	0.945305	0.232644	4.06331	4.83818e-05	0.00122629
ENSMUSG00000020424	Castor1	71962	91.8546	0.588564	0.144972	4.05983	4.91086e-05	0.00124346
ENSMUSG00000034936	Arl4d	80981	587.571	-0.539079	0.132844	-4.05799	4.9496e-05	0.00125201
ENSMUSG00000031994	Adamts8	30806	146.48	-0.353006	0.0869966	-4.0577	4.95586e-05	0.00125234
ENSMUSG00000033208	S100b	20203	5033.71	0.319058	0.0786431	4.05704	4.96988e-05	0.00125462
ENSMUSG00000027386	Fbln7	70370	97.6939	0.538874	0.132972	4.05254	5.06654e-05	0.00127774
ENSMUSG00000020658	Efr3b	668212	11924.8	0.208928	0.0515778	4.05073	5.1057e-05	0.00128633
ENSMUSG00000028700	Pomgnt1	68273	2708.85	-0.167048	0.0412805	-4.04667	5.19523e-05	0.00130758
ENSMUSG00000021709	Erbin	59079	4567	0.336812	0.0833066	4.04305	5.27609e-05	0.0013266
ENSMUSG00000000247	Lhx2	16870	1683.33	-0.281545	0.0696414	-4.04278	5.28219e-05	0.00132681
ENSMUSG00000000673	Haao	107766	13.012	0.989075	0.244863	4.03929	5.36125e-05	0.00134399
ENSMUSG00000018405	Mrm1	217038	552.297	-0.24486	0.0606293	-4.03864	5.37613e-05	0.00134638
ENSMUSG00000019810	Fuca2	66848	1862.3	0.166798	0.0413145	4.03727	5.40762e-05	0.00135293
ENSMUSG00000008575	Nfib	18028	4019.9	-0.185886	0.0461248	-4.03006	5.57629e-05	0.00139374
ENSMUSG00000032526	Ss18l2	26901	883.208	-0.297186	0.0738017	-4.02682	5.65365e-05	0.00141167
ENSMUSG00000070780	Rbm47	245945	39.1801	0.612372	0.152084	4.02653	5.66063e-05	0.00141202
ENSMUSG00000066026	Dhrs3	20148	707.334	0.36495	0.0907022	4.0236	5.73141e-05	0.00142826
ENSMUSG00000041329	Atp1b2	11932	17132.8	0.28384	0.0705595	4.0227	5.75338e-05	0.00143232
ENSMUSG00000037321	Tap1	21354	161.904	0.507032	0.12609	4.02119	5.7905e-05	0.00144014
ENSMUSG00000073879	Gm5859	545605	42.5064	-1.87259	0.465805	-4.02011	5.81704e-05	0.00144531
ENSMUSG00000036718	Micall2	231830	117.181	0.448773	0.111694	4.01789	5.87226e-05	0.00145759
ENSMUSG00000039683	Sdk1	330222	487.461	0.322844	0.0803809	4.01643	5.90874e-05	0.00146521
ENSMUSG00000031023	Akip1	57373	91.9278	0.366436	0.0912402	4.01617	5.91509e-05	0.00146534
ENSMUSG00000022546	Gpt	76282	702.516	-0.326744	0.0813679	-4.01564	5.92852e-05	0.00146722
ENSMUSG00000041654	Slc39a11	69806	616.22	0.27103	0.0675107	4.01463	5.95396e-05	0.00147207
ENSMUSG00000025739	Gng13	64337	165.333	-0.505271	0.12595	-4.0117	6.0284e-05	0.00148901
ENSMUSG00000047798	Cd300lf	246746	127.073	1.34665	0.335789	4.0104	6.06169e-05	0.00149431
ENSMUSG00000062382	Ftl1-ps1	634386	4013.52	0.321806	0.0802428	4.0104	6.0615e-05	0.00149431
ENSMUSG00000024816	Frmd8	67457	898.691	0.29895	0.0745904	4.00789	6.12644e-05	0.00150879
ENSMUSG00000025464	Paox	212503	116.208	0.285402	0.0713042	4.00259	6.26516e-05	0.00154124
ENSMUSG00000025578	Cbx8	30951	368.756	-0.272215	0.0680129	-4.0024	6.27044e-05	0.00154124
ENSMUSG00000045294	Insig1	231070	2652.42	0.336663	0.0841752	3.99956	6.34611e-05	0.00155832
ENSMUSG00000025809	Itgb1	16412	2407.5	0.270247	0.067608	3.99726	6.4079e-05	0.00157196
ENSMUSG00000033577	Myo6	17920	5347.81	0.190394	0.0476729	3.99375	6.50353e-05	0.00159387
ENSMUSG00000063558	Aox1	11761	398.224	0.332818	0.0833698	3.99207	6.5499e-05	0.00160367
ENSMUSG00000004892	Bcan	12032	10155.8	-0.287298	0.071979	-3.99141	6.56819e-05	0.00160659
ENSMUSG00000037860	Aim2	383619	96.292	0.507995	0.127335	3.98944	6.62301e-05	0.00161843
ENSMUSG00000028457	Atp8b5	320571	43.4889	0.607483	0.152291	3.98896	6.63634e-05	0.00162011
ENSMUSG00000005233	Spc25	66442	20.6257	0.67434	0.16915	3.98663	6.70176e-05	0.0016345
ENSMUSG00000020641	Rsad2	58185	65.5332	0.715584	0.179518	3.98615	6.71544e-05	0.00163626
ENSMUSG00000014444	Piezo1	234839	322.61	0.485517	0.121954	3.98116	6.85803e-05	0.00166777
ENSMUSG00000022044	Stmn4	56471	8202.9	-0.278193	0.0698751	-3.98129	6.85421e-05	0.00166777
ENSMUSG00000041625	Ggact	223267	462.075	0.261998	0.065877	3.97707	6.97698e-05	0.00169506
ENSMUSG00000037185	Krt80	74127	92.8791	-0.731572	0.184095	-3.97388	7.07108e-05	0.00171627
ENSMUSG00000075592	Nynrin	277154	301.198	0.466083	0.117335	3.97226	7.11951e-05	0.00172636
ENSMUSG00000019132	BC005537	79555	9821.09	-0.127489	0.0321187	-3.9693	7.20831e-05	0.00174621
ENSMUSG00000004270	Lpcat3	14792	668.414	0.162967	0.0410722	3.96782	7.25342e-05	0.00175545
ENSMUSG00000033350	Chst2	54371	4652.2	0.19153	0.0483151	3.96419	7.36468e-05	0.00178016
ENSMUSG00000049130	C5ar1	12273	29.6431	1.10974	0.279954	3.96403	7.36962e-05	0.00178016
ENSMUSG00000018427	Ypel2	77864	2962.82	-0.186872	0.0471679	-3.96184	7.4373e-05	0.00179478
ENSMUSG00000070469	Adamtsl3	269959	181.024	0.895202	0.226141	3.9586	7.53889e-05	0.00181756
ENSMUSG00000054404	Slfn5	327978	155.359	0.629423	0.159057	3.95722	7.58273e-05	0.00182638
ENSMUSG00000021185	Dglucy	217830	401.297	0.18291	0.0462362	3.95599	7.62172e-05	0.00183402
ENSMUSG00000005057	Sh2b2	23921	228.748	0.323175	0.0817108	3.9551	7.65012e-05	0.00183858
ENSMUSG00000054618	Gm9951	791287	1.96453	2.19178	0.554188	3.95494	7.65529e-05	0.00183858
ENSMUSG00000034706	Dnaic2	432611	105.05	0.434179	0.109874	3.9516	7.76302e-05	0.00186268
ENSMUSG00000041577	Prelp	116847	595.277	0.398159	0.100769	3.9512	7.77611e-05	0.00186405
ENSMUSG00000041193	Pla2g5	18784	121.992	0.608929	0.154157	3.95006	7.81305e-05	0.00187112
ENSMUSG00000034614	Pik3ip1	216505	1285.15	0.204997	0.051905	3.94946	7.83273e-05	0.00187227
ENSMUSG00000072618	Gm10384	100038735	13.4843	0.718115	0.181821	3.94958	7.82882e-05	0.00187227
ENSMUSG00000018634	Crhr1	12921	918.134	-0.324777	0.082262	-3.94808	7.87797e-05	0.0018813
ENSMUSG00000057134	Ado	211488	2449.3	-0.175938	0.0445969	-3.94507	7.97771e-05	0.00190332
ENSMUSG00000022575	Gsdmd	69146	119.508	0.419685	0.106485	3.94126	8.1056e-05	0.001932
ENSMUSG00000030220	Arhgdib	11857	272.59	0.427578	0.108525	3.93992	8.15102e-05	0.00194099
ENSMUSG00000054342	Kcnn4	16534	13.3792	0.864501	0.219437	3.93963	8.16083e-05	0.00194149
ENSMUSG00000020216	Jsrp1	71912	151.24	-0.541547	0.13747	-3.93938	8.1691e-05	0.00194156
ENSMUSG00000075012	Fjx1	14221	1984.55	-0.311318	0.0790315	-3.93917	8.17654e-05	0.00194156
ENSMUSG00000029016	Clcn6	26372	5890.12	0.288955	0.0733907	3.93722	8.2432e-05	0.00195555
ENSMUSG00000051359	Ncald	52589	13883.7	-0.246455	0.0626199	-3.93574	8.2942e-05	0.0019658
ENSMUSG00000055972	2810407A14Rik	100039901	30.5922	-0.76453	0.19428	-3.9352	8.31287e-05	0.00196837
ENSMUSG00000032041	Tirap	117149	171.693	0.337366	0.0857743	3.93318	8.3828e-05	0.00198306
ENSMUSG00000040380	Cbln3	56410	67.7501	-2.07564	0.527947	-3.93153	8.44079e-05	0.00199491
ENSMUSG00000035208	Slfn8	276950	33.2135	1.12691	0.286705	3.93057	8.4744e-05	0.00200097
ENSMUSG00000032267	Usp28	235323	1375.52	-0.197859	0.0503615	-3.92878	8.53772e-05	0.00201404
ENSMUSG00000002325	Irf9	16391	606.592	0.341791	0.0871326	3.92265	8.75794e-05	0.00206406
ENSMUSG00000033287	Kctd17	72844	4929.5	-0.243183	0.0620482	-3.91925	8.88241e-05	0.00208948
ENSMUSG00000036853	Mcoln3	171166	2.7257	2.26216	0.577161	3.91946	8.87486e-05	0.00208948
ENSMUSG00000041736	Tspo	12257	129.196	0.552149	0.140933	3.91782	8.93538e-05	0.00209998
ENSMUSG00000031004	Mki67	17345	98.3788	0.529717	0.135253	3.9165	8.98425e-05	0.00210754
ENSMUSG00000094626	Tmem121b	94047	2803.32	-0.284648	0.0726776	-3.91659	8.98119e-05	0.00210754
ENSMUSG00000036862	Dchs1	233651	818.666	0.279815	0.0714519	3.91614	8.99787e-05	0.00210877
ENSMUSG00000020251	Glt8d2	74782	421.976	-0.4581	0.117008	-3.9151	9.03669e-05	0.0021122
ENSMUSG00000073062	Zxdb	668166	1225.91	-0.193901	0.0495269	-3.91507	9.03765e-05	0.0021122
ENSMUSG00000097156	Gm3764	100042277	5056.21	-0.3403	0.086918	-3.91518	9.03359e-05	0.0021122
ENSMUSG00000040272	Accs	329470	263.876	0.307991	0.0786846	3.91424	9.06885e-05	0.00211752
ENSMUSG00000031783	Polr2c	20021	1183.85	-0.217298	0.0555333	-3.91294	9.11804e-05	0.00212704
ENSMUSG00000003849	Nqo1	18104	197.044	0.307421	0.0786492	3.90877	9.27679e-05	0.00216207
ENSMUSG00000033114	Slc35d2	70484	24.6601	0.599856	0.153476	3.90846	9.28874e-05	0.00216285
ENSMUSG00000032562	Gnai2	14678	7156.56	0.23195	0.0594197	3.90358	9.4781e-05	0.0022049
ENSMUSG00000034457	Eda2r	245527	17.6325	0.75102	0.192614	3.8991	9.65525e-05	0.00224404
ENSMUSG00000039682	Lap3	66988	1893.52	0.225304	0.0577941	3.89839	9.68341e-05	0.00224644
ENSMUSG00000070644	Etnk2	214253	355.413	-0.340315	0.0872919	-3.89859	9.67554e-05	0.00224644
ENSMUSG00000016624	Phf21b	271305	485.533	-0.356514	0.091502	-3.89624	9.7699e-05	0.00226442
ENSMUSG00000021186	Fbln5	23876	279.218	0.609882	0.156571	3.89523	9.81048e-05	0.00227174
ENSMUSG00000052331	Ankrd44	329154	577.996	0.258189	0.0664922	3.883	0.000103177	0.002387
ENSMUSG00000039960	Rhou	69581	2087.72	0.26397	0.0680461	3.87928	0.000104767	0.00242157
ENSMUSG00000017466	Timp2	21858	14376.9	0.277017	0.0714171	3.87886	0.000104948	0.00242352
ENSMUSG00000024913	Lrp5	16973	390.548	0.366244	0.0944601	3.87724	0.00010565	0.0024375
ENSMUSG00000060591	Ifitm2	80876	183.345	0.527591	0.136085	3.87693	0.000105782	0.0024383
ENSMUSG00000086275	1700121C08Rik	105244677	19.0133	0.714775	0.184458	3.875	0.000106623	0.00245545
ENSMUSG00000037405	Icam1	15894	84.4401	1.13478	0.292968	3.87338	0.000107334	0.00246957
ENSMUSG00000072941	Sod3	20657	404.501	0.368454	0.0951572	3.87205	0.000107923	0.00248084
ENSMUSG00000004865	Srpk1	20815	3644.55	-0.150736	0.0389325	-3.87173	0.000108064	0.00248183
ENSMUSG00000012483	Rpa3	68240	222.22	-0.341358	0.0882374	-3.86863	0.000109449	0.00251135
ENSMUSG00000097023	Mir9-3hg	101694	1187.69	-0.270697	0.0699937	-3.86744	0.000109982	0.00252128
ENSMUSG00000039316	Rftn1	76438	552.03	0.329059	0.0851272	3.8655	0.000110863	0.00253916
ENSMUSG00000011382	Dhdh	71755	562.355	0.186041	0.048155	3.86339	0.000111826	0.0025589
ENSMUSG00000056216	Cebpg	12611	1775.95	0.146787	0.038023	3.86047	0.00011317	0.0025873
ENSMUSG00000016356	Col20a1	73368	267.49	0.327126	0.0848251	3.85648	0.000115033	0.00262729
ENSMUSG00000032532	Cck	12424	6898.65	-0.351618	0.0911808	-3.85628	0.000115128	0.00262729
ENSMUSG00000028362	Tnfsf8	21949	17.5562	2.08221	0.540009	3.85588	0.000115315	0.00262918
ENSMUSG00000023883	Phf10	72057	1924.48	-0.134757	0.0349519	-3.85549	0.000115497	0.00263094
ENSMUSG00000021692	Dimt1	66254	567.512	-0.190734	0.0494811	-3.85468	0.000115882	0.00263733
ENSMUSG00000097726	9530036O11Rik	654796	27.9429	0.67302	0.174625	3.85409	0.00011616	0.00264128
ENSMUSG00000026837	Col5a1	12831	1175.81	-0.42747	0.110936	-3.85332	0.000116528	0.00264725
ENSMUSG00000020937	Plcd3	72469	624.555	-0.282721	0.0734147	-3.85101	0.000117631	0.00266991
ENSMUSG00000020428	Gabra6	14399	21.3832	-3.70764	0.962845	-3.85071	0.000117774	0.00267075
ENSMUSG00000031778	Cx3cl1	20312	20882.9	-0.28171	0.0732262	-3.84713	0.000119512	0.00270771
ENSMUSG00000063052	Lrrc40	67144	3292.99	-0.178922	0.0465536	-3.84334	0.00012137	0.00274735
ENSMUSG00000045231	BC106179	320099	20.7782	0.669818	0.174302	3.84286	0.000121608	0.00275026
ENSMUSG00000036885	Arhgef26	622434	1146.21	0.226738	0.0590231	3.84152	0.000122273	0.00276283
ENSMUSG00000021974	Fgf9	14180	858.319	-0.174435	0.0454177	-3.84068	0.000122693	0.00276982
ENSMUSG00000060791	Gmfg	63986	28.8377	0.610612	0.159006	3.84019	0.00012294	0.00277292
ENSMUSG00000058254	Tspan7	21912	33657.9	-0.21051	0.0548631	-3.83701	0.000124543	0.00280657
ENSMUSG00000020743	Mif4gd	69674	448.265	0.268955	0.0701374	3.83468	0.000125726	0.0028307
ENSMUSG00000096971	4930556M19Rik	75259	18.515	0.681883	0.177952	3.83183	0.000127196	0.00286123
ENSMUSG00000018899	Irf1	16362	234.367	0.274178	0.0715864	3.83003	0.000128129	0.00287302
ENSMUSG00000028497	Hacd4	66775	272.767	0.428081	0.111756	3.8305	0.000127883	0.00287302
ENSMUSG00000036158	Prickle1	106042	3069.24	-0.230545	0.0601957	-3.82994	0.000128176	0.00287302
ENSMUSG00000043441	Gpr149	229357	199.356	0.342666	0.089463	3.83025	0.000128013	0.00287302
ENSMUSG00000022945	Chaf1b	110749	17.1158	0.719825	0.188198	3.82483	0.000130865	0.00293067
ENSMUSG00000043795	Prr33	677289	29.9414	0.582501	0.152313	3.82435	0.000131116	0.00293369
ENSMUSG00000030844	Rgs10	67865	1056.85	0.283855	0.0742484	3.82304	0.000131814	0.00294408
ENSMUSG00000042289	Hsd3b7	101502	452.657	0.234542	0.0613478	3.82315	0.000131758	0.00294408
ENSMUSG00000086939	Gm13530	102636561	17.4193	-0.702911	0.183963	-3.82093	0.000132951	0.00296684
ENSMUSG00000027525	Phactr3	74189	4908.99	-0.180014	0.0471309	-3.81945	0.000133751	0.00298206
ENSMUSG00000044224	Dnajc21	78244	1248.58	-0.212304	0.0555932	-3.81889	0.000134054	0.00298618
ENSMUSG00000039031	Arhgap18	73910	514.169	0.257934	0.0675785	3.81681	0.000135188	0.00300877
ENSMUSG00000066438	Plekhd1	217682	373.436	0.444631	0.116555	3.81477	0.00013631	0.00303105
ENSMUSG00000026676	Ccdc3	74186	92.6202	0.513065	0.134505	3.81446	0.000136482	0.00303221
ENSMUSG00000036111	Lmo1	109594	278.735	-0.38573	0.101151	-3.81341	0.000137061	0.00304239
ENSMUSG00000038065	Mturn	68235	6255.4	-0.126435	0.0331724	-3.81144	0.000138157	0.00306402
ENSMUSG00000020917	Acly	104112	7470.87	0.210034	0.0551424	3.80894	0.000139565	0.00309253
ENSMUSG00000025572	Tmc6	217353	286.762	0.362099	0.0951578	3.80525	0.000141661	0.00313622
ENSMUSG00000051177	Plcb1	18795	8542	-0.239922	0.0630544	-3.805	0.000141805	0.00313664
ENSMUSG00000047090	Tmem198b	73827	302.217	0.232824	0.0612272	3.80263	0.000143166	0.00316397
ENSMUSG00000028015	Ctso	229445	1386.4	0.242589	0.0638697	3.79819	0.000145759	0.00321846
ENSMUSG00000054277	Arfgap3	66251	859.183	0.167595	0.0441297	3.79778	0.000145996	0.00322086
ENSMUSG00000021846	Peli2	93834	1031.19	0.201652	0.0531271	3.79565	0.000147255	0.00324399
ENSMUSG00000024889	Rce1	19671	664.407	-0.250593	0.066026	-3.79537	0.000147425	0.00324399
ENSMUSG00000089991	Gm16332	100417200	94.3324	0.869058	0.228979	3.79536	0.000147431	0.00324399
ENSMUSG00000022150	Dab2	13132	533.286	0.414042	0.109134	3.7939	0.000148299	0.00326026
ENSMUSG00000028971	Cort	12854	101.25	-0.749689	0.197669	-3.79264	0.000149055	0.00327402
ENSMUSG00000039246	Lyplal1	226791	170.729	0.274764	0.0724643	3.79171	0.000149612	0.00328338
ENSMUSG00000074489	Bglap3	12095	38.7242	-0.736147	0.194174	-3.79117	0.00014994	0.00328772
ENSMUSG00000026568	Mpc2	70456	2397.36	-0.240424	0.0634277	-3.79051	0.000150337	0.00329355
ENSMUSG00000031166	Wdr13	73447	8818.56	-0.0999247	0.0263695	-3.78941	0.000151006	0.00330533
ENSMUSG00000045165	AI467606	101602	54.7666	0.443387	0.117138	3.78516	0.000153609	0.00335939
ENSMUSG00000052911	Lamb2	16779	1034.35	0.411646	0.10878	3.7842	0.000154201	0.00336942
ENSMUSG00000045092	S1pr1	13609	4382.78	-0.217222	0.0574107	-3.78365	0.000154546	0.00337404
ENSMUSG00000020526	Znhit3	448850	632.966	-0.255429	0.0675576	-3.7809	0.000156262	0.00340853
ENSMUSG00000092274	Neat1	66961	6803.22	0.459672	0.121601	3.78018	0.000156715	0.00341547
ENSMUSG00000078941	Ak6	102216272	250.96	-0.338976	0.0897586	-3.77653	0.00015903	0.00346291
ENSMUSG00000031698	Mylk3	213435	116.534	-0.574837	0.152232	-3.77607	0.000159322	0.00346628
ENSMUSG00000090125	Pou3f1	18991	839.198	-0.298392	0.0790297	-3.77569	0.000159565	0.00346857
ENSMUSG00000051000	Fam160a1	229488	181.868	0.263067	0.0697004	3.77425	0.000160487	0.00348561
ENSMUSG00000051185	Fam174a	67698	1878.87	-0.23459	0.0621698	-3.77337	0.000161056	0.00349496
ENSMUSG00000029560	Snx8	231834	714.602	0.298902	0.0792252	3.77282	0.000161415	0.00349973
ENSMUSG00000001018	Snapin	20615	1623.83	0.176975	0.0469409	3.77016	0.000163145	0.00353421
ENSMUSG00000037887	Dusp8	18218	6038.8	-0.181434	0.0481323	-3.76949	0.000163581	0.0035406
ENSMUSG00000036438	Calm2	12314	50838.7	-0.228629	0.0606643	-3.76876	0.000164064	0.003548
ENSMUSG00000040204	Pclaf	68026	41.0715	0.494482	0.13125	3.7675	0.000164893	0.00356288
ENSMUSG00000040128	Pnrc1	108767	1340.22	-0.186194	0.049434	-3.76652	0.000165541	0.00357381
ENSMUSG00000067149	Jchain	16069	64.6467	1.30373	0.346181	3.76603	0.000165861	0.00357766
ENSMUSG00000028228	Cpne3	70568	837.169	0.239717	0.0637136	3.76241	0.000168284	0.00362682
ENSMUSG00000032366	Tpm1	22003	7553.62	-0.154248	0.0410026	-3.7619	0.000168628	0.00363112
ENSMUSG00000026126	Ptpn18	19253	35.7544	0.505436	0.134387	3.76106	0.000169195	0.00364022
ENSMUSG00000025170	Rab40b	217371	1343.7	-0.230387	0.0612676	-3.76033	0.000169687	0.00364768
ENSMUSG00000022602	Arc	11838	6038.52	-0.978603	0.260269	-3.75997	0.000169935	0.00364992
ENSMUSG00000007682	Dio2	13371	2154.02	-0.358542	0.0953651	-3.75968	0.000170132	0.00365103
ENSMUSG00000047884	Klk9	101533	12.0858	0.792055	0.210691	3.75932	0.000170378	0.00365319
ENSMUSG00000056144	Trim34a	94094	46.0702	0.63238	0.168229	3.75904	0.000170566	0.00365411
ENSMUSG00000030792	Dkkl1	50722	435.155	-0.467807	0.12446	-3.75869	0.000170802	0.00365607
ENSMUSG00000087413	Gm11266	102635783	121.524	-0.347197	0.0923825	-3.75825	0.000171106	0.00365947
ENSMUSG00000048677	Tpcn2	233979	236.348	0.385087	0.102526	3.75599	0.000172657	0.00368951
ENSMUSG00000016833	Mrps18c	68735	677.797	-0.305634	0.0814098	-3.75427	0.000173849	0.00371182
ENSMUSG00000051703	Tmem198	319998	1995.96	-0.313882	0.0837508	-3.74781	0.000178388	0.00380552
ENSMUSG00000090266	Mettl23	74319	522.604	-0.319689	0.0853369	-3.7462	0.000179532	0.00382668
ENSMUSG00000026355	Mcm6	17219	361.617	0.277645	0.0741224	3.74577	0.000179843	0.00383007
ENSMUSG00000087497	2810001G20Rik	66456	328.371	-0.257968	0.0689436	-3.74172	0.000182762	0.00388895
ENSMUSG00000061130	Ppm1b	19043	5080.66	-0.120516	0.032256	-3.73622	0.000186804	0.0039716
ENSMUSG00000073888	Ccl27a	20301	1941.72	-0.727478	0.194738	-3.73567	0.000187216	0.003977
ENSMUSG00000032816	Igdcc4	56741	2547.12	0.206117	0.0552765	3.72884	0.00019236	0.00408284
ENSMUSG00000094628	Gm3252	100041283	46.2345	0.480316	0.128861	3.72739	0.000193474	0.00410302
ENSMUSG00000081137	BC022960	237246	364.131	-0.449046	0.120484	-3.72703	0.000193753	0.00410547
ENSMUSG00000024827	Gldc	104174	885.266	0.231676	0.0621874	3.72546	0.000194962	0.00412762
ENSMUSG00000026483	Fam129a	63913	153.08	0.441077	0.118411	3.72495	0.00019535	0.00413237
ENSMUSG00000025935	Tram1	72265	1402.43	0.156446	0.0420286	3.72237	0.00019736	0.00417139
ENSMUSG00000063800	Prpf38a	230596	922.483	-0.168416	0.0452596	-3.72112	0.000198342	0.00418863
ENSMUSG00000022766	Serpind1	15160	208.64	0.462439	0.124434	3.71633	0.000202136	0.00426022
ENSMUSG00000042626	Shc1	20416	709.271	0.211176	0.0568258	3.7162	0.00020224	0.00426022
ENSMUSG00000060671	Atp8b2	54667	5188.66	-0.166217	0.0447252	-3.71641	0.000202075	0.00426022
ENSMUSG00000022354	Ndufb9	66218	5170.7	-0.262112	0.0705502	-3.71526	0.000202999	0.00427264
ENSMUSG00000027611	Procr	19124	29.5762	0.81092	0.21829	3.71488	0.000203298	0.00427537
ENSMUSG00000071341	Egr4	13656	944.952	-0.649011	0.17488	-3.71118	0.000206295	0.00433478
ENSMUSG00000022635	Zcrb1	67197	2008.52	-0.163283	0.0440003	-3.71096	0.000206478	0.004335
ENSMUSG00000087543	Gm16576	100504191	67.8666	0.405791	0.109515	3.70536	0.000211092	0.00442819
ENSMUSG00000086111	Gm15326	102636620	3.66428	1.51555	0.409145	3.70418	0.000212073	0.00444507
ENSMUSG00000046321	Hs3st2	195646	1037.12	-0.387247	0.104653	-3.70028	0.000215362	0.00451024
ENSMUSG00000026880	Stom	13830	611.998	0.330114	0.0892329	3.69947	0.000216052	0.00452094
ENSMUSG00000020377	Ltc4s	17001	30.2984	0.533299	0.14418	3.69885	0.000216582	0.00452827
ENSMUSG00000029128	Rab28	100972	2071.57	-0.166286	0.0449623	-3.69834	0.000217014	0.0045312
ENSMUSG00000057337	Chst3	53374	165.574	0.354732	0.0959186	3.69826	0.000217082	0.0045312
ENSMUSG00000027298	Tyro3	22174	9170.64	-0.214477	0.0580073	-3.69742	0.000217799	0.00453866
ENSMUSG00000085401	Slc39a1-ps	194642	94.9294	0.316081	0.0854838	3.69756	0.000217684	0.00453866
ENSMUSG00000059108	Ifitm6	213002	10.2512	1.29789	0.351231	3.69526	0.000219661	0.00457366
ENSMUSG00000029066	Mrpl20	66448	1377.34	-0.318645	0.0862612	-3.69395	0.000220793	0.00459345
ENSMUSG00000027699	Ect2	13605	25.5188	0.721388	0.195339	3.693	0.000221626	0.00460697
ENSMUSG00000049439	Cyp20a1	77951	527.216	0.199256	0.0539662	3.69224	0.00022229	0.00461696
ENSMUSG00000052151	Plpp2	50784	167.632	0.419314	0.113752	3.68623	0.000227604	0.00472343
ENSMUSG00000022125	Cln5	211286	587.802	0.175621	0.0476545	3.68529	0.000228439	0.00473687
ENSMUSG00000022342	Kcnv1	67498	2965.82	-0.344789	0.0935913	-3.68399	0.000229614	0.00475732
ENSMUSG00000036873	2410004B18Rik	66421	821.452	-0.219421	0.0595832	-3.6826	0.000230869	0.00477939
ENSMUSG00000049409	Prokr1	58182	11.5799	0.80879	0.219757	3.68038	0.000232886	0.00481719
ENSMUSG00000026072	Il1r1	16177	216.26	0.53829	0.146353	3.67802	0.000235047	0.00485392
ENSMUSG00000047109	Cldn14	56173	14.7312	0.856856	0.232991	3.67764	0.0002354	0.00485722
ENSMUSG00000028128	F3	14066	1479.27	0.248794	0.0676725	3.67645	0.000236506	0.00487605
ENSMUSG00000014668	Chfr	231600	1350.25	-0.126589	0.0344375	-3.67591	0.000237	0.00488224
ENSMUSG00000041923	Nol4	319211	3646.27	-0.254708	0.0693008	-3.6754	0.000237475	0.00488802
ENSMUSG00000046108	Il17c	234836	2.09974	1.68047	0.457647	3.67197	0.000240693	0.00494978
ENSMUSG00000037139	Myom3	242702	86.8771	-0.464923	0.126679	-3.67007	0.000242483	0.0049789
ENSMUSG00000065590	Mir212	387208	41.7854	-0.969634	0.264249	-3.6694	0.000243123	0.00498799
ENSMUSG00000051497	Kcnj16	16517	942.023	-0.253595	0.0691476	-3.66745	0.000244985	0.0050221
ENSMUSG00000002944	Cd36	12491	72.0654	0.661803	0.18048	3.6669	0.000245506	0.00502868
ENSMUSG00000058927	Gm10053	672195	5253.65	-0.243485	0.0664584	-3.66372	0.000248575	0.00508741
ENSMUSG00000086810	Gm13110	108168988	72.6824	0.486385	0.132807	3.66235	0.000249916	0.00511069
ENSMUSG00000028445	Enho	69638	1675.65	-0.426035	0.1164	-3.6601	0.000252118	0.00515155
ENSMUSG00000039476	Prrx2	20204	33.2339	0.648509	0.177216	3.65943	0.000252773	0.00516074
ENSMUSG00000050334	C130071C03Rik	320203	2190.8	-0.263935	0.072148	-3.65825	0.000253945	0.00518048
ENSMUSG00000020534	Shmt1	20425	219.324	0.413687	0.113126	3.65688	0.000255303	0.00520154
ENSMUSG00000052430	Bmpr1b	12167	959.092	0.26253	0.0717924	3.65679	0.00025539	0.00520154
ENSMUSG00000049744	Arhgap15	76117	456.44	-0.404688	0.110687	-3.65616	0.000256021	0.00521018
ENSMUSG00000037894	H2afz	51788	5004.71	-0.241075	0.0659598	-3.65488	0.000257307	0.00523212
ENSMUSG00000000555	Itga5	16402	275.504	0.413049	0.113024	3.65452	0.00025766	0.00523506
ENSMUSG00000015247	Nipsnap3b	66536	485.491	0.306571	0.0839007	3.65398	0.000258211	0.00524204
ENSMUSG00000015501	Hivep2	15273	10545.3	-0.259578	0.0710909	-3.65136	0.000260859	0.00529153
ENSMUSG00000026383	Epb41l5	226352	451.371	0.22587	0.0619049	3.64866	0.000263612	0.00534307
ENSMUSG00000020473	Aebp1	11568	931.863	0.635106	0.174202	3.6458	0.000266561	0.00539851
ENSMUSG00000061132	Blnk	17060	302.998	0.429587	0.117837	3.64559	0.000266776	0.00539853
ENSMUSG00000000782	Tcf7	21414	173.092	-0.316232	0.0867711	-3.64443	0.000267982	0.00541857
ENSMUSG00000022887	Masp1	17174	244.296	0.35266	0.0968046	3.64301	0.000269467	0.00544423
ENSMUSG00000030766	Arhgap17	70497	646.935	0.188719	0.0518991	3.63627	0.000276612	0.0055841
ENSMUSG00000020828	Pld2	18806	1111.83	0.218276	0.0600475	3.63507	0.00027791	0.00560581
ENSMUSG00000068184	Ndufaf2	75597	503.012	-0.309147	0.085184	-3.62917	0.000284339	0.0057309
ENSMUSG00000023232	Serinc2	230779	252.094	-0.559835	0.154303	-3.62815	0.000285458	0.00574612
ENSMUSG00000103174	Gm37168	102634085	30.1596	0.771746	0.212715	3.62807	0.00028555	0.00574612
ENSMUSG00000042524	Sun2	223697	2539.54	0.19257	0.0530921	3.62709	0.000286631	0.00576328
ENSMUSG00000014313	Cox6c	12864	7205.73	-0.335642	0.0925736	-3.62568	0.000288206	0.00579032
ENSMUSG00000044197	Gpr146	80290	907.376	0.143734	0.0396602	3.62415	0.000289917	0.00582005
ENSMUSG00000036545	Adamts2	216725	594.166	0.325334	0.0898035	3.62273	0.000291507	0.00584732
ENSMUSG00000045996	Polr2k	17749	554.293	-0.393042	0.108508	-3.62223	0.000292077	0.00585409
ENSMUSG00000021884	Hacl1	56794	209.116	0.294735	0.0813933	3.62112	0.000293335	0.00587464
ENSMUSG00000053137	Mapk11	19094	2096.79	-0.329168	0.0909154	-3.6206	0.000293922	0.0058817
ENSMUSG00000026504	Sdccag8	76816	1190.7	-0.140157	0.0387175	-3.62	0.000294602	0.00589063
ENSMUSG00000034926	Dhcr24	74754	4247.98	0.309232	0.0854855	3.61736	0.000297619	0.00594624
ENSMUSG00000028088	Fmo5	14263	153.178	0.354511	0.0980245	3.61656	0.000298543	0.00595527
ENSMUSG00000038023	Atp6v0a2	21871	1851.94	0.189975	0.0525287	3.6166	0.000298502	0.00595527
ENSMUSG00000006143	Upk3bl	69665	10.632	0.917939	0.253859	3.61595	0.000299249	0.00595991
ENSMUSG00000042784	Muc1	17829	34.4479	0.586666	0.162239	3.61606	0.000299121	0.00595991
ENSMUSG00000022178	Ajuba	16475	73.7621	0.417558	0.115513	3.6148	0.000300585	0.00598178
ENSMUSG00000041716	Gm20604	100859931	393.34	-0.31157	0.0862313	-3.61319	0.000302456	0.00601427
ENSMUSG00000051671	Coa6	67892	452.004	-0.270083	0.074768	-3.61228	0.000303515	0.00603057
ENSMUSG00000064109	Hcst	23900	11.5661	0.806402	0.223428	3.60922	0.000307115	0.00609352
ENSMUSG00000074874	Ctla2b	13025	35.6867	0.791215	0.219223	3.60918	0.000307167	0.00609352
ENSMUSG00000042793	Lgr6	329252	236.991	-1.00012	0.277121	-3.60897	0.000307416	0.00609366
ENSMUSG00000090066	1110002E22Rik	102634333	189.446	-0.410019	0.11372	-3.60553	0.000311519	0.00617014
ENSMUSG00000031740	Mmp2	17390	114.147	0.386032	0.107104	3.60428	0.00031302	0.00619499
ENSMUSG00000021143	Pacs2	217893	6330.5	0.219166	0.0608982	3.59889	0.000319583	0.00631496
ENSMUSG00000039109	F13a1	74145	135.362	0.760974	0.211447	3.59889	0.000319583	0.00631496
ENSMUSG00000086996	4933416E14Rik	102640864	9.75362	-1.15784	0.321749	-3.5986	0.00031994	0.00631705
ENSMUSG00000057766	Ankrd29	225187	817.647	-0.192539	0.0535137	-3.59794	0.000320745	0.00632799
ENSMUSG00000001021	S100a3	20197	14.88	0.79059	0.219775	3.59727	0.000321573	0.00633936
ENSMUSG00000024245	Tmem178	68027	2256.92	-0.272317	0.0757213	-3.5963	0.000322778	0.00635781
ENSMUSG00000060935	Tmem263	103266	1879.85	-0.185173	0.0514927	-3.59611	0.000323014	0.00635781
ENSMUSG00000083380	Ndufb4c	100041273	1862.51	-0.330852	0.0920739	-3.59334	0.00032647	0.00642083
ENSMUSG00000079139	Gm4204	100043064	329.315	-0.300806	0.0837793	-3.59046	0.000330095	0.00648705
ENSMUSG00000056820	Tsnax	53424	7479.94	-0.181844	0.0506703	-3.58877	0.000332239	0.00652411
ENSMUSG00000022431	Ribc2	67747	13.6593	0.715018	0.199289	3.58785	0.000333416	0.0065372
ENSMUSG00000052593	Adam17	11491	910.813	0.231357	0.0644851	3.58777	0.000333524	0.0065372
ENSMUSG00000078591	Hs3st4	628779	2646.09	-0.1823	0.0508133	-3.58764	0.000333684	0.0065372
ENSMUSG00000054871	Tmem158	72309	1817.59	-0.302972	0.084457	-3.58729	0.000334133	0.00654091
ENSMUSG00000097734	B930082K07Rik	320947	37.117	0.432902	0.120749	3.58516	0.000336876	0.00658949
ENSMUSG00000040714	Klc3	232943	69.619	0.466537	0.130156	3.58446	0.000337783	0.00660209
ENSMUSG00000050022	Amz1	231842	868.913	0.281092	0.0784442	3.58334	0.000339232	0.00662527
ENSMUSG00000037172	E330009J07Rik	243780	4219.09	-0.179581	0.0501367	-3.58182	0.000341203	0.00665861
ENSMUSG00000000402	Egfl6	54156	68.7359	-0.521886	0.145719	-3.58146	0.000341681	0.00666277
ENSMUSG00000005204	Senp3	80886	2941.26	-0.117532	0.0328249	-3.58059	0.000342817	0.00667976
ENSMUSG00000027508	Pag1	94212	1513.18	0.199225	0.0556691	3.57873	0.000345265	0.00672227
ENSMUSG00000089818	Gm15950	100416121	78.6148	-0.362527	0.10131	-3.57841	0.000345694	0.00672541
ENSMUSG00000024066	Xdh	22436	246.105	0.857761	0.239801	3.57696	0.000347609	0.00675746
ENSMUSG00000002733	Plekha3	83435	1454.47	-0.134139	0.0375138	-3.57571	0.000349275	0.00678126
ENSMUSG00000028545	Bend5	67621	327.463	-0.195094	0.054565	-3.57544	0.00034964	0.00678126
ENSMUSG00000032232	Cgnl1	68178	859.521	0.373658	0.104513	3.57524	0.00034991	0.00678126
ENSMUSG00000033882	Rbm46	633285	29.9091	0.931026	0.260405	3.5753	0.000349827	0.00678126
ENSMUSG00000024401	Tnf	21926	2.69357	1.37328	0.384159	3.57477	0.000350542	0.00678492
ENSMUSG00000055809	Dnaaf3	436022	41.2467	0.51573	0.144273	3.57469	0.000350638	0.00678492
ENSMUSG00000020272	Stk10	20868	449.475	0.267156	0.0747644	3.5733	0.000352505	0.00681581
ENSMUSG00000085667	Gm12992	545681	161.144	-0.341962	0.0957739	-3.57051	0.000356285	0.00688362
ENSMUSG00000041372	B4galnt3	330406	38.7021	-0.606669	0.169968	-3.56932	0.000357915	0.00690982
ENSMUSG00000033855	Ston1	77057	152.489	0.504042	0.141245	3.56855	0.000358957	0.00691932
ENSMUSG00000096054	Syne1	64009	16456.1	-0.140759	0.0394537	-3.56771	0.000360112	0.00693628
ENSMUSG00000031604	Msmo1	66234	3309.36	0.291662	0.0817751	3.56663	0.000361603	0.00695969
ENSMUSG00000031883	Car7	12354	682.836	-0.269155	0.0754996	-3.56498	0.000363885	0.00699825
ENSMUSG00000025049	Taf5	226182	284.274	-0.229723	0.0644615	-3.56373	0.000365628	0.00701571
ENSMUSG00000039633	Lonrf1	244421	1284.04	-0.165492	0.0464362	-3.56386	0.000365437	0.00701571
ENSMUSG00000066900	Suds3	71954	4078.32	-0.184659	0.051813	-3.56396	0.000365304	0.00701571
ENSMUSG00000039126	Prune2	353211	4290.95	0.219918	0.0617183	3.56325	0.000366297	0.0070232
ENSMUSG00000036246	Gmip	78816	729.509	0.367689	0.103226	3.56199	0.000368056	0.00705156
ENSMUSG00000025161	Slc16a3	80879	189.823	0.322778	0.0906723	3.55983	0.0003711	0.00710448
ENSMUSG00000029722	Agfg2	231801	1871.73	0.170443	0.0479197	3.55684	0.000375341	0.00718022
ENSMUSG00000051735	Rinl	320435	91.7189	0.320836	0.0902273	3.55586	0.000376743	0.00720156
ENSMUSG00000061758	Akr1b10	67861	596.463	0.194711	0.0547914	3.55368	0.000379874	0.00725042
ENSMUSG00000097960	A330074K22Rik	434353	413.625	0.381751	0.107421	3.55377	0.000379758	0.00725042
ENSMUSG00000010051	Hyal1	15586	121	0.327623	0.0922338	3.55209	0.000382186	0.00728902
ENSMUSG00000045314	Sowahb	78088	722.984	-0.428166	0.120615	-3.54987	0.000385426	0.00734525
ENSMUSG00000037239	Spred3	101809	2540.58	-0.279123	0.0786846	-3.54736	0.000389106	0.00740977
ENSMUSG00000025006	Sorbs1	20411	1918.45	0.380868	0.107381	3.54689	0.000389812	0.00741761
ENSMUSG00000008540	Mgst1	56615	311.341	0.392821	0.110832	3.54429	0.000393678	0.00748308
ENSMUSG00000041143	Tmco4	77056	150.249	0.307336	0.0867207	3.54397	0.000394143	0.00748308
ENSMUSG00000009863	Sdhb	67680	4586.59	-0.249361	0.0704355	-3.54028	0.000399705	0.00758295
ENSMUSG00000031530	Dusp4	319520	454.326	-0.522832	0.147708	-3.53962	0.000400701	0.00759614
ENSMUSG00000003348	Mob3a	208228	107.914	0.312576	0.0883315	3.53868	0.00040214	0.00761637
ENSMUSG00000020044	Timp3	21859	2306.94	0.337673	0.0954278	3.53852	0.000402373	0.00761637
ENSMUSG00000026832	Cytip	227929	17.1646	0.769358	0.217478	3.53764	0.000403715	0.0076246
ENSMUSG00000033933	Vhl	22346	1925.88	-0.162218	0.0458548	-3.53764	0.000403716	0.0076246
ENSMUSG00000035671	Zswim4	212168	934.061	-0.394106	0.111398	-3.53782	0.000403451	0.0076246
ENSMUSG00000026822	Lcn2	16819	29.3736	2.15616	0.609603	3.537	0.000404706	0.00763757
ENSMUSG00000091956	C2cd4b	75697	9.61482	-0.963319	0.272554	-3.53442	0.000408671	0.00770663
ENSMUSG00000020227	Irak3	73914	57.3714	0.430747	0.121904	3.5335	0.000410097	0.0077162
ENSMUSG00000035283	Adrb1	11554	841.478	-0.323537	0.0915619	-3.53354	0.00041004	0.0077162
ENSMUSG00000040158	Tax1bp3	76281	310.874	0.231594	0.0655381	3.53373	0.000409746	0.0077162
ENSMUSG00000025407	Gli1	14632	196.099	-0.475164	0.134483	-3.53328	0.000410438	0.00771685
ENSMUSG00000040966	Slc22a2	20518	31.1065	1.02735	0.291065	3.52961	0.000416177	0.00781891
ENSMUSG00000035212	Leprot	230514	979.511	0.152137	0.0431057	3.5294	0.000416505	0.00781924
ENSMUSG00000027351	Spred1	114715	8067.18	-0.259708	0.0735903	-3.5291	0.000416969	0.00781993
ENSMUSG00000031601	Cnot7	18983	3667.59	-0.166297	0.0471233	-3.52898	0.000417162	0.00781993
ENSMUSG00000063849	Ppcdc	66812	542.197	0.16397	0.0465076	3.52566	0.000422432	0.00791282
ENSMUSG00000022033	Pbk	52033	13.7191	0.876402	0.248777	3.52285	0.000426939	0.00799131
ENSMUSG00000086763	Plxna4os1	319849	22.3532	0.677766	0.19245	3.52177	0.000428673	0.00801781
ENSMUSG00000045374	Wdr81	192652	1496.09	0.187451	0.0532408	3.52082	0.000430217	0.00804072
ENSMUSG00000039853	Trim14	74735	16.6722	0.612731	0.174126	3.51889	0.000433357	0.0080934
ENSMUSG00000007872	Id3	15903	882.896	0.330341	0.0938922	3.5183	0.000434319	0.00810535
ENSMUSG00000024846	Cst6	73720	150.907	-0.396441	0.112702	-3.51761	0.000435444	0.00811434
ENSMUSG00000081251	Gm12164	633082	2.24497	1.50508	0.427862	3.51768	0.000435336	0.00811434
ENSMUSG00000039735	Fnbp1l	214459	5388.66	-0.201758	0.0573608	-3.51736	0.00043587	0.00811627
ENSMUSG00000027635	Dsn1	66934	146.3	0.268881	0.0764502	3.51707	0.000436339	0.008119
ENSMUSG00000084938	BB557941	767815	12.2131	-0.890348	0.253238	-3.51586	0.000438338	0.00815017
ENSMUSG00000026885	Ttll11	74410	1473.55	-0.19581	0.0557413	-3.51283	0.000443367	0.00823761
ENSMUSG00000020312	Shc2	216148	2507.95	-0.130493	0.0371576	-3.51188	0.00044495	0.00826091
ENSMUSG00000017830	Dhx58	80861	73.4569	0.368429	0.104917	3.51162	0.000445386	0.00826292
ENSMUSG00000008604	Ubqln4	94232	5526.94	-0.171758	0.0489181	-3.51114	0.000446187	0.0082717
ENSMUSG00000041225	Arhgap12	75415	1909.27	0.198409	0.0565327	3.50963	0.000448736	0.00831284
ENSMUSG00000006215	Zbtb17	22642	1407.29	-0.237195	0.067603	-3.50865	0.000450394	0.00833742
ENSMUSG00000046667	Rbm12b1	72397	333.21	-0.249958	0.0712472	-3.50832	0.000450954	0.00834165
ENSMUSG00000037225	Fgf2	14173	24.2055	0.514849	0.146762	3.50805	0.000451399	0.00834377
ENSMUSG00000026167	Wnt10a	22409	239.655	-0.419984	0.119764	-3.50676	0.000453603	0.00837835
ENSMUSG00000022106	Rcbtb2	105670	753.364	0.245334	0.0699751	3.50601	0.000454871	0.00839563
ENSMUSG00000091387	Gcnt4	218476	542.67	-0.308865	0.0881012	-3.5058	0.000455242	0.00839632
ENSMUSG00000025533	Asl	109900	685.52	0.231518	0.0660431	3.50555	0.000455659	0.00839786
ENSMUSG00000024812	Tjp2	21873	1286.41	0.205007	0.0585017	3.50428	0.00045784	0.00843189
ENSMUSG00000049649	Gpr3	14748	307.249	-0.498003	0.142206	-3.50199	0.0004618	0.00849861
ENSMUSG00000087524	Gm14285	102632893	26.8541	-0.557957	0.159359	-3.50125	0.000463081	0.00851596
ENSMUSG00000009621	Vav2	22325	723.084	0.216493	0.0618443	3.50061	0.000464203	0.00853036
ENSMUSG00000010936	Vac14	234729	1167.53	0.164502	0.046997	3.50027	0.000464791	0.00853494
ENSMUSG00000026031	Cflar	12633	987.852	0.222479	0.0635737	3.49955	0.00046605	0.00855183
ENSMUSG00000021684	Pde8b	218461	3333.38	-0.136156	0.0389105	-3.49921	0.000466644	0.00855649
ENSMUSG00000025498	Irf7	54123	89.2593	0.592386	0.169308	3.49887	0.000467233	0.00856106
ENSMUSG00000055254	Ntrk2	18212	26944.8	0.214261	0.0612544	3.49788	0.000468971	0.00858044
ENSMUSG00000076609	Igkc	16071	82.17	1.97795	0.565463	3.49794	0.000468875	0.00858044
ENSMUSG00000047022	Mipol1	73490	182.763	0.320813	0.0917636	3.49609	0.000472138	0.00862585
ENSMUSG00000070348	Ccnd1	12443	1252.22	0.406786	0.116351	3.4962	0.000471932	0.00862585
ENSMUSG00000041846	Ppp4r3a	68734	1920.9	-0.149265	0.0427203	-3.49401	0.000475818	0.0086805
ENSMUSG00000041939	Mvk	17855	794.857	0.28673	0.0820592	3.49419	0.000475506	0.0086805
ENSMUSG00000028174	Rpe65	19892	43.0289	-1.02851	0.294382	-3.49379	0.00047621	0.00868137
ENSMUSG00000020024	Cep83	77048	1351.15	-0.182075	0.0521195	-3.49341	0.000476902	0.00868769
ENSMUSG00000027583	Zbtb46	72147	579.883	-0.197384	0.0565123	-3.49277	0.000478045	0.00870221
ENSMUSG00000043964	Orai3	269999	660.192	0.221884	0.063534	3.49236	0.000478774	0.00870919
ENSMUSG00000029279	Brdt	114642	774.249	-0.158643	0.0454775	-3.48839	0.000485935	0.00883308
ENSMUSG00000041062	Mslnl	328783	21.7616	-0.814822	0.233637	-3.48756	0.000487441	0.00885406
ENSMUSG00000059991	Nptx2	53324	1632.49	-0.456656	0.130967	-3.4868	0.000488843	0.00887246
ENSMUSG00000090137	Uba52	22186	155.54	-0.561143	0.160942	-3.48662	0.000489158	0.00887246
ENSMUSG00000057143	Trim12c	319236	126.807	0.486277	0.139503	3.48578	0.000490704	0.00889409
ENSMUSG00000025745	Hadha	97212	2665.84	0.119321	0.0342357	3.48527	0.000491643	0.00890471
ENSMUSG00000033542	Arhgef5	54324	151.673	0.359887	0.103269	3.48496	0.000492212	0.00890861
ENSMUSG00000048776	Pthlh	19227	85.1003	-0.379229	0.10888	-3.48301	0.000495807	0.00896723
ENSMUSG00000022441	Efcab6	77627	396.801	-0.264631	0.0759913	-3.48238	0.000496977	0.00898194
ENSMUSG00000043953	Ccrl2	54199	24.5764	0.632644	0.181874	3.47847	0.000504277	0.00910736
ENSMUSG00000026755	Arpc5l	74192	2841.91	-0.17291	0.0497243	-3.47738	0.000506343	0.00913428
ENSMUSG00000037106	Fer1l6	631797	13.7477	0.686546	0.197437	3.4773	0.000506493	0.00913428
ENSMUSG00000023153	Tmem52	69671	17.9677	0.876267	0.252143	3.47528	0.000510316	0.00919664
ENSMUSG00000041046	Ramp3	56089	525.941	-0.484973	0.139571	-3.47475	0.000511322	0.00920819
ENSMUSG00000058446	Znrf2	387524	1051.01	0.162532	0.0467951	3.47327	0.000514158	0.00925263
ENSMUSG00000032431	Crtap	56693	189.512	0.280036	0.0807114	3.4696	0.000521243	0.00937344
ENSMUSG00000026471	Mr1	15064	262.636	0.284647	0.082056	3.46894	0.000522522	0.00938305
ENSMUSG00000050370	Ch25h	12642	23.6917	1.50303	0.433272	3.46903	0.000522346	0.00938305
ENSMUSG00000026353	Ubxn4	67812	2930.45	0.099229	0.0286079	3.46858	0.000523213	0.00938877
ENSMUSG00000027834	Serpini1	20713	10377.5	-0.296296	0.0854579	-3.46716	0.000525998	0.00943203
ENSMUSG00000038167	Plekhg6	213522	26.1016	0.582395	0.167989	3.46686	0.000526569	0.00943555
ENSMUSG00000032508	Myd88	17874	157.661	0.330592	0.0953639	3.46663	0.000527021	0.00943694
ENSMUSG00000062038	Gm10108	670717	805.75	-0.2699	0.0779132	-3.46411	0.000531981	0.00951898
ENSMUSG00000042826	Fgf11	14166	1164.41	-0.172287	0.0497432	-3.46353	0.000533128	0.00953274
ENSMUSG00000028563	Tm2d1	94043	1041.33	-0.204369	0.0590166	-3.4629	0.000534379	0.00954832
ENSMUSG00000005360	Slc1a3	20512	17965.2	0.177869	0.0514139	3.45955	0.00054107	0.00965786
ENSMUSG00000024818	Slc25a45	107375	169.041	0.343417	0.0992747	3.45926	0.000541659	0.00965786
ENSMUSG00000025340	Rabgef1	56715	1495.89	-0.121493	0.0351208	-3.45929	0.000541599	0.00965786
ENSMUSG00000004933	Matk	17179	7323.41	-0.286369	0.082799	-3.4586	0.00054299	0.00966791
ENSMUSG00000026238	Ptma	19231	5474.76	-0.22896	0.0661998	-3.45862	0.000542949	0.00966791
ENSMUSG00000035900	Gramd4	223752	1983.59	-0.18441	0.0533255	-3.45819	0.000543822	0.00967588
ENSMUSG00000062296	Trank1	320429	22888.3	-0.220214	0.0637025	-3.4569	0.000546419	0.00971523
ENSMUSG00000030088	Aldh1l1	107747	2034.69	0.231728	0.067064	3.45532	0.000549631	0.00976545
ENSMUSG00000038390	Gpr162	14788	8062.07	-0.183876	0.0532333	-3.45415	0.000552028	0.00980111
ENSMUSG00000030522	Mtmr10	233315	904.908	0.180587	0.0522901	3.45356	0.000553236	0.00981566
ENSMUSG00000042622	Maff	17133	75.1615	0.623339	0.180547	3.45251	0.000555399	0.00984709
ENSMUSG00000027695	Pld1	18805	441.79	0.229741	0.0665654	3.45136	0.000557764	0.00988207
ENSMUSG00000027296	Itpka	228550	4630.04	-0.305048	0.0884078	-3.45047	0.000559616	0.00990791
ENSMUSG00000031657	Heatr3	234549	1333.13	-0.128466	0.0372571	-3.44808	0.000564579	0.00998877
ENSMUSG00000030403	Vasp	22323	460.082	0.192797	0.0559283	3.44722	0.000566378	0.0100068
ENSMUSG00000086513	9130208D14Rik	77700	22.432	0.815023	0.236429	3.44722	0.000566395	0.0100068
ENSMUSG00000072621	Slfn10-ps	237887	4.75108	1.07631	0.312321	3.44616	0.000568614	0.010032
ENSMUSG00000073633	Fbxo36	66153	105.7	0.276203	0.0801447	3.4463	0.000568322	0.010032
ENSMUSG00000028163	Nfkb1	18033	811.146	0.151617	0.0440057	3.44538	0.000570247	0.0100537
ENSMUSG00000072620	Slfn2	20556	54.2444	0.641583	0.186265	3.44446	0.000572208	0.0100813
ENSMUSG00000074508	Gm10706	100038437	5.06754	-1.83947	0.534113	-3.44396	0.000573256	0.0100927
ENSMUSG00000029359	Tesc	57816	1430.98	-0.294017	0.0854435	-3.44108	0.000579408	0.0101867
ENSMUSG00000096862	Gm13301	101056185	12.4017	-1.85587	0.539578	-3.43949	0.000582818	0.0102324
ENSMUSG00000028995	Fam126a	84652	1077.52	0.202638	0.058933	3.43844	0.000585067	0.0102648
ENSMUSG00000058290	Espl1	105988	62.651	0.336462	0.0978958	3.43695	0.000588315	0.0103145
ENSMUSG00000040543	Pitpnm3	327958	5108.42	-0.235643	0.068587	-3.43568	0.00059107	0.0103557
ENSMUSG00000029797	Sspo	243369	241.809	0.865633	0.252002	3.43503	0.000592491	0.0103589
ENSMUSG00000054204	Alkal2	100294583	28.9965	-0.647297	0.18843	-3.43522	0.000592078	0.0103589
ENSMUSG00000060445	Sycp2	320558	172.063	-0.424622	0.123609	-3.4352	0.00059211	0.0103589
ENSMUSG00000021303	Gng4	14706	2193.84	-0.374819	0.109137	-3.43438	0.000593907	0.0103765
ENSMUSG00000038552	Fndc4	64339	3579.99	-0.188959	0.0550434	-3.43291	0.000597137	0.0104185
ENSMUSG00000027708	Dcun1d1	114893	1352.72	-0.234687	0.0683734	-3.43244	0.000598179	0.0104294
ENSMUSG00000021109	Hif1a	15251	3204.46	0.182204	0.053086	3.43223	0.000598633	0.0104301
ENSMUSG00000084845	Tmem240	381582	1668.5	-0.21344	0.062248	-3.42887	0.000606107	0.0105458
ENSMUSG00000028197	Col24a1	71355	406.271	-0.516768	0.150863	-3.42541	0.000613876	0.0106645
ENSMUSG00000031483	Erlin2	244373	2184.39	0.155551	0.0454129	3.42526	0.000614202	0.0106645
ENSMUSG00000031841	Cdh13	12554	2966.3	0.240956	0.0703544	3.42489	0.000615048	0.010671
ENSMUSG00000054509	Parp4	328417	337.009	0.266471	0.0778081	3.42472	0.000615424	0.010671
ENSMUSG00000009013	Dynll1	56455	6783.33	-0.204591	0.0597481	-3.42422	0.000616556	0.0106833
ENSMUSG00000092471	Cyp21a2-ps	632302	5.48057	1.55114	0.453218	3.4225	0.000620476	0.0107438
ENSMUSG00000019979	Apaf1	11783	787.448	0.232935	0.0681051	3.42022	0.000625698	0.0108268
ENSMUSG00000033335	Dnm2	13430	2415.09	0.169493	0.0495626	3.41978	0.000626712	0.0108369
ENSMUSG00000005803	Sqor	59010	192.837	0.319442	0.0934208	3.41939	0.000627612	0.0108373
ENSMUSG00000021071	Trim9	94090	10285.9	-0.186745	0.0546164	-3.41921	0.000628024	0.0108373
ENSMUSG00000097039	Pvt1	19296	314.663	0.211981	0.0619965	3.41923	0.000627977	0.0108373
ENSMUSG00000041075	Fzd7	14369	398.666	0.292294	0.0855006	3.41862	0.000629393	0.0108535
ENSMUSG00000037428	Vgf	381677	8108.85	-0.449717	0.131592	-3.41752	0.000631948	0.0108901
ENSMUSG00000023022	Lima1	65970	466.886	0.264447	0.0774108	3.41615	0.000635144	0.0109377
ENSMUSG00000025083	Afap1l2	226250	354.25	0.271521	0.0795137	3.41477	0.000638351	0.0109854
ENSMUSG00000020376	Rnf130	59044	1549.38	0.16422	0.0481087	3.41352	0.000641305	0.0110287
ENSMUSG00000039640	Mrpl12	56282	753.541	-0.340944	0.0999097	-3.41252	0.000643656	0.0110616
ENSMUSG00000031098	Syt8	55925	1.88202	1.60453	0.470229	3.41223	0.000644331	0.0110656
ENSMUSG00000022013	Dnajc15	66148	888.601	-0.208279	0.0610552	-3.41133	0.00064647	0.0110948
ENSMUSG00000029875	Ccdc184	239650	985.389	-0.307912	0.0902755	-3.4108	0.000647721	0.0111087
ENSMUSG00000005043	Sgsh	27029	289.099	0.321566	0.0943038	3.40989	0.000649881	0.0111382
ENSMUSG00000029307	Dmp1	13406	286.634	-0.386013	0.113219	-3.40944	0.000650959	0.0111399
ENSMUSG00000029632	Ndufa4	17992	7579.88	-0.319315	0.0936601	-3.4093	0.000651309	0.0111399
ENSMUSG00000050050	Ccdc158	320696	35.0682	0.460598	0.13509	3.40956	0.000650679	0.0111399
ENSMUSG00000044667	Plppr4	229791	8799.36	-0.221445	0.0649616	-3.40886	0.000652338	0.0111499
ENSMUSG00000022090	Pdlim2	213019	379.2	0.425434	0.124824	3.40827	0.000653773	0.0111669
ENSMUSG00000009545	Kcnq1	16535	38.7256	0.455599	0.133726	3.40695	0.000656932	0.01121
ENSMUSG00000042978	Sbk1	104175	2811.27	-0.269608	0.0791371	-3.40684	0.000657185	0.01121
ENSMUSG00000020258	Glyctk	235582	99.5755	-0.306532	0.089984	-3.40652	0.000657967	0.0112157
ENSMUSG00000025008	Tctn3	67590	1129.54	-0.123203	0.0361803	-3.40525	0.000661029	0.0112527
ENSMUSG00000032965	Ift57	73916	1195.95	-0.175186	0.0514448	-3.40532	0.000660862	0.0112527
ENSMUSG00000049988	Lrrc25	211228	24.8697	0.644243	0.189255	3.4041	0.000663825	0.0112927
ENSMUSG00000031231	Cox7b	66142	4539.65	-0.274083	0.0806156	-3.39988	0.000674166	0.0114608
ENSMUSG00000055485	Soga1	320706	1676.6	0.343963	0.101182	3.39944	0.00067525	0.0114715
ENSMUSG00000033039	Micall1	27008	1368.41	0.213626	0.0628529	3.39882	0.000676773	0.0114896
ENSMUSG00000094335	Igkv1-117	16098	2.30437	3.62122	1.06552	3.39856	0.000677418	0.0114928
ENSMUSG00000050074	Spink8	78709	135.819	-0.434347	0.127913	-3.39564	0.000684676	0.0116082
ENSMUSG00000024013	Fgd2	26382	299.496	0.345638	0.101832	3.3942	0.000688285	0.0116615
ENSMUSG00000020707	Rnf135	71956	155.281	0.249498	0.073586	3.39056	0.000697497	0.0118017
ENSMUSG00000085813	Gm15870	102637589	7.12312	-1.20151	0.354409	-3.39017	0.000698496	0.0118107
ENSMUSG00000063628	Gm7665	665509	44.7165	0.557489	0.164453	3.38995	0.000699044	0.011812
ENSMUSG00000028559	Osbpl9	100273	2537.78	0.104376	0.0307947	3.38942	0.000700398	0.011827
ENSMUSG00000002908	Kcnn1	84036	724.323	-0.207882	0.0613366	-3.38921	0.000700951	0.0118284
ENSMUSG00000029313	Aff1	17355	986.206	0.311255	0.0919609	3.38465	0.000712701	0.0120186
ENSMUSG00000029185	Fam114a1	68303	253.174	0.244752	0.0723322	3.38372	0.000715106	0.012043
ENSMUSG00000037742	Eef1a1	13627	54256.6	0.160205	0.0473442	3.38384	0.000714807	0.012043
ENSMUSG00000078954	Arhgap8	73167	6.30375	0.939771	0.277749	3.38353	0.000715601	0.0120433
ENSMUSG00000020176	Grb10	14783	2885.3	0.246028	0.0727926	3.37984	0.000725272	0.0121817
ENSMUSG00000029413	Naaa	67111	922.244	0.321855	0.0952239	3.37998	0.000724909	0.0121817
ENSMUSG00000044155	Lsm8	76522	675.309	-0.266542	0.0788618	-3.37987	0.000725202	0.0121817
ENSMUSG00000036492	Rnf39	386454	173.847	-0.398078	0.117909	-3.37615	0.000735071	0.012338
ENSMUSG00000023571	C1qtnf12	67389	406.411	-0.331801	0.0982893	-3.37576	0.000736121	0.0123474
ENSMUSG00000030541	Idh2	269951	1366.8	0.200261	0.0593414	3.37473	0.00073887	0.0123853
ENSMUSG00000029337	Fgf5	14176	96.8493	-0.302463	0.0896454	-3.374	0.000740851	0.0124102
ENSMUSG00000045876	Pcdhb8	93879	206.989	-0.367061	0.108851	-3.37213	0.000745888	0.0124863
ENSMUSG00000035329	Fbxo33	70611	2162.47	-0.202504	0.0600558	-3.37193	0.000746443	0.0124873
ENSMUSG00000030688	Stard10	56018	1817.51	-0.314308	0.0932394	-3.37097	0.000749029	0.0125222
ENSMUSG00000056078	Lipm	78753	4.8522	-1.76538	0.523794	-3.37038	0.000750651	0.012541
ENSMUSG00000028557	Rnf11	29864	10445	-0.152647	0.045303	-3.36948	0.00075311	0.0125738
ENSMUSG00000024413	Npc1	18145	2448.63	0.202826	0.0602135	3.36845	0.000755932	0.0126125
ENSMUSG00000026643	Nmt2	18108	4645.97	-0.132737	0.0394394	-3.36558	0.00076382	0.0127357
ENSMUSG00000036904	Fzd8	14370	159.47	0.270426	0.0804251	3.36246	0.000772527	0.0128724
ENSMUSG00000038705	Gmeb2	229004	977.585	-0.13646	0.0405983	-3.36122	0.000775989	0.0129215
ENSMUSG00000049755	Zfp672	319475	1441.65	-0.142206	0.0423163	-3.36055	0.000777879	0.0129444
ENSMUSG00000040363	Bcor	71458	1118.94	-0.272021	0.0809655	-3.35971	0.000780236	0.0129751
ENSMUSG00000010307	Tmem86a	67893	603.668	0.251972	0.0751115	3.35464	0.000794695	0.0132068
ENSMUSG00000027187	Cat	12359	1493.63	0.199492	0.0594716	3.35441	0.00079533	0.0132087
ENSMUSG00000020440	Arf5	11844	3855.28	-0.255899	0.0763042	-3.35366	0.000797492	0.0132358
ENSMUSG00000104291	A130071D04Rik	320791	2.56307	1.50533	0.448917	3.35325	0.000798691	0.013247
ENSMUSG00000031903	Pla2g15	192654	1189.88	0.185922	0.0554677	3.3519	0.000802603	0.0133031
ENSMUSG00000039911	Spsb1	74646	537.845	0.296405	0.088528	3.34815	0.000813523	0.0134753
ENSMUSG00000004891	Nes	18008	513.868	0.364649	0.10896	3.34665	0.000817958	0.0135319
ENSMUSG00000031626	Sorbs2	234214	7394.62	-0.207136	0.0618941	-3.34663	0.000818016	0.0135319
ENSMUSG00000014633	Cmc2	66531	356.433	-0.196988	0.0588719	-3.34604	0.000819734	0.0135514
ENSMUSG00000058979	Hdhd5	214932	1388.5	-0.180352	0.0539319	-3.34407	0.000825576	0.0136301
ENSMUSG00000027893	Ahcyl1	229709	15997.8	-0.101769	0.0304501	-3.34217	0.000831276	0.0137079
ENSMUSG00000032812	Arap1	69710	1050.71	0.239287	0.0716011	3.34195	0.000831921	0.0137079
ENSMUSG00000058586	Serhl	68607	89.4157	0.293118	0.0877049	3.34209	0.00083149	0.0137079
ENSMUSG00000020173	Cobl	12808	3860.81	-0.2769	0.0828684	-3.34144	0.000833444	0.013724
ENSMUSG00000000440	Pparg	19016	127.242	-0.359317	0.107598	-3.33945	0.000839442	0.0138138
ENSMUSG00000032640	Chsy1	269941	220.333	-0.220998	0.0661892	-3.33889	0.000841143	0.0138327
ENSMUSG00000027111	Itga6	16403	941.96	0.271856	0.0814465	3.33785	0.000844305	0.0138666
ENSMUSG00000048978	Nrsn1	22360	16222.2	-0.152395	0.0456551	-3.33797	0.000843915	0.0138666
ENSMUSG00000003545	Fosb	14282	620.587	-0.576035	0.172588	-3.33763	0.000844962	0.0138684
ENSMUSG00000019055	Plod1	18822	796.483	0.238165	0.0713762	3.33675	0.00084763	0.0139031
ENSMUSG00000035007	Rundc1	217201	1875.06	-0.187109	0.0561053	-3.33495	0.000853135	0.0139843
ENSMUSG00000073155	1810058I24Rik	67705	669.065	0.223079	0.0669117	3.33393	0.000856289	0.0140187
ENSMUSG00000086006	Gm13293	100503147	97.8075	0.460042	0.137989	3.33391	0.000856345	0.0140187
ENSMUSG00000046480	Scn4b	399548	8521.65	-0.404619	0.121565	-3.32841	0.000873422	0.014289
ENSMUSG00000020897	Aurkb	20877	10.5489	0.767133	0.230575	3.32704	0.000877728	0.0143501
ENSMUSG00000005107	Slc2a9	117591	51.2648	0.380591	0.114424	3.32615	0.000880542	0.0143868
ENSMUSG00000095779	Gm2163	100039331	39.3934	-1.5565	0.468073	-3.32533	0.000883125	0.0144196
ENSMUSG00000024421	Lama3	16774	371.735	-0.343953	0.103481	-3.32383	0.000887891	0.014488
ENSMUSG00000085609	1700016P03Rik	668604	245.102	-0.876489	0.263728	-3.32346	0.000889083	0.0144981
ENSMUSG00000036875	Dna2	327762	116.899	0.281445	0.0847292	3.3217	0.000894721	0.0145712
ENSMUSG00000045980	Tmem104	320534	833.398	0.212943	0.0641049	3.32179	0.000894404	0.0145712
ENSMUSG00000073535	Gm5532	433367	10.9829	0.764571	0.230227	3.32094	0.000897154	0.0146014
ENSMUSG00000031799	Tpm4	326618	875.29	0.197111	0.0593704	3.32003	0.000900091	0.0146303
ENSMUSG00000084010	Gm13302	100504537	27.4547	-1.6839	0.50718	-3.32012	0.000899803	0.0146303
ENSMUSG00000046245	Pilra	231805	15.89	0.785414	0.236623	3.31926	0.000902573	0.0146611
ENSMUSG00000031077	Fadd	14082	100.642	0.287571	0.0866723	3.31791	0.000906937	0.0147225
ENSMUSG00000014195	Dnajc7	56354	5098.28	-0.0937596	0.0282636	-3.31732	0.000908856	0.0147442
ENSMUSG00000028273	Pdlim5	56376	1245.08	0.187546	0.056561	3.31583	0.000913727	0.0148137
ENSMUSG00000005699	Pard6a	56513	738.762	-0.26786	0.0807992	-3.31514	0.000915983	0.0148407
ENSMUSG00000038290	Smg6	103677	2262.19	0.130515	0.0393735	3.3148	0.000917073	0.0148488
ENSMUSG00000031274	Col4a5	12830	264.532	0.389451	0.117579	3.31224	0.000925508	0.0149519
ENSMUSG00000032849	Abcc4	239273	469.689	0.324038	0.0978268	3.31237	0.000925095	0.0149519
ENSMUSG00000035681	Kcnc2	268345	4781.35	-0.213487	0.0644558	-3.31215	0.000925814	0.0149519
ENSMUSG00000059475	Zfp426	235028	1081.14	-0.158596	0.0478771	-3.31258	0.000924403	0.0149519
ENSMUSG00000000838	Fmr1	14265	3459.73	-0.197898	0.0597629	-3.31139	0.000928341	0.0149639
ENSMUSG00000015112	Slc25a13	50799	165.525	0.30348	0.0916436	3.31152	0.000927901	0.0149639
ENSMUSG00000030447	Cyfip1	20430	3373.65	0.192258	0.0580571	3.31154	0.000927848	0.0149639
ENSMUSG00000083929	Gm10600	100042472	79.1104	-1.91506	0.57837	-3.31114	0.000929165	0.0149676
ENSMUSG00000044150	Bclaf3	382252	507.986	-0.192638	0.0582113	-3.30928	0.00093536	0.0150578
ENSMUSG00000045350	Fam186a	72277	8.79992	1.06895	0.323144	3.30797	0.000939741	0.0151187
ENSMUSG00000028517	Plpp3	67916	8651.89	0.174469	0.0527671	3.30639	0.000945054	0.0151944
ENSMUSG00000031283	Chrdl1	83453	616.804	-0.363471	0.109956	-3.3056	0.000947748	0.015228
ENSMUSG00000031608	Galnt7	108150	707.265	0.231653	0.0701052	3.30437	0.000951901	0.015285
ENSMUSG00000038843	Gcnt1	14537	265.974	0.583277	0.176647	3.30194	0.000960177	0.0154081
ENSMUSG00000058454	Dhcr7	13360	1272.78	0.212895	0.0645021	3.30059	0.000964816	0.0154727
ENSMUSG00000027776	Il12a	16159	46.777	-0.519585	0.157436	-3.3003	0.000965815	0.0154789
ENSMUSG00000026840	Lamc3	23928	240.253	0.484997	0.147029	3.29864	0.000971549	0.0155411
ENSMUSG00000096271	Ccl21c	65956	2.63674	-5.22969	1.58535	-3.29876	0.000971132	0.0155411
ENSMUSG00000073492	Gm10521	100038548	21.7612	0.64194	0.19466	3.29775	0.000974619	0.0155803
ENSMUSG00000042476	Abcb4	18670	280.79	0.213898	0.0648733	3.29717	0.000976636	0.0156026
ENSMUSG00000037204	Atg101	68118	953.649	-0.259426	0.0786881	-3.2969	0.000977598	0.0156081
ENSMUSG00000031497	Tnfsf13b	24099	41.1022	0.449544	0.136399	3.29579	0.000981454	0.0156598
ENSMUSG00000018736	Ndel1	83431	3325.69	-0.166205	0.0504473	-3.29463	0.000985527	0.0156949
ENSMUSG00000098087	Gm17750	553095	70.7348	-0.500759	0.151985	-3.29479	0.00098496	0.0156949
ENSMUSG00000031536	Polb	18970	1427.36	-0.191991	0.0583243	-3.29178	0.000995561	0.0158447
ENSMUSG00000020349	Ppp2ca	19052	11882	-0.14601	0.0443616	-3.29135	0.000997063	0.0158486
ENSMUSG00000033450	Tagap	72536	113.93	0.724878	0.220229	3.29147	0.000996644	0.0158486
ENSMUSG00000032349	Elovl5	68801	3126.2	0.18903	0.0574387	3.29099	0.00099834	0.0158589
ENSMUSG00000045318	Adra2c	11553	824.55	-0.277229	0.0842489	-3.29059	0.000999774	0.0158716
ENSMUSG00000034059	Ypel4	241525	2745.77	-0.19227	0.058488	-3.28734	0.00101138	0.0160459
ENSMUSG00000033082	Clec1a	243653	39.6429	0.495639	0.150791	3.28692	0.0010129	0.0160496
ENSMUSG00000033590	Myo5c	208943	321.048	-0.334041	0.10164	-3.2865	0.00101439	0.0160632
ENSMUSG00000032251	Irak1bp1	65099	722.188	-0.179224	0.0545474	-3.28565	0.00101747	0.0160917
ENSMUSG00000049999	Ppp1r3d	228966	305.735	-0.186022	0.0566137	-3.28581	0.00101689	0.0160917
ENSMUSG00000003559	As3mt	57344	507.934	0.247718	0.0754015	3.28532	0.00101868	0.0160973
ENSMUSG00000009291	Pttg1ip	108705	2644.96	0.138719	0.0422256	3.2852	0.0010191	0.0160973
ENSMUSG00000028514	Usp24	329908	5018.57	0.148163	0.0451104	3.28446	0.00102179	0.0161297
ENSMUSG00000021759	Plpp1	19012	650.956	0.183102	0.0557788	3.28264	0.00102838	0.0162236
ENSMUSG00000102817	Gm6185	620839	13.8336	0.61299	0.1868	3.28153	0.00103245	0.0162775
ENSMUSG00000094483	Purb	19291	21450.6	-0.177539	0.0541091	-3.28113	0.00103391	0.0162903
ENSMUSG00000007480	Mc5r	17203	12.9059	0.75925	0.231481	3.27997	0.00103818	0.0163474
ENSMUSG00000025933	Tmem14a	75712	1181.7	-0.247371	0.0754334	-3.27933	0.00104053	0.0163742
ENSMUSG00000000531	Grasp	56149	1350.45	-0.256218	0.0781915	-3.2768	0.00104991	0.016506
ENSMUSG00000024027	Glp1r	14652	56.9753	0.659547	0.201306	3.27634	0.00105161	0.016506
ENSMUSG00000024525	Impa2	114663	168.354	-0.234548	0.0715909	-3.27623	0.00105202	0.016506
ENSMUSG00000029641	Rasl11a	68895	110.121	-0.384779	0.117451	-3.27608	0.00105258	0.016506
ENSMUSG00000046808	Atp10d	231287	235.383	0.280526	0.0856302	3.27601	0.00105284	0.016506
ENSMUSG00000058952	Cfi	12630	4.10759	1.13822	0.347401	3.27638	0.00105147	0.016506
ENSMUSG00000024749	Tmc1	13409	13.1938	-0.879946	0.268907	-3.2723	0.00106675	0.0167034
ENSMUSG00000027641	Rbl1	19650	106.004	0.326644	0.099831	3.27197	0.00106801	0.0167127
ENSMUSG00000018500	Adora2b	11541	155.746	0.254861	0.0779197	3.27081	0.00107238	0.0167707
ENSMUSG00000020953	Coch	12810	1201.64	-0.285142	0.0872087	-3.26965	0.00107682	0.0168192
ENSMUSG00000026495	Efcab2	68226	851.375	0.178431	0.0546224	3.26663	0.00108835	0.0169578
ENSMUSG00000033209	Ttc28	209683	921.382	0.26358	0.0806791	3.26701	0.00108689	0.0169578
ENSMUSG00000047428	Dlk2	106565	1315.18	-0.280243	0.0857898	-3.26662	0.00108839	0.0169578
ENSMUSG00000048001	Hes5	15208	259.88	-0.456459	0.139724	-3.26686	0.00108748	0.0169578
ENSMUSG00000028962	Slc4a2	20535	1152.49	0.186246	0.057079	3.26295	0.0011026	0.0171687
ENSMUSG00000020844	Nxn	18230	495.885	0.288366	0.0883936	3.2623	0.00110514	0.0171869
ENSMUSG00000072487	Mroh5	268816	88.6669	0.331505	0.101616	3.26232	0.00110504	0.0171869
ENSMUSG00000025203	Scd2	20250	57670.3	0.166128	0.0509267	3.26209	0.00110592	0.0171885
ENSMUSG00000040459	Arglu1	234023	4223.96	-0.186546	0.0572094	-3.26075	0.00111116	0.0172593
ENSMUSG00000096936	Gm3510	100041781	216.839	-0.324272	0.0994686	-3.26005	0.00111394	0.0172918
ENSMUSG00000019235	Rps6kl1	238323	1743.47	-0.209431	0.0642607	-3.25909	0.00111772	0.0173397
ENSMUSG00000048376	F2r	14062	332.832	0.338343	0.103852	3.25794	0.00112225	0.0173887
ENSMUSG00000051378	Kif18b	70218	7.08491	0.972999	0.298653	3.25796	0.00112217	0.0173887
ENSMUSG00000053560	Ier2	15936	293.763	-0.55613	0.170714	-3.25767	0.0011233	0.0173942
ENSMUSG00000029071	Dvl1	13542	4426.91	-0.193463	0.0594351	-3.25503	0.0011338	0.017546
ENSMUSG00000047443	Erfe	227358	20.8273	-0.670192	0.205911	-3.25477	0.00113484	0.0175514
ENSMUSG00000009555	Cdk9	107951	3520.1	-0.201007	0.0618385	-3.25052	0.00115194	0.017794
ENSMUSG00000014980	Tsen15	66637	758.793	-0.130321	0.0400919	-3.25056	0.00115179	0.017794
ENSMUSG00000028125	Abca4	11304	255.442	0.317075	0.0975526	3.2503	0.00115283	0.0177968
ENSMUSG00000026205	Slc23a3	22626	27.1023	-0.780143	0.240099	-3.24926	0.00115707	0.0178403
ENSMUSG00000027827	Kcnab1	16497	4204.71	-0.245681	0.0756105	-3.24929	0.00115692	0.0178403
ENSMUSG00000063694	Cycs	13063	643.483	-0.31184	0.0960008	-3.24831	0.00116093	0.017889
ENSMUSG00000034445	Cyb561a3	225912	238.952	0.237035	0.0730457	3.24503	0.00117439	0.0180854
ENSMUSG00000050373	Snx21	101113	1475.65	-0.181341	0.0559103	-3.24343	0.00118101	0.0181761
ENSMUSG00000017376	Nlk	18099	4559.83	-0.209705	0.064692	-3.24159	0.00118864	0.0182786
ENSMUSG00000032254	Kif23	71819	46.4061	-0.528414	0.163026	-3.24129	0.00118991	0.0182786
ENSMUSG00000044461	Shisa2	219134	184.078	-0.319486	0.0985703	-3.2412	0.00119029	0.0182786
ENSMUSG00000015165	Hnrnpl	15388	9806.3	-0.0935373	0.0288673	-3.24026	0.00119422	0.0183124
ENSMUSG00000091264	Smim13	108934	10381.1	-0.153835	0.0474744	-3.24038	0.00119369	0.0183124
ENSMUSG00000032388	Spg21	27965	1242.57	0.165848	0.0511924	3.23971	0.00119653	0.0183339
ENSMUSG00000033805	Ephx4	384214	1170.38	-0.219096	0.0676311	-3.23958	0.00119708	0.0183339
ENSMUSG00000039899	Fgl2	14190	166.99	0.545516	0.16846	3.23826	0.00120262	0.0184075
ENSMUSG00000016758	Bik	12124	4.17266	0.960975	0.29686	3.23714	0.00120735	0.0184687
ENSMUSG00000035686	Thrsp	21835	449.167	0.384608	0.118824	3.23678	0.00120887	0.0184807
ENSMUSG00000063229	Ldha	16828	9521.91	-0.259077	0.0801087	-3.23407	0.0012204	0.0186456
ENSMUSG00000021290	Atp5mpl	70257	2618.15	-0.283355	0.0876437	-3.23303	0.00122483	0.018702
ENSMUSG00000037104	Socs5	56468	5224.19	-0.13873	0.0429133	-3.23281	0.00122581	0.0187056
ENSMUSG00000025213	Kazald1	107250	216.134	-0.276955	0.0857265	-3.23069	0.00123494	0.0188335
ENSMUSG00000058396	Gpr182	11536	128.012	0.454027	0.140591	3.22942	0.00124041	0.0189055
ENSMUSG00000091542	Gm17167	102640144	65.7685	-1.03067	0.319206	-3.22886	0.00124283	0.018931
ENSMUSG00000003123	Lipe	16890	456.26	0.22473	0.0696634	3.22594	0.00125558	0.0191137
ENSMUSG00000025154	Arhgap19	71085	227.208	0.206233	0.0639651	3.22415	0.00126348	0.0192223
ENSMUSG00000061119	Prcp	72461	479.451	0.235616	0.0730946	3.22344	0.0012666	0.0192582
ENSMUSG00000032750	Gab3	210710	58.3786	0.346007	0.107377	3.22237	0.00127135	0.0193187
ENSMUSG00000081953	Gm12435	100417846	113.227	0.301029	0.093428	3.22204	0.00127282	0.0193294
ENSMUSG00000003070	Efna2	13637	200.679	-0.209673	0.0650915	-3.2212	0.00127657	0.0193746
ENSMUSG00000001131	Timp1	21857	84.4792	0.503106	0.15624	3.22009	0.0012815	0.0194073
ENSMUSG00000038268	Ovca2	246257	382.93	-0.420343	0.13054	-3.22002	0.00128181	0.0194073
ENSMUSG00000039908	Slc26a11	268512	267.413	0.266275	0.0826885	3.22022	0.00128093	0.0194073
ENSMUSG00000084347	Akt2-ps	111116	176.836	-0.291914	0.0907749	-3.21579	0.00130084	0.0196837
ENSMUSG00000038507	Parp12	243771	479.345	0.19827	0.0616605	3.21551	0.00130214	0.0196915
ENSMUSG00000097174	Gm4890	234479	22.1072	0.501147	0.155916	3.2142	0.00130808	0.0197695
ENSMUSG00000039176	Polg	18975	2515.45	-0.13536	0.0421224	-3.21349	0.00131131	0.0198065
ENSMUSG00000097440	Gm6277	621998	113.528	0.266716	0.0830089	3.2131	0.00131312	0.0198219
ENSMUSG00000039217	Il18	16173	519.339	-0.250263	0.0779052	-3.21241	0.00131626	0.0198573
ENSMUSG00000001700	Gramd3	107022	577.65	-0.215718	0.0672071	-3.20974	0.00132853	0.0199947
ENSMUSG00000033998	Kcnk1	16525	2639.88	-0.257034	0.0800784	-3.20977	0.0013284	0.0199947
ENSMUSG00000041479	Syt15	319508	58.7857	0.462864	0.144197	3.20995	0.0013276	0.0199947
ENSMUSG00000069833	Ahnak	66395	2225.82	0.473487	0.147495	3.21019	0.00132647	0.0199947
ENSMUSG00000090223	Pcp4	18546	996.421	-0.481226	0.1501	-3.20603	0.0013458	0.0202424
ENSMUSG00000019952	Poc1b	382406	276.114	0.157737	0.0492035	3.20581	0.00134682	0.0202456
ENSMUSG00000052821	Cysltr1	58861	33.9848	0.526046	0.164173	3.20422	0.00135428	0.0203457
ENSMUSG00000041849	Card6	239319	93.2309	0.27806	0.0867884	3.20388	0.00135588	0.0203575
ENSMUSG00000024566	Atp9b	50771	2953.19	-0.0898672	0.0280652	-3.20209	0.00136434	0.0204724
ENSMUSG00000031697	Orc6	56452	753.474	-0.190302	0.059451	-3.20099	0.00136955	0.0205301
ENSMUSG00000037613	Tnfrsf23	79201	55.8699	0.336397	0.105093	3.20094	0.00136981	0.0205301
ENSMUSG00000047904	Sstr2	20606	600.48	-0.394397	0.123232	-3.20045	0.00137215	0.0205528
ENSMUSG00000020818	Mfsd11	69900	1394.5	0.113131	0.0353639	3.19905	0.00137882	0.0206237
ENSMUSG00000036480	Prss56	69453	25.208	-0.94923	0.296733	-3.19894	0.00137933	0.0206237
ENSMUSG00000027384	Ndufaf5	69487	1087.37	-0.15657	0.0490354	-3.193	0.00140802	0.0210155
ENSMUSG00000051498	Tlr6	21899	25.6061	0.647796	0.20288	3.193	0.00140804	0.0210155
ENSMUSG00000069171	Nr2f1	13865	2374.48	-0.185555	0.05811	-3.19317	0.00140721	0.0210155
ENSMUSG00000021711	Trappc13	66975	2956.05	-0.166122	0.0520303	-3.19278	0.00140909	0.0210187
ENSMUSG00000027394	Ttl	69737	2986.75	-0.158638	0.0496985	-3.19201	0.00141286	0.0210625
ENSMUSG00000033952	Aspm	12316	24.9875	0.536086	0.168017	3.19067	0.00141946	0.0211483
ENSMUSG00000070953	Rabepk	227746	866.65	-0.147766	0.0463237	-3.18986	0.0014234	0.0211946
ENSMUSG00000036840	Siah1a	20437	985.184	-0.161153	0.0505436	-3.1884	0.00143061	0.0212893
ENSMUSG00000042116	Vwa1	246228	648.193	0.258473	0.0810795	3.18789	0.00143314	0.0213144
ENSMUSG00000030590	Fam98c	73833	340.746	-0.244303	0.0766404	-3.18766	0.0014343	0.0213191
ENSMUSG00000036931	Nfkbid	243910	140.61	-0.324948	0.101981	-3.18636	0.00144077	0.0213774
ENSMUSG00000057762	Gm6169	620648	92.7438	0.403619	0.126671	3.18636	0.00144077	0.0213774
ENSMUSG00000006235	Epor	13857	246.338	-0.293075	0.0920169	-3.18501	0.00144751	0.0214521
ENSMUSG00000032690	Oas2	246728	42.7021	0.671433	0.2108	3.18517	0.00144671	0.0214521
ENSMUSG00000054459	Vsnl1	26950	19275.5	-0.217076	0.0682207	-3.18197	0.00146275	0.0216652
ENSMUSG00000031924	Cyb5b	66427	6839.53	0.12	0.0377246	3.18094	0.00146798	0.0216937
ENSMUSG00000050947	Amigo1	229715	5060.74	-0.124982	0.039289	-3.1811	0.00146719	0.0216937
ENSMUSG00000052135	Foxo6	329934	473.098	-0.329937	0.103724	-3.18091	0.00146812	0.0216937
ENSMUSG00000094797	Igkv6-15	108022	2.73994	4.12415	1.29645	3.18112	0.00146709	0.0216937
ENSMUSG00000021241	Isca2	74316	793.957	-0.156025	0.0490643	-3.18001	0.0014727	0.0217487
ENSMUSG00000053768	Chchd3	66075	1836.97	-0.153774	0.0483639	-3.17951	0.00147525	0.0217607
ENSMUSG00000062040	Zfp27	22689	724.032	-0.126219	0.0396957	-3.17966	0.00147445	0.0217607
ENSMUSG00000085151	1110018N20Rik	68941	181.216	-0.256731	0.0807724	-3.17846	0.00148061	0.0218271
ENSMUSG00000026564	Dusp27	240892	36.1692	0.528182	0.166185	3.17828	0.0014815	0.0218274
ENSMUSG00000056671	Prelid2	77619	9.61798	0.831597	0.261678	3.17794	0.00148324	0.0218403
ENSMUSG00000070880	Gad1	14415	17006.6	-0.182363	0.0574173	-3.17609	0.00149272	0.0219671
ENSMUSG00000031553	Adam3	11497	3.0774	1.29729	0.408584	3.1751	0.00149786	0.0220298
ENSMUSG00000020806	Rhbdf2	217344	53.5842	0.455651	0.143523	3.17475	0.00149965	0.0220433
ENSMUSG00000022865	Cxadr	13052	1735.78	-0.185087	0.0583283	-3.1732	0.00150769	0.0221486
ENSMUSG00000079164	Tlr5	53791	20.0656	0.563146	0.177479	3.17303	0.00150857	0.0221486
ENSMUSG00000025630	Hprt	15452	5311.73	-0.184839	0.058279	-3.17162	0.00151591	0.0222433
ENSMUSG00000034401	Spata6	67946	178.287	0.25684	0.0809983	3.17094	0.00151948	0.0222828
ENSMUSG00000062168	Ppef1	237178	23.9548	-0.56678	0.178802	-3.16987	0.00152506	0.0223516
ENSMUSG00000019942	Cdk1	12534	11.865	0.80305	0.253358	3.16963	0.00152633	0.0223572
ENSMUSG00000040446	Rprd1a	225283	6281.27	-0.0938161	0.0296001	-3.16946	0.00152725	0.0223577
ENSMUSG00000018509	Cenpv	73139	697.596	-0.17693	0.0558364	-3.16872	0.00153114	0.0223886
ENSMUSG00000027835	Pdcd10	56426	1352.93	-0.260486	0.0822022	-3.16884	0.00153048	0.0223886
ENSMUSG00000042286	Stab1	192187	635.109	0.452095	0.14272	3.16771	0.00153643	0.0224503
ENSMUSG00000056413	Adap1	231821	7016.24	-0.202823	0.0640309	-3.16758	0.00153714	0.0224503
ENSMUSG00000025014	Dntt	21673	6.55383	1.06251	0.335551	3.16647	0.00154299	0.0225227
ENSMUSG00000049303	Syt12	171180	907.357	-0.20768	0.0656376	-3.16404	0.00155595	0.0226987
ENSMUSG00000006476	Nsmf	56876	19078.9	-0.213825	0.0675849	-3.16379	0.00155728	0.0227049
ENSMUSG00000069114	Zbtb10	229055	506.46	-0.208854	0.0660226	-3.16337	0.00155956	0.022725
ENSMUSG00000054612	Mgmt	17314	27.6893	0.494172	0.156255	3.16261	0.00156363	0.0227712
ENSMUSG00000035245	Eogt	101351	1069.25	-0.182896	0.0578393	-3.16214	0.00156617	0.022795
ENSMUSG00000028298	Cga	12640	5.76648	-4.11198	1.30058	-3.16166	0.00156871	0.0228187
ENSMUSG00000081485	Gm12338	654359	3941.52	-0.253676	0.0802544	-3.1609	0.00157282	0.0228654
ENSMUSG00000025451	Paip1	218693	2661.34	-0.180432	0.0570914	-3.1604	0.00157552	0.0228914
ENSMUSG00000028048	Gba	14466	1149.95	0.152574	0.0482811	3.16011	0.00157708	0.0229008
ENSMUSG00000009214	Mymk	66139	10.2902	0.744126	0.235497	3.15982	0.00157869	0.022911
ENSMUSG00000004473	Clec11a	20256	173.332	-0.241655	0.0765115	-3.15842	0.00158629	0.0230081
ENSMUSG00000027016	Zfp385b	241494	1398.41	-0.159546	0.0505242	-3.15782	0.00158952	0.0230417
ENSMUSG00000018470	Kcnab3	16499	2000.32	-0.25845	0.0818492	-3.15764	0.00159054	0.0230432
ENSMUSG00000020083	Fam241b	69894	1129.04	-0.189444	0.0600032	-3.15723	0.00159278	0.0230624
ENSMUSG00000026958	Dpp7	83768	1076.15	0.168662	0.0534444	3.15583	0.00160041	0.0231595
ENSMUSG00000035561	Aldh1b1	72535	347.933	0.208216	0.0659887	3.15532	0.0016032	0.0231865
ENSMUSG00000022472	Desi1	28075	4267.17	-0.163082	0.0516974	-3.15454	0.00160751	0.0232356
ENSMUSG00000052056	Zfp217	228913	181.067	0.249023	0.0789671	3.1535	0.00161324	0.023305
ENSMUSG00000028461	Ccdc107	622404	752.39	-0.256603	0.0813868	-3.15288	0.00161669	0.0233415
ENSMUSG00000097636	Mirt1	381232	96.5988	-0.546768	0.173463	-3.15207	0.00162118	0.0233929
ENSMUSG00000048612	Myof	226101	237.462	0.428903	0.136093	3.15154	0.00162412	0.0234219
ENSMUSG00000071176	Arhgef10	234094	1913.96	0.262637	0.0834679	3.14656	0.00165202	0.0238106
ENSMUSG00000038619	Ensa	56205	12117.9	-0.134806	0.042849	-3.14606	0.00165484	0.0238376
ENSMUSG00000031997	Trpc6	22068	437.141	-0.260843	0.0829362	-3.1451	0.0016603	0.0239027
ENSMUSG00000039670	Oxld1	66431	170.127	-0.329359	0.10484	-3.14154	0.00168064	0.0241816
ENSMUSG00000057346	Apol9a	223672	8.37906	0.749988	0.238747	3.14136	0.00168168	0.0241827
ENSMUSG00000062312	Erbb2	13866	114.706	0.313268	0.0997711	3.13987	0.00169025	0.0242922
ENSMUSG00000025153	Fasn	14104	13150.7	0.227985	0.0726265	3.13915	0.00169439	0.0243287
ENSMUSG00000030095	Tmem43	74122	1436.42	0.142114	0.0452723	3.13909	0.00169473	0.0243287
ENSMUSG00000049882	Vcpkmt	207965	434.028	-0.173251	0.055217	-3.13763	0.00170318	0.0244222
ENSMUSG00000086095	Gm15328	328906	190.876	-0.2914	0.0928707	-3.13769	0.00170283	0.0244222
ENSMUSG00000040525	Cblc	80794	1.84955	1.47693	0.471048	3.13542	0.0017161	0.0245935
ENSMUSG00000020189	Osbpl8	237542	5422.82	-0.243914	0.0778223	-3.13425	0.00172296	0.0246777
ENSMUSG00000039410	Prdm16	70673	480.082	0.248889	0.0794296	3.13346	0.00172759	0.0247301
ENSMUSG00000035764	Fbxo45	268882	2806.61	-0.115218	0.0367969	-3.13119	0.00174097	0.0249075
ENSMUSG00000020777	Acox1	11430	7531.71	0.124585	0.0397934	3.13079	0.00174339	0.0249279
ENSMUSG00000022890	Atp5j	11957	4830.15	-0.213353	0.0681533	-3.13049	0.00174516	0.024939
ENSMUSG00000067818	Myl9	98932	262.846	0.299746	0.0958091	3.12857	0.00175658	0.0250596
ENSMUSG00000070390	Nlrp1b	637515	24.253	0.639759	0.204479	3.12873	0.00175564	0.0250596
ENSMUSG00000085768	Gm13707	102632820	9.73745	0.690391	0.220668	3.12864	0.0017562	0.0250596
ENSMUSG00000029600	Rita1	100764	704.436	-0.221076	0.0706802	-3.12784	0.00176098	0.0251082
ENSMUSG00000001794	Capns1	12336	5511.77	0.209759	0.06711	3.1256	0.0017744	0.0252853
ENSMUSG00000064210	Ano6	105722	1382.45	0.181607	0.0581106	3.12521	0.00177681	0.0253052
ENSMUSG00000036040	Adamtsl2	77794	269.667	-0.287887	0.0921504	-3.1241	0.00178349	0.0253861
ENSMUSG00000025372	Baiap2	108100	10408.1	-0.192935	0.061796	-3.12212	0.00179555	0.0255432
ENSMUSG00000032698	Lmo2	16909	695.479	0.211919	0.0678883	3.12159	0.00179878	0.0255747
ENSMUSG00000044703	Phf11a	219131	3.53011	1.52629	0.489009	3.12119	0.00180121	0.0255948
ENSMUSG00000052889	Prkcb	18751	18093.5	-0.189241	0.06064	-3.12073	0.00180401	0.0256201
ENSMUSG00000039725	Trp53rka	381406	736.888	-0.17362	0.0556623	-3.11917	0.00181361	0.0257341
ENSMUSG00000044636	Csrnp2	207785	1434.62	-0.138652	0.0444525	-3.1191	0.00181407	0.0257341
ENSMUSG00000070501	Ifi214	545384	1.96026	1.65227	0.52976	3.11891	0.00181521	0.0257358
ENSMUSG00000034993	Vat1	26949	2264.88	0.348016	0.111794	3.113	0.00185194	0.0262418
ENSMUSG00000072660	Gm6288	622129	5.66523	0.872657	0.280348	3.11276	0.00185346	0.0262485
ENSMUSG00000041911	Dlx1	13390	1195.83	-0.266061	0.0854793	-3.11257	0.00185463	0.0262503
ENSMUSG00000023923	Tbc1d5	72238	1709.15	0.130073	0.0417956	3.11213	0.00185745	0.0262754
ENSMUSG00000027070	Lrp2	14725	34.0641	0.60062	0.193017	3.11174	0.0018599	0.0262953
ENSMUSG00000068117	Mei1	74369	233.378	-0.494704	0.159089	-3.1096	0.0018734	0.0264714
ENSMUSG00000007080	Pole	18973	102.172	0.28729	0.0923935	3.10942	0.00187455	0.0264728
ENSMUSG00000019689	Fmc1	66117	510.206	-0.260673	0.0838783	-3.10775	0.00188517	0.0266079
ENSMUSG00000031516	Dctn6	22428	1274.83	-0.153157	0.0492909	-3.10721	0.00188864	0.0266418
ENSMUSG00000015149	Sirt2	64383	4159.45	0.166145	0.053481	3.10661	0.00189246	0.0266542
ENSMUSG00000041986	Elmod1	270162	8251.29	-0.137834	0.0443686	-3.10657	0.00189269	0.0266542
ENSMUSG00000097184	4632428C04Rik	100043102	57.9439	0.360501	0.116039	3.10673	0.0018917	0.0266542
ENSMUSG00000059208	Hnrnpm	76936	4650.84	-0.101494	0.0326879	-3.10495	0.00190308	0.0267707
ENSMUSG00000064115	Cadm2	239857	11084	-0.198139	0.0638133	-3.10498	0.00190292	0.0267707
ENSMUSG00000064145	Arih2	23807	2273.37	-0.0849554	0.027382	-3.1026	0.00191826	0.0269691
ENSMUSG00000066000	Zfp979	112422	66.0331	0.601852	0.194118	3.10045	0.0019323	0.0271513
ENSMUSG00000082536	Gm13456	666531	6131.26	0.137229	0.0442653	3.10014	0.00193429	0.0271642
ENSMUSG00000025402	Nab2	17937	842.156	-0.299272	0.0965455	-3.09981	0.00193647	0.0271797
ENSMUSG00000048232	Fbxo10	269529	2106.52	0.171756	0.0554311	3.09855	0.00194473	0.0272804
ENSMUSG00000036273	Lrrk2	66725	2356.78	-0.32476	0.104845	-3.09752	0.00195147	0.0273597
ENSMUSG00000025130	P4hb	18453	3922.71	0.121855	0.039372	3.09496	0.0019684	0.0275663
ENSMUSG00000101841	Gm11993	626887	189.548	-0.245977	0.0794767	-3.09496	0.00196839	0.0275663
ENSMUSG00000027479	Mapre1	13589	3892.41	0.0952452	0.0307919	3.09319	0.00198017	0.0277004
ENSMUSG00000090553	Snrpe	20643	773.057	-0.252746	0.0817073	-3.0933	0.00197941	0.0277004
ENSMUSG00000078234	Klhdc7a	242721	864.281	0.256529	0.0830542	3.0887	0.00201037	0.0280917
ENSMUSG00000001986	Gria3	53623	9772.12	-0.152214	0.0492981	-3.08763	0.00201762	0.0281774
ENSMUSG00000019977	Hbs1l	56422	2198.93	-0.0819987	0.0265685	-3.08631	0.00202655	0.0282863
ENSMUSG00000024955	Esrra	26379	2132.98	-0.200066	0.0649069	-3.08235	0.00205372	0.0286497
ENSMUSG00000037126	Psd	73728	15227.4	-0.241498	0.0783659	-3.08167	0.00205845	0.0286998
ENSMUSG00000063787	Chchd1	66121	922.848	-0.330732	0.107354	-3.08075	0.00206477	0.0287721
ENSMUSG00000086124	A530076I17Rik	320367	5.60607	0.967174	0.314104	3.07915	0.00207593	0.0289115
ENSMUSG00000072501	Phf20l1	239510	2975.65	-0.198237	0.0644333	-3.07663	0.00209356	0.0291365
ENSMUSG00000031093	Dock11	75974	522.754	0.214489	0.0697316	3.07592	0.00209857	0.0291784
ENSMUSG00000032656	2021-03-03	320253	108.189	0.243423	0.0792115	3.07307	0.00211866	0.0294415
ENSMUSG00000024644	Cndp2	66054	1918.29	0.171609	0.0558939	3.07027	0.00213869	0.0296976
ENSMUSG00000043673	Kcns3	238076	274.907	-0.194251	0.0632705	-3.07016	0.00213944	0.0296976
ENSMUSG00000040680	Kremen2	73016	46.1301	-0.448834	0.146206	-3.06988	0.00214145	0.0297091
ENSMUSG00000061577	Adgrg5	382045	16.3184	1.13733	0.370504	3.06969	0.00214281	0.0297116
ENSMUSG00000038848	Ythdf1	228994	2272.95	-0.114835	0.0374194	-3.06886	0.00214875	0.0297775
ENSMUSG00000036879	Phkb	102093	1830.91	0.153755	0.050108	3.06847	0.00215159	0.0298005
ENSMUSG00000055531	Cpsf6	432508	5378.31	-0.194398	0.0634005	-3.06619	0.00216803	0.0300117
ENSMUSG00000022426	Josd1	74158	3415.27	-0.132602	0.0432659	-3.06483	0.00217795	0.0301324
ENSMUSG00000024791	Cdca5	67849	5.95456	0.863252	0.281727	3.06415	0.00218292	0.0301847
ENSMUSG00000022205	Sub1	20024	9052.31	-0.174706	0.0570239	-3.06373	0.00218595	0.0302099
ENSMUSG00000038583	Pln	18821	50.4203	-0.500777	0.163491	-3.06302	0.00219119	0.0302657
ENSMUSG00000097792	Gm27042	102636239	196.58	-0.207049	0.0676107	-3.06238	0.00219587	0.0303138
ENSMUSG00000043895	S1pr2	14739	89.1737	0.24736	0.0808017	3.06132	0.00220365	0.0304045
ENSMUSG00000049690	Nckap5	210356	194.792	0.257862	0.0842519	3.06061	0.00220885	0.0304509
ENSMUSG00000041890	Git2	26431	1515.74	0.124819	0.0407877	3.06022	0.00221173	0.0304605
ENSMUSG00000051910	Sox6	20679	1010.07	0.240513	0.0786035	3.05983	0.00221463	0.0304605
ENSMUSG00000051980	Casr	12374	33.7622	0.64183	0.209761	3.05982	0.00221469	0.0304605
ENSMUSG00000055078	Gabra5	110886	1798.36	-0.254931	0.0833166	-3.05979	0.00221496	0.0304605
ENSMUSG00000035107	Dcbld2	73379	1495.79	0.214092	0.0699836	3.05917	0.00221951	0.0305064
ENSMUSG00000029167	Ppargc1a	19017	2516.52	-0.189813	0.0620606	-3.0585	0.00222445	0.0305577
ENSMUSG00000002365	Snx9	66616	453.971	0.185824	0.0607772	3.05746	0.00223223	0.0306312
ENSMUSG00000035964	Tmem59l	67937	6753.32	-0.275999	0.0902695	-3.0575	0.00223189	0.0306312
ENSMUSG00000026192	Atic	108147	1293.39	0.142064	0.0464766	3.05668	0.00223804	0.0306715
ENSMUSG00000029338	Antxr2	71914	80.1105	0.393095	0.128613	3.05641	0.00224004	0.0306715
ENSMUSG00000040978	Gm11992	626870	54.2004	0.475854	0.15567	3.05682	0.00223696	0.0306715
ENSMUSG00000042670	Immp1l	66541	553.032	-0.39922	0.130658	-3.05546	0.00224712	0.0307518
ENSMUSG00000031303	Map3k15	270672	103.844	0.381429	0.124842	3.05529	0.00224842	0.0307528
ENSMUSG00000057191	AB124611	382062	25.681	0.553416	0.181162	3.05481	0.00225201	0.0307852
ENSMUSG00000059136	Olfr539	258963	9.53767	0.739102	0.241997	3.05418	0.00225679	0.0308338
ENSMUSG00000074695	Il22	50929	4.33083	-1.24369	0.407256	-3.05383	0.0022594	0.0308527
ENSMUSG00000038217	Tlcd2	380712	31.4724	0.516553	0.169238	3.05222	0.00227154	0.0310018
ENSMUSG00000087687	Pet100	100503890	420.006	-0.367795	0.12054	-3.05123	0.00227903	0.0310872
ENSMUSG00000031808	Slc27a1	26457	3580.55	-0.206425	0.06767	-3.05047	0.00228483	0.0311494
ENSMUSG00000097353	A430046D13Rik	654440	584.079	-0.213444	0.0700068	-3.04891	0.00229673	0.0312947
ENSMUSG00000027419	Pcsk2	18549	11855.6	-0.187119	0.0613804	-3.04851	0.00229976	0.031319
ENSMUSG00000044600	Smim7	66818	3416.16	-0.148444	0.0487093	-3.04756	0.00230707	0.0314015
ENSMUSG00000026457	Adipor1	72674	2695.92	0.10926	0.0358573	3.04707	0.00231086	0.0314362
ENSMUSG00000030854	Ptpn5	19259	9667.61	-0.177357	0.0582306	-3.04577	0.00232083	0.0315548
ENSMUSG00000059555	Tor4a	227612	112.105	0.356586	0.117112	3.04483	0.00232815	0.0316372
ENSMUSG00000026956	Uap1l1	227620	702.73	0.199474	0.0655186	3.04454	0.00233036	0.0316502
ENSMUSG00000070291	Ddx43	100048658	10.4433	0.685342	0.225178	3.04356	0.00233794	0.031736
ENSMUSG00000006800	Sulf2	72043	3441.57	0.24142	0.0793447	3.04267	0.00234485	0.0317785
ENSMUSG00000035376	Hacd2	70757	1372.21	0.146392	0.0481123	3.04272	0.00234453	0.0317785
ENSMUSG00000039483	Asb6	72323	1188.11	-0.161754	0.0531612	-3.0427	0.00234466	0.0317785
ENSMUSG00000084830	Gm14539	100503459	119.159	-0.439097	0.144321	-3.0425	0.00234619	0.0317795
ENSMUSG00000005899	Smpd4	77626	3367.46	-0.178449	0.0586607	-3.04206	0.00234969	0.031806
ENSMUSG00000029471	Camkk2	207565	9796.99	-0.245912	0.0808536	-3.04145	0.00235445	0.031806
ENSMUSG00000053318	Slamf8	74748	19.7292	0.846124	0.278192	3.04151	0.00235398	0.031806
ENSMUSG00000076490	Trbc1	100125262	65.392	-0.459072	0.150926	-3.0417	0.00235243	0.031806
ENSMUSG00000101968	1700027A15Rik	69449	2.12276	1.40778	0.463044	3.04028	0.00236355	0.0319117
ENSMUSG00000048647	Exd1	241624	102.182	0.271836	0.0894388	3.03935	0.00237086	0.0319773
ENSMUSG00000050914	Ankrd37	654824	135.048	-0.260274	0.0856348	-3.03934	0.00237094	0.0319773
ENSMUSG00000034227	Foxj1	15223	335.022	0.396561	0.13049	3.03901	0.00237357	0.0319785
ENSMUSG00000040482	Dxo	112403	628.609	-0.223754	0.0736258	-3.03907	0.00237308	0.0319785
ENSMUSG00000002032	Tmem25	71687	2528.89	-0.152657	0.0502388	-3.03863	0.00237659	0.0320021
ENSMUSG00000032171	Pin1	23988	2626.35	-0.235124	0.0774029	-3.03766	0.0023842	0.0320702
ENSMUSG00000038296	Galnt18	233733	1202.79	-0.168113	0.0553421	-3.03771	0.00238385	0.0320702
ENSMUSG00000026614	Slc30a10	226781	968.545	-0.194976	0.0642061	-3.03673	0.00239162	0.0321529
ENSMUSG00000019528	Gyg	27357	1151.99	0.135264	0.0445841	3.03391	0.00241408	0.0324376
ENSMUSG00000032911	Cspg4	121021	698.651	0.22368	0.0737724	3.03203	0.00242914	0.0326224
ENSMUSG00000050222	Il17d	239114	561.115	-0.222822	0.0735138	-3.03102	0.00243725	0.032714
ENSMUSG00000026824	Kcnj3	16519	4445.86	-0.186756	0.0616209	-3.03073	0.00243964	0.0327285
ENSMUSG00000008384	Sertad1	55942	327.482	-0.31801	0.104948	-3.03018	0.00244412	0.0327712
ENSMUSG00000054008	Ndst1	15531	4370.55	0.17267	0.0569915	3.02974	0.00244763	0.0328009
ENSMUSG00000010797	Wnt2	22413	153.019	-0.288331	0.0951832	-3.02922	0.00245182	0.0328084
ENSMUSG00000022781	Pak2	224105	2215.29	0.144271	0.0476267	3.0292	0.00245205	0.0328084
ENSMUSG00000028291	Akirin2	433693	1987.21	-0.12212	0.0403145	-3.02919	0.0024521	0.0328084
ENSMUSG00000002870	Mcm2	17216	172.428	0.277314	0.09157	3.02844	0.00245823	0.0328555
ENSMUSG00000024397	Aif1	11629	382.909	0.533085	0.176021	3.02853	0.00245749	0.0328555
ENSMUSG00000028680	Plk3	12795	535.132	-0.257103	0.0849029	-3.0282	0.00246014	0.0328636
ENSMUSG00000032503	Arpp21	74100	18185.7	-0.192655	0.0636264	-3.0279	0.00246259	0.0328789
ENSMUSG00000032334	Loxl1	16949	104.334	0.352794	0.116545	3.02711	0.00246901	0.0329472
ENSMUSG00000024334	H2-Oa	15001	9.47477	0.942722	0.311523	3.02617	0.0024767	0.0330322
ENSMUSG00000036052	Dnajb5	56323	5646.97	-0.30825	0.101968	-3.02301	0.00250278	0.0333476
ENSMUSG00000046958	4930432E11Rik	243900	8.51108	-1.34639	0.445384	-3.02298	0.00250299	0.0333476
ENSMUSG00000040483	Xaf1	327959	218.647	0.319245	0.10564	3.022	0.00251109	0.0334202
ENSMUSG00000026510	Trp53bp2	209456	1216.65	0.181645	0.0601161	3.02157	0.0025147	0.0334329
ENSMUSG00000086430	4930551O13Rik	75263	22.8675	0.504333	0.166911	3.02157	0.0025147	0.0334329
ENSMUSG00000022634	Yaf2	67057	3280.75	-0.142086	0.0470312	-3.02111	0.00251847	0.0334563
ENSMUSG00000048616	Nog	18121	302.321	-0.255008	0.0844108	-3.02104	0.00251912	0.0334563
ENSMUSG00000084946	Dlx1as	111970	138.832	-0.36641	0.121296	-3.0208	0.00252109	0.0334649
ENSMUSG00000036880	Acaa2	52538	806.014	-0.216902	0.0718183	-3.02015	0.00252653	0.0335195
ENSMUSG00000071856	Mcc	328949	910.199	0.336556	0.111465	3.01939	0.00253281	0.0335675
ENSMUSG00000020520	Galnt10	171212	625.852	0.24259	0.0804146	3.01675	0.00255504	0.0337922
ENSMUSG00000041769	Ppp2r2d	52432	2203.05	-0.101643	0.033694	-3.01666	0.00255577	0.0337922
ENSMUSG00000065537	Mir132	387150	67.5466	-0.880902	0.291996	-3.01683	0.00255432	0.0337922
ENSMUSG00000068794	Col28a1	213945	48.1537	-0.406825	0.134861	-3.01663	0.00255605	0.0337922
ENSMUSG00000085314	Gm14866	100313945	4.29825	1.0235	0.339291	3.01658	0.00255648	0.0337922
ENSMUSG00000030654	Arl6ip1	54208	10510.2	0.17064	0.0565756	3.01613	0.0025602	0.0338224
ENSMUSG00000031584	Gsr	14782	1262.15	0.21833	0.0723908	3.01599	0.00256145	0.0338224
ENSMUSG00000015405	Ace2	70008	48.6501	0.460655	0.152836	3.01405	0.00257789	0.0340039
ENSMUSG00000040554	Aipl1	114230	3.3468	1.14348	0.379456	3.01348	0.00258274	0.0340322
ENSMUSG00000097000	Gm17435	100503374	41.2054	0.47113	0.15634	3.01349	0.00258262	0.0340322
ENSMUSG00000020525	Ppm1d	53892	604.503	-0.163789	0.0543776	-3.01207	0.00259476	0.0341727
ENSMUSG00000021497	Txndc15	69672	2198.71	-0.127623	0.0423742	-3.0118	0.00259704	0.0341849
ENSMUSG00000027552	E2f5	13559	373.079	-0.180724	0.0600178	-3.01118	0.00260235	0.0342285
ENSMUSG00000042684	Npl	74091	145.367	0.238591	0.0792374	3.0111	0.00260307	0.0342285
ENSMUSG00000022122	Ednrb	13618	1963.37	0.291257	0.0967476	3.01048	0.00260833	0.034244
ENSMUSG00000056536	Pign	27392	935.625	0.201339	0.0668769	3.01059	0.00260738	0.034244
ENSMUSG00000070031	Sp140	434484	92.0668	0.421878	0.140136	3.01048	0.00260833	0.034244
ENSMUSG00000046668	Cxxc5	67393	2798.51	-0.171677	0.0570436	-3.00958	0.00261609	0.034328
ENSMUSG00000021476	Habp4	56541	8581.89	-0.131872	0.0438392	-3.00809	0.00262896	0.0344789
ENSMUSG00000000567	Sox9	20682	1342.08	0.239698	0.0796952	3.00769	0.00263244	0.0345066
ENSMUSG00000039156	Stim2	116873	2693.99	-0.13477	0.0448291	-3.00631	0.0026444	0.0346453
ENSMUSG00000021090	Lrrc9	78257	158.407	0.384727	0.128064	3.00417	0.0026631	0.0348722
ENSMUSG00000100618	Gm29595	102639746	20.7431	-0.560843	0.186722	-3.00363	0.00266784	0.0349161
ENSMUSG00000063200	Nol7	70078	1339.2	-0.176284	0.0586983	-3.00322	0.00267141	0.0349447
ENSMUSG00000038026	Kcnj9	16524	6103.13	-0.176655	0.0588287	-3.00287	0.00267451	0.034967
ENSMUSG00000020592	Sdc1	20969	54.472	0.401194	0.133642	3.00199	0.00268218	0.0350364
ENSMUSG00000095930	Nim1k	245269	816.954	-0.219649	0.0731689	-3.00195	0.00268259	0.0350364
ENSMUSG00000104109	Gm30292	102632139	2.23124	1.27984	0.426475	3.00097	0.00269121	0.0351308
ENSMUSG00000039990	Edrf1	214764	1277.28	-0.131697	0.0439056	-2.99956	0.00270371	0.0352756
ENSMUSG00000034612	Chst11	58250	2519.25	0.144029	0.0480269	2.99891	0.00270943	0.035332
ENSMUSG00000004098	Col5a3	53867	283.274	0.4376	0.145944	2.99842	0.00271383	0.0353378
ENSMUSG00000030279	C2cd5	74741	3122.89	-0.0953891	0.0318121	-2.99851	0.002713	0.0353378
ENSMUSG00000085184	4933439K11Rik	71319	27.7513	0.414374	0.138199	2.99839	0.00271408	0.0353378
ENSMUSG00000008658	Rbfox1	268859	11202.9	-0.156932	0.0523471	-2.99791	0.00271834	0.0353575
ENSMUSG00000020794	Ube2g1	67128	2438.35	-0.140315	0.0468046	-2.99788	0.00271861	0.0353575
ENSMUSG00000055373	Fut9	14348	6242.14	-0.295932	0.098718	-2.99775	0.00271981	0.0353575
ENSMUSG00000036944	Tmem71	213068	14.802	0.668981	0.223233	2.99679	0.00272843	0.0354513
ENSMUSG00000026494	Kif26b	269152	1155.85	0.257612	0.0859886	2.99588	0.00273652	0.0355381
ENSMUSG00000040794	C1qtnf4	67445	3710.47	-0.272583	0.0910029	-2.99532	0.00274154	0.0355849
ENSMUSG00000063065	Mapk3	26417	5850.91	0.22102	0.0738103	2.99443	0.00274956	0.0356706
ENSMUSG00000000244	Tspan32	27027	13.7149	0.736359	0.245943	2.99402	0.0027533	0.0357007
ENSMUSG00000082512	Gm13937	668797	3.62802	-1.47213	0.491723	-2.99382	0.00275506	0.0357053
ENSMUSG00000096727	Psmb9	16912	73.5623	0.532592	0.177927	2.99332	0.00275957	0.0357453
ENSMUSG00000027408	Cpxm1	56264	298.542	0.252881	0.0844896	2.99305	0.00276208	0.0357573
ENSMUSG00000037344	Slc12a9	83704	1497.02	0.163606	0.0546645	2.99291	0.00276334	0.0357573
ENSMUSG00000032192	Gnb5	14697	3025.13	-0.184655	0.0617265	-2.9915	0.00277608	0.035896
ENSMUSG00000034771	Tle2	21886	1372.71	-0.288335	0.0964256	-2.99023	0.00278768	0.0360119
ENSMUSG00000070462	Tlnrd1	80889	1202.97	-0.207652	0.0694461	-2.99011	0.00278873	0.0360119
ENSMUSG00000024658	Gm9750	623810	21.106	0.528356	0.176748	2.98932	0.00279595	0.0360867
ENSMUSG00000029482	Aacs	78894	1925.31	0.204765	0.0685031	2.98913	0.00279772	0.036091
ENSMUSG00000058298	Mcm9	71567	293.992	0.170432	0.0570262	2.98866	0.00280201	0.0361279
ENSMUSG00000025353	Ormdl2	66844	71.6871	0.288594	0.0965871	2.98791	0.00280891	0.0361854
ENSMUSG00000027257	Pacsin3	80708	1258.16	-0.175848	0.0588573	-2.98771	0.00281078	0.0361854
ENSMUSG00000040782	Cop1	26374	2599.24	-0.13173	0.0440896	-2.98778	0.00281012	0.0361854
ENSMUSG00000038712	Mindy1	75007	833.898	0.129964	0.0435078	2.98715	0.0028159	0.0362327
ENSMUSG00000069094	Pde7a	18583	1392.93	-0.119735	0.0400862	-2.98695	0.00281776	0.0362382
ENSMUSG00000026773	Pfkfb3	170768	1627.81	0.197204	0.066032	2.9865	0.00282194	0.0362735
ENSMUSG00000029168	Dpysl5	65254	1812.34	0.223268	0.0747659	2.98622	0.00282446	0.0362755
ENSMUSG00000013646	Sh3bp5l	79566	2252.56	-0.140765	0.0471624	-2.98468	0.00283872	0.0364277
ENSMUSG00000022621	Rabl2	68708	1171.53	-0.138821	0.0465148	-2.98444	0.00284101	0.0364277
ENSMUSG00000030967	Zranb1	360216	3001.29	-0.131227	0.0439706	-2.98442	0.00284117	0.0364277
ENSMUSG00000063049	Ing2	69260	1136.71	-0.180212	0.060435	-2.98192	0.00286446	0.036689
ENSMUSG00000059552	Trp53	22059	786.723	0.124937	0.0419094	2.98112	0.00287197	0.0367665
ENSMUSG00000067577	A430093F15Rik	403202	8.80438	0.800475	0.268674	2.97936	0.00288853	0.036937
ENSMUSG00000039616	Mocos	68591	115.348	0.227754	0.0764624	2.97864	0.00289534	0.0369905
ENSMUSG00000026271	Gpr35	64095	28.7767	0.456267	0.15319	2.97843	0.00289729	0.0369966
ENSMUSG00000028980	H6pd	100198	428.801	0.19135	0.0642634	2.97759	0.00290525	0.0370795
ENSMUSG00000029070	Mxra8	74761	288.241	0.411054	0.13807	2.97714	0.0029095	0.0371149
ENSMUSG00000027335	Adra1d	11550	653.85	-0.334493	0.112364	-2.97685	0.00291222	0.0371309
ENSMUSG00000079547	H2-DMb1	14999	45.7456	0.731652	0.245925	2.97511	0.00292887	0.0373053
ENSMUSG00000097974	Gm10605	100038557	141.27	-0.243251	0.0817927	-2.97399	0.00293957	0.0374226
ENSMUSG00000060938	Rpl26	19941	5175.25	-0.796402	0.267908	-2.97268	0.00295216	0.0375451
ENSMUSG00000046731	Kctd11	216858	82.0677	0.267196	0.0899584	2.97022	0.00297588	0.0378086
ENSMUSG00000071647	Eml3	225898	717.418	0.190053	0.0639861	2.97023	0.00297577	0.0378086
ENSMUSG00000027398	Il1b	16176	14.1527	0.702489	0.236561	2.96959	0.00298201	0.0378292
ENSMUSG00000042293	Gm5617	434402	84.05	0.378865	0.127569	2.96988	0.00297914	0.0378292
ENSMUSG00000003271	Sult2b1	54200	198.477	-0.356263	0.11998	-2.96935	0.0029843	0.0378392
ENSMUSG00000024095	Hnrnpll	72692	2875.04	-0.1738	0.0585352	-2.96915	0.00298624	0.0378413
ENSMUSG00000031351	Zfp185	22673	103.029	0.376885	0.126939	2.96902	0.00298747	0.0378413
ENSMUSG00000036199	Ndufa13	67184	3737.22	-0.267269	0.0900747	-2.96719	0.00300533	0.0380293
ENSMUSG00000024900	Cpt1a	12894	986.765	0.191947	0.0647059	2.96645	0.00301257	0.0380761
ENSMUSG00000035958	Tdp2	56196	717.878	-0.155943	0.0525686	-2.96647	0.00301239	0.0380761
ENSMUSG00000046387	Pcdhb17	93888	605.672	-0.229467	0.0773567	-2.96635	0.00301357	0.0380761
ENSMUSG00000074736	Syndig1	433485	1212.25	-0.170502	0.0574915	-2.96569	0.00302	0.0381383
ENSMUSG00000007476	Lrrc8a	241296	691.594	0.239583	0.0807977	2.96522	0.00302467	0.0381469
ENSMUSG00000018821	Avpi1	69534	686.573	-0.270722	0.0913007	-2.96516	0.00302522	0.0381469
ENSMUSG00000046008	Pnlip	69060	17.6023	-0.605478	0.204182	-2.96538	0.00302312	0.0381469
ENSMUSG00000022964	Tmem50b	77975	3703.66	-0.111687	0.0376951	-2.96291	0.0030475	0.0383894
ENSMUSG00000026259	Ngef	53972	11458.8	-0.207901	0.0701787	-2.96245	0.00305203	0.0383949
ENSMUSG00000026374	Tsn	22099	3828.3	0.0852876	0.028791	2.9623	0.0030535	0.0383949
ENSMUSG00000039981	Zc3h12d	237256	10.8391	0.886338	0.299169	2.96266	0.00304988	0.0383949
ENSMUSG00000084957	Bbip1	100503572	1503.47	-0.188349	0.0635833	-2.96225	0.00305403	0.0383949
ENSMUSG00000047604	Frat2	212398	212.96	-0.20496	0.0691979	-2.96193	0.00305715	0.0384148
ENSMUSG00000032382	Snx1	56440	2708.51	0.131139	0.0442929	2.96073	0.00306914	0.0385463
ENSMUSG00000043664	Tmem221	434325	7.40887	0.954774	0.322516	2.96039	0.00307252	0.0385696
ENSMUSG00000039450	Dcxr	67880	188.079	0.296801	0.100311	2.95881	0.00308829	0.0387482
ENSMUSG00000027347	Rasgrp1	19419	17396.7	-0.245897	0.0831725	-2.95647	0.00311183	0.0390241
ENSMUSG00000099858	Gm6652	626096	130.908	0.300982	0.101817	2.9561	0.00311557	0.0390515
ENSMUSG00000091898	Tnnc1	21924	171.741	-0.445831	0.150829	-2.95586	0.003118	0.0390625
ENSMUSG00000037022	Mmaa	109136	865.1	-0.166927	0.05648	-2.9555	0.00312165	0.039089
ENSMUSG00000028100	Nudt17	78373	229.406	-0.224952	0.0761261	-2.95499	0.0031268	0.039134
ENSMUSG00000029330	Cds1	74596	4513.8	-0.158371	0.0536211	-2.95352	0.00314173	0.0393013
ENSMUSG00000046561	Arsj	271970	109.116	0.32733	0.110843	2.95309	0.0031461	0.0393364
ENSMUSG00000037827	Gm5884	545878	1546.15	0.200166	0.067795	2.95252	0.00315195	0.0393899
ENSMUSG00000061950	Ppp4r1	70351	1603.94	-0.12754	0.0432097	-2.95165	0.00316084	0.0394815
ENSMUSG00000045948	Mrps12	24030	1040.14	-0.253531	0.0859249	-2.95061	0.0031715	0.0395951
ENSMUSG00000021376	Tpmt	22017	181.317	0.243035	0.0823784	2.95023	0.00317541	0.0396242
ENSMUSG00000032006	Pdgfd	71785	177.391	0.366483	0.124258	2.94937	0.00318421	0.0397143
ENSMUSG00000018474	Chd3	216848	29104.5	0.13419	0.0455156	2.94821	0.00319617	0.0398438
ENSMUSG00000050912	Tmem123	71929	567.998	0.273217	0.0926808	2.94793	0.00319909	0.0398605
ENSMUSG00000032806	Slc10a3	214601	93.2569	0.225343	0.0765487	2.94379	0.00324217	0.0403574
ENSMUSG00000026456	Cyb5r1	72017	868.914	0.216849	0.0736712	2.94347	0.00324553	0.0403792
ENSMUSG00000029135	Fosl2	14284	1770.76	-0.466963	0.158653	-2.94331	0.00324726	0.0403808
ENSMUSG00000063659	Zbtb18	30928	12004	-0.161026	0.0547196	-2.94275	0.0032531	0.0404335
ENSMUSG00000031639	Tlr3	142980	545.184	0.243278	0.0826791	2.94244	0.00325638	0.0404543
ENSMUSG00000043727	F830045P16Rik	228592	2.9388	1.07447	0.365341	2.941	0.00327155	0.0406027
ENSMUSG00000028218	Fam92a	68099	2008.71	-0.160112	0.0544605	-2.93997	0.00328249	0.0406983
ENSMUSG00000020696	Rffl	67338	701.405	0.204608	0.0696034	2.93962	0.00328616	0.0407238
ENSMUSG00000031451	Gas6	14456	3925.82	0.146511	0.0498467	2.93923	0.00329031	0.0407552
ENSMUSG00000004837	Grap	71520	132.61	0.277529	0.0944381	2.93874	0.00329548	0.0407992
ENSMUSG00000023156	Rpp14	67053	805.1	-0.137714	0.046868	-2.93833	0.00329987	0.0408334
ENSMUSG00000021666	Gfm2	320806	1658.23	0.106668	0.0363082	2.93784	0.00330507	0.0408777
ENSMUSG00000049858	Suox	211389	446.32	0.158233	0.0538645	2.93761	0.00330749	0.0408876
ENSMUSG00000024501	Dpysl3	22240	2385.35	0.190315	0.0648065	2.93666	0.00331766	0.04096
ENSMUSG00000024810	Il33	77125	1933.08	0.362687	0.123499	2.93676	0.00331661	0.04096
ENSMUSG00000027088	Phospho2	73373	1099.81	-0.180664	0.061527	-2.93635	0.00332105	0.04096
ENSMUSG00000034543	Morc2a	74522	2397.95	-0.0724216	0.0246622	-2.93655	0.0033189	0.04096
ENSMUSG00000090063	Dlx6os1	320038	812.693	-0.369063	0.12569	-2.93631	0.00332147	0.04096
ENSMUSG00000022724	Riox2	67014	285.716	0.203951	0.0694724	2.93571	0.00332789	0.0409989
ENSMUSG00000027379	Bub1	12235	6.85546	0.975323	0.332216	2.93581	0.00332679	0.0409989
ENSMUSG00000045934	Mtmr11	194126	239.939	0.237319	0.0808645	2.93478	0.00333789	0.0411021
ENSMUSG00000035268	Pkig	18769	2222.36	-0.221436	0.0754784	-2.93376	0.00334882	0.0411964
ENSMUSG00000053253	Ndfip2	76273	4433.12	-0.176375	0.0601177	-2.93383	0.00334805	0.0411964
ENSMUSG00000031642	Sh3rf1	59009	1544.58	-0.158601	0.0540771	-2.93288	0.00335835	0.0412934
ENSMUSG00000022797	Tfrc	22042	4944.29	0.230172	0.0784955	2.93229	0.00336475	0.0413361
ENSMUSG00000025647	Shisa5	66940	1759.71	0.181934	0.0620489	2.9321	0.00336674	0.0413361
ENSMUSG00000032741	Tpcn1	252972	1945.48	0.161207	0.0549794	2.93213	0.00336645	0.0413361
ENSMUSG00000036437	Npy1r	18166	980.561	-0.170521	0.0581602	-2.93193	0.00336867	0.0413397
ENSMUSG00000002997	Prkar2b	19088	3367.81	-0.172212	0.0587657	-2.93048	0.00338438	0.0414888
ENSMUSG00000047735	Samd9l	209086	230.097	0.417109	0.142328	2.93063	0.00338279	0.0414888
ENSMUSG00000070960	Gm19680	100503415	150.731	0.249242	0.0850553	2.93035	0.00338577	0.0414888
[truncated: 30,572 more rows]
