# Supplementary material for: Microglia show differential transcriptomic response to Aβ peptide aggregates ex vivo and in vivo
Source: Life Sci Alliance. 2021 Jun 14;4(7):e202101108. doi: 10.26508/lsa.202101108 (PMC8321667; doi:10.26508/lsa.202101108)
Supplement: Supplementary file 51 [file LSA-2021-01108_TableS51.xlsx]

## Sheet: Sheet1
category	ontology	term	over_represented_pvalue	BHadjust	numDEInCat	numInCat	totalDEG	totalNum	enrichment
GO:0001730	MF	2'-5'-oligoadenylate synthetase activity	1.80096e-09	9.0591e-08	6	6	746	21152	28.3539
GO:0023026	MF	MHC class II protein complex binding	1.06498e-05	0.000299326	4	6	746	21152	18.9026
GO:0071723	MF	lipopeptide binding	4.32211e-05	0.00104836	4	7	746	21152	16.2022
GO:0034987	MF	immunoglobulin receptor binding	3.88642e-06	0.00011857	5	9	746	21152	15.7522
GO:0005031	MF	tumor necrosis factor-activated receptor activity	0.000548676	0.0102382	3	6	746	21152	14.1769
GO:0016723	MF	oxidoreductase activity, oxidizing metal ions, NAD or NADP as acceptor	0.000119055	0.00259396	4	8	746	21152	14.1769
GO:0019864	MF	IgG binding	4.98309e-05	0.00118691	4	8	746	21152	14.1769
GO:0019763	MF	immunoglobulin receptor activity	4.58291e-05	0.00110447	4	8	746	21152	14.1769
GO:0045028	MF	G protein-coupled purinergic nucleotide receptor activity	1.50421e-06	4.99589e-05	6	12	746	21152	14.1769
GO:0016175	MF	superoxide-generating NADPH oxidase activity	0.000154956	0.00329942	4	9	746	21152	12.6017
GO:0005114	MF	type II transforming growth factor beta receptor binding	0.00167019	0.026484	3	7	746	21152	12.1517
GO:0019966	MF	interleukin-1 binding	0.00125439	0.0209547	3	7	746	21152	12.1517
GO:0005035	MF	death receptor activity	0.00102726	0.0176455	3	7	746	21152	12.1517
GO:0035325	MF	Toll-like receptor binding	2.43092e-06	7.79732e-05	6	14	746	21152	12.1517
GO:0016176	MF	superoxide-generating NADPH oxidase activator activity	0.00209335	0.032151	3	8	746	21152	10.6327
GO:0001614	MF	purinergic nucleotide receptor activity	3.50787e-06	0.000107752	7	20	746	21152	9.92386
GO:0016502	MF	nucleotide receptor activity	3.50787e-06	0.000107752	7	20	746	21152	9.92386
GO:0003810	MF	protein-glutamine gamma-glutamyltransferase activity	0.00360052	0.0511097	3	9	746	21152	9.4513
GO:0023023	MF	MHC protein complex binding	0.000384601	0.00752634	4	12	746	21152	9.4513
GO:0001846	MF	opsonin binding	0.000108218	0.00238792	5	15	746	21152	9.4513
GO:0005149	MF	interleukin-1 receptor binding	1.61018e-05	0.000428967	6	18	746	21152	9.4513
GO:0001848	MF	complement binding	4.81353e-06	0.000142787	7	22	746	21152	9.02169
GO:0050664	MF	oxidoreductase activity, acting on NAD(P)H, oxygen as acceptor	0.000877995	0.0155569	4	13	746	21152	8.72427
GO:0005041	MF	low-density lipoprotein particle receptor activity	0.0053325	0.0705716	3	10	746	21152	8.50617
GO:0038187	MF	pattern recognition receptor activity	0.00325794	0.0467782	3	10	746	21152	8.50617
GO:0008035	MF	high-density lipoprotein particle binding	0.00320263	0.0460429	3	10	746	21152	8.50617
GO:0140326	MF	ATPase-coupled intramembrane lipid transporter activity	0.0071948	0.0899979	3	11	746	21152	7.73288
GO:0046977	MF	TAP binding	0.00574701	0.0747377	3	11	746	21152	7.73288
GO:0019865	MF	immunoglobulin binding	5.36853e-05	0.00125872	6	22	746	21152	7.73288
GO:0001784	MF	phosphotyrosine residue binding	2.15124e-07	8.22629e-06	11	42	746	21152	7.42602
GO:0097153	MF	cysteine-type endopeptidase activity involved in apoptotic process	0.0081809	0.0990029	3	12	746	21152	7.08847
GO:0016505	MF	peptidase activator activity involved in apoptotic process	0.00723005	0.0903656	3	12	746	21152	7.08847
GO:0030228	MF	lipoprotein particle receptor activity	0.00243045	0.0365298	4	16	746	21152	7.08847
GO:0070566	MF	adenylyltransferase activity	4.92132e-05	0.00117469	7	28	746	21152	7.08847
GO:0050431	MF	transforming growth factor beta binding	0.000934966	0.0163856	5	21	746	21152	6.75093
GO:0008009	MF	chemokine activity	6.06964e-07	2.15602e-05	9	40	746	21152	6.37962
GO:0140375	MF	immune receptor activity	1.05745e-13	9.04062e-12	25	113	746	21152	6.27298
GO:0019956	MF	chemokine binding	8.29979e-05	0.0018737	7	32	746	21152	6.20241
GO:0016722	MF	oxidoreductase activity, oxidizing metal ions	0.000605013	0.0111781	5	24	746	21152	5.90706
GO:0001540	MF	amyloid-beta binding	5.81814e-07	2.08314e-05	12	58	746	21152	5.86632
GO:0045309	MF	protein phosphorylated amino acid binding	3.46056e-06	0.00010659	11	54	746	21152	5.77579
GO:0042834	MF	peptidoglycan binding	0.00772668	0.0954027	3	15	746	21152	5.67078
GO:0120020	MF	cholesterol transfer activity	0.00429792	0.0588902	4	20	746	21152	5.67078
GO:0019957	MF	C-C chemokine binding	0.00131429	0.0218579	5	25	746	21152	5.67078
GO:0004715	MF	non-membrane spanning protein tyrosine kinase activity	3.51315e-05	0.000870928	9	45	746	21152	5.67078
GO:0019955	MF	cytokine binding	1.61442e-12	1.14512e-10	25	128	746	21152	5.53787
GO:0001530	MF	lipopolysaccharide binding	0.00145411	0.0235423	5	26	746	21152	5.45267
GO:0120015	MF	sterol transfer activity	0.00526502	0.0699255	4	21	746	21152	5.40074
GO:0043394	MF	proteoglycan binding	0.000323475	0.00639695	7	37	746	21152	5.36425
GO:0004896	MF	cytokine receptor activity	6.60056e-09	3.07275e-07	18	96	746	21152	5.31635
GO:0048020	MF	CCR chemokine receptor binding	2.33984e-06	7.5159e-05	8	43	746	21152	5.27514
GO:0003950	MF	NAD+ ADP-ribosyltransferase activity	0.00757295	0.0938687	4	22	746	21152	5.15525
GO:0140303	MF	intramembrane lipid transporter activity	0.00735102	0.0917756	4	22	746	21152	5.15525
GO:0042379	MF	chemokine receptor binding	2.45138e-07	9.31068e-06	11	63	746	21152	4.95068
GO:0042287	MF	MHC protein binding	0.00263151	0.0391851	5	29	746	21152	4.8886
GO:0016504	MF	peptidase activator activity	0.00486125	0.0653348	5	32	746	21152	4.43029
GO:0003725	MF	double-stranded RNA binding	1.05071e-05	0.000296055	13	84	746	21152	4.3881
GO:0038024	MF	cargo receptor activity	7.11657e-05	0.00163448	11	74	746	21152	4.21477
GO:0005178	MF	integrin binding	3.86009e-07	1.42053e-05	18	122	746	21152	4.18336
GO:0004197	MF	cysteine-type endopeptidase activity	2.89666e-05	0.000731813	13	95	746	21152	3.88001
GO:0005539	MF	glycosaminoglycan binding	6.06702e-09	2.84795e-07	26	201	746	21152	3.66767
GO:0005125	MF	cytokine activity	2.34747e-11	1.45809e-09	27	209	746	21152	3.66294
GO:0051219	MF	phosphoprotein binding	7.93818e-05	0.00179929	13	101	746	21152	3.64951
GO:0008201	MF	heparin binding	7.5158e-07	2.60791e-05	19	148	746	21152	3.64003
GO:0003823	MF	antigen binding	0.00217789	0.0332225	7	57	746	21152	3.48206
GO:0050840	MF	extracellular matrix binding	0.0046594	0.0630744	7	58	746	21152	3.42202
GO:0004620	MF	phospholipase activity	0.000695393	0.0126198	10	85	746	21152	3.33575
GO:0005126	MF	cytokine receptor binding	1.16278e-12	8.54417e-11	37	323	746	21152	3.24797
GO:0048306	MF	calcium-dependent protein binding	0.00213068	0.0326351	8	71	746	21152	3.1948
GO:0070851	MF	growth factor receptor binding	4.17046e-05	0.00101596	16	146	746	21152	3.10728
GO:0019838	MF	growth factor binding	0.000135545	0.0029137	15	139	746	21152	3.05977
GO:0061134	MF	peptidase regulator activity	1.95712e-07	7.56035e-06	24	232	746	21152	2.93316
GO:0061135	MF	endopeptidase regulator activity	2.24916e-06	7.24533e-05	20	197	746	21152	2.87857
GO:0004866	MF	endopeptidase inhibitor activity	4.80671e-06	0.000142773	19	190	746	21152	2.83539
GO:0030414	MF	peptidase inhibitor activity	2.5779e-06	8.18703e-05	20	201	746	21152	2.82128
GO:0004867	MF	serine-type endopeptidase inhibitor activity	0.00091837	0.0161577	11	117	746	21152	2.66575
GO:0017124	MF	SH3 domain binding	0.00266898	0.0395858	12	128	746	21152	2.65818
GO:0050839	MF	cell adhesion molecule binding	5.67712e-05	0.00132417	22	235	746	21152	2.65441
GO:1901681	MF	sulfur compound binding	2.29541e-05	0.000593244	22	241	746	21152	2.58832
GO:0002020	MF	protease binding	0.00132145	0.0219444	13	143	746	21152	2.57763
GO:0042277	MF	peptide binding	7.62612e-06	0.000218716	26	289	746	21152	2.55087
GO:0005319	MF	lipid transporter activity	0.00281529	0.0411853	12	134	746	21152	2.53915
GO:0016298	MF	lipase activity	0.00751248	0.0932734	10	118	746	21152	2.40287
GO:0008234	MF	cysteine-type peptidase activity	0.00285195	0.0416133	14	169	746	21152	2.34884
GO:0033218	MF	amide binding	1.31317e-05	0.000361402	29	353	746	21152	2.32936
GO:0005102	MF	signaling receptor binding	1.83368e-17	2.82399e-15	118	1594	746	21152	2.09897
GO:0030546	MF	signaling receptor activator activity	7.19962e-07	2.51372e-05	34	481	746	21152	2.00422
GO:0048018	MF	receptor ligand activity	1.43822e-06	4.79086e-05	33	475	746	21152	1.96985
GO:0030545	MF	receptor regulator activity	1.13757e-06	3.86378e-05	35	508	746	21152	1.95352
GO:0004175	MF	endopeptidase activity	0.000125428	0.00272226	30	437	746	21152	1.94649
GO:0008289	MF	lipid binding	3.61471e-06	0.000110731	50	736	746	21152	1.92622
GO:0004857	MF	enzyme inhibitor activity	0.000271016	0.00549876	25	370	746	21152	1.9158
GO:0044877	MF	protein-containing complex binding	1.59046e-08	7.01207e-07	81	1232	746	21152	1.86418
GO:0008047	MF	enzyme activator activity	0.00241327	0.0363203	28	446	746	21152	1.78006
GO:0001664	MF	G protein-coupled receptor binding	0.00400396	0.0556765	18	289	746	21152	1.76599
GO:0030234	MF	enzyme regulator activity	7.59598e-06	0.00021813	58	943	746	21152	1.74393
GO:0005543	MF	phospholipid binding	0.00775252	0.0955677	25	414	746	21152	1.71219
GO:0042803	MF	protein homodimerization activity	5.26843e-05	0.00123783	56	936	746	21152	1.69639
GO:0042802	MF	identical protein binding	6.78824e-09	3.14708e-07	111	1869	746	21152	1.68394
GO:0046982	MF	protein heterodimerization activity	0.00200389	0.0309185	33	556	746	21152	1.68287
GO:0046983	MF	protein dimerization activity	5.87119e-07	2.09879e-05	82	1386	746	21152	1.6775
GO:0098772	MF	molecular function regulator	3.35608e-09	1.65124e-07	99	1699	746	21152	1.65217
GO:0008233	MF	peptidase activity	0.00154193	0.0246237	36	632	746	21152	1.61509
GO:0005509	MF	calcium ion binding	0.0042147	0.0579973	34	606	746	21152	1.59081
GO:0070011	MF	peptidase activity, acting on L-amino acid peptides	0.00460261	0.0624938	33	606	746	21152	1.54402
GO:0097367	MF	carbohydrate derivative binding	1.77017e-05	0.000466614	110	2074	746	21152	1.50382
GO:0043168	MF	anion binding	2.3995e-05	0.000616604	133	2640	746	21152	1.42843
GO:0005515	MF	protein binding	1.12989e-16	1.46009e-14	406	8689	746	21152	1.32486
GO:0019899	MF	enzyme binding	0.00308606	0.0444808	106	2293	746	21152	1.31073
GO:0016787	MF	hydrolase activity	0.00264215	0.0392655	108	2403	746	21152	1.27433
GO:0043167	MF	ion binding	0.000979191	0.0169273	228	5374	746	21152	1.20296
GO:0005488	MF	binding	3.72973e-11	2.27888e-09	520	12816	746	21152	1.15044
