# Supplementary material for: Microglia show differential transcriptomic response to Aβ peptide aggregates ex vivo and in vivo
Source: Life Sci Alliance. 2021 Jun 14;4(7):e202101108. doi: 10.26508/lsa.202101108 (PMC8321667; doi:10.26508/lsa.202101108)
Supplement: Supplementary file 52 [file LSA-2021-01108_TableS52.xlsx]

## Sheet: Sheet1
category	ontology	term	over_represented_pvalue	BHadjust	numDEInCat	numInCat	totalDEG	totalNum	enrichment
GO:0017017	MF	MAP kinase tyrosine/serine/threonine phosphatase activity	2.06067e-07	0.000776501	4	13	115	21152	56.594
GO:0033549	MF	MAP kinase phosphatase activity	3.80154e-07	0.000854776	4	15	115	21152	49.0481
GO:0035259	MF	glucocorticoid receptor binding	6.17736e-05	0.0330031	3	21	115	21152	26.2758
GO:0008138	MF	protein tyrosine/serine/threonine phosphatase activity	1.52972e-05	0.0153094	4	38	115	21152	19.3611
GO:0008083	MF	growth factor activity	3.23762e-05	0.02206	6	143	115	21152	7.71736
GO:0005179	MF	hormone activity	0.00026857	0.0827233	5	128	115	21152	7.18478
GO:0070851	MF	growth factor receptor binding	0.000309177	0.0926267	5	146	115	21152	6.29899
GO:0048018	MF	receptor ligand activity	1.31652e-07	0.000776501	13	475	115	21152	5.03389
GO:0030546	MF	signaling receptor activator activity	1.49374e-07	0.000776501	13	481	115	21152	4.97109
GO:0030545	MF	receptor regulator activity	2.76273e-07	0.000776501	13	508	115	21152	4.70688
GO:0001228	MF	DNA-binding transcription activator activity, RNA polymerase II-specific	5.67075e-05	0.0316929	9	440	115	21152	3.76221
GO:0001216	MF	DNA-binding transcription activator activity	5.779e-05	0.0316929	9	441	115	21152	3.75368
GO:0000981	MF	DNA-binding transcription factor activity, RNA polymerase II-specific	4.3217e-05	0.0262426	12	761	115	21152	2.90035
GO:0000977	MF	RNA polymerase II transcription regulatory region sequence-specific DNA binding	6.31148e-05	0.0330031	12	796	115	21152	2.77282
GO:0000976	MF	transcription regulatory region sequence-specific DNA binding	0.000105165	0.0463653	12	842	115	21152	2.62134
GO:0001067	MF	regulatory region nucleic acid binding	0.000109549	0.0464754	12	846	115	21152	2.60894
GO:1990837	MF	sequence-specific double-stranded DNA binding	0.000165878	0.0621626	12	884	115	21152	2.49679
GO:0005102	MF	signaling receptor binding	1.56928e-05	0.0153094	19	1594	115	21152	2.1924
