# Supplementary material for: Microglia show differential transcriptomic response to Aβ peptide aggregates ex vivo and in vivo
Source: Life Sci Alliance. 2021 Jun 14;4(7):e202101108. doi: 10.26508/lsa.202101108 (PMC8321667; doi:10.26508/lsa.202101108)
Supplement: Supplementary file 53 [file LSA-2021-01108_TableS53.xlsx]

## Sheet: Sheet1
category	pathway_name	over_represented_pvalue	BHadjust	numDEInCat	numInCat	totalDEG	totalNum	enrichment
5150	Staphylococcus aureus infection	5.25604e-15	7.05777e-13	20	50	746	6309	3.38284
5140	Leishmaniasis	2.11336e-12	1.18877e-10	20	64	746	6309	2.64285
5310	Asthma	0.000106525	0.000887704	6	23	746	6309	2.2062
4380	Osteoclast differentiation	6.27357e-15	7.05777e-13	30	116	746	6309	2.18718
4640	Hematopoietic cell lineage	2.39696e-10	5.9924e-09	20	81	746	6309	2.08817
5323	Rheumatoid arthritis	1.29167e-10	3.63281e-09	20	81	746	6309	2.08817
4610	Complement and coagulation cascades	3.67415e-09	8.26683e-08	18	75	746	6309	2.02971
5142	Chagas disease	1.54894e-11	5.80851e-10	24	100	746	6309	2.02971
531	Glycosaminoglycan degradation	0.00284949	0.017328	5	21	746	6309	2.0136
4620	Toll-like receptor signaling pathway	3.02472e-11	9.7223e-10	23	101	746	6309	1.92588
4662	B cell receptor signaling pathway	7.42616e-08	1.51899e-06	17	75	746	6309	1.91694
5144	Malaria	2.12471e-05	0.000237844	10	45	746	6309	1.87936
4666	Fc gamma R-mediated phagocytosis	1.80172e-07	2.89563e-06	18	88	746	6309	1.72986
5332	Graft-versus-host disease	2.80074e-05	0.000286439	10	51	746	6309	1.65826
5143	African trypanosomiasis	0.00182278	0.0117178	6	31	746	6309	1.63686
4672	Intestinal immune network for IgA production	0.000393905	0.00285899	8	43	746	6309	1.57341
4145	Phagosome	5.59905e-12	2.51957e-10	31	167	746	6309	1.56988
5330	Allograft rejection	0.000120364	0.000933856	9	49	746	6309	1.55335
4623	Cytosolic DNA-sensing pathway	3.98932e-05	0.000373999	10	55	746	6309	1.53766
4940	Type I diabetes mellitus	8.02646e-05	0.000694597	10	56	746	6309	1.5102
4612	Antigen processing and presentation	1.34758e-05	0.000168447	13	74	746	6309	1.48571
4650	Natural killer cell mediated cytotoxicity	1.35176e-07	2.33958e-06	20	120	746	6309	1.40952
5322	Systemic lupus erythematosus	7.37543e-07	1.10631e-05	14	85	746	6309	1.39293
4664	Fc epsilon RI signaling pathway	5.39575e-05	0.000485617	13	79	746	6309	1.39168
4142	Lysosome	9.94223e-07	1.39813e-05	20	122	746	6309	1.38641
4621	NOD-like receptor signaling pathway	0.00126244	0.00860753	9	56	746	6309	1.35918
4060	Cytokine-cytokine receptor interaction	1.34051e-13	1.00539e-11	39	243	746	6309	1.35731
4973	Carbohydrate digestion and absorption	0.0118249	0.0682206	6	39	746	6309	1.30109
4670	Leukocyte transendothelial migration	6.29739e-06	8.33478e-05	18	118	746	6309	1.29007
5146	Amoebiasis	2.02489e-05	0.000237844	17	114	746	6309	1.26115
4062	Chemokine signaling pathway	8.20675e-08	1.53877e-06	26	177	746	6309	1.24229
4930	Type II diabetes mellitus	0.00926906	0.0548826	7	49	746	6309	1.20816
5145	Toxoplasmosis	2.21988e-05	0.000237844	18	126	746	6309	1.20816
5320	Autoimmune thyroid disease	0.00049757	0.00349854	9	64	746	6309	1.18928
4210	Apoptosis	0.00221137	0.0138211	11	85	746	6309	1.09445
5416	Viral myocarditis	0.00153204	0.0101385	11	85	746	6309	1.09445
4630	JAK-STAT signaling pathway	2.99162e-05	0.000292658	19	153	746	6309	1.05023
5160	Hepatitis C	0.000112303	0.000902438	17	137	746	6309	1.04942
